# Supplementary material for: Predicting Ambulance Transport for Heat-Related Illness in Working Populations Under Climate Change and Evaluating Preventive Behaviors as Adaptation Policies in Japan
Source: Epidemiologia (Basel). 2026 May 4;7(3):60. doi: 10.3390/epidemiologia7030060 (PMC13214739; doi:10.3390/epidemiologia7030060)
Supplement: Supplementary file 1 [file epidemiologia-07-00060-s001.zip]

Archive with 5 entries (5 files):
- TableS3_MIROC6_RCP4.5.xlsx
- TableS4_MIROC6_RCP8.5.xlsx
- TableS5_shiga_data_2018-2024.xlsx
- TableS1_MIROC6_RCP1.9.xlsx
- TableS2_MIROC6_RCP2.6.xlsx
