# Supplementary material for: Predicting Ambulance Transport for Heat-Related Illness in Working Populations Under Climate Change and Evaluating Preventive Behaviors as Adaptation Policies in Japan
Source: Epidemiologia (Basel). 2026 May 4;7(3):60. doi: 10.3390/epidemiologia7030060 (PMC13214739; doi:10.3390/epidemiologia7030060)
Supplement: Supplementary file 1 [file epidemiologia-07-00060-s001.zip › TableS3_MIROC6_RCP4.5.xlsx]

## Sheet: daily_WBGTmax_MIROC6_SSP245
time	lat	lon	tasmax_degC	rhs_percent	rsds_MJ/m2/day	sfcwind_m/s	SR_kW/m2	daily_WBGTmax	Year	Scenario
2015-01-01	35.0042	135.869	7.8	77.1	5.6	0.8	0.0648144	6.73749	2015	RCP4.5
2015-01-02	35.0042	135.869	7.4	67.6	3.7	1.9	0.0428238	5.57318	2015	RCP4.5
2015-01-03	35.0042	135.869	8	75	9.3	0.7	0.107638	7.10026	2015	RCP4.5
2015-01-04	35.0042	135.869	8.3	87.4	4.7	1	0.0543978	7.76726	2015	RCP4.5
2015-01-05	35.0042	135.869	10	73.6	4.5	1.7	0.052083	8.47498	2015	RCP4.5
2015-01-06	35.0042	135.869	9.3	60.3	8.7	1.6	0.100694	7.29369	2015	RCP4.5
2015-01-07	35.0042	135.869	7.5	69.5	6.6	1.4	0.0763884	6.04518	2015	RCP4.5
2015-01-08	35.0042	135.869	8.4	70.2	7.5	1.2	0.086805	7.01574	2015	RCP4.5
2015-01-09	35.0042	135.869	10	88.7	3.4	0.4	0.0393516	9.4633	2015	RCP4.5
2015-01-10	35.0042	135.869	10.9	70.9	5.2	2.7	0.0601848	9.14337	2015	RCP4.5
2015-01-11	35.0042	135.869	6	90.4	4	2	0.046296	5.53933	2015	RCP4.5
2015-01-12	35.0042	135.869	5.1	66.8	5.2	2.3	0.0601848	3.48809	2015	RCP4.5
2015-01-13	35.0042	135.869	4.9	74.4	3.2	0.8	0.0370368	3.61475	2015	RCP4.5
2015-01-14	35.0042	135.869	5.6	83.1	3.8	1.8	0.0439812	4.74211	2015	RCP4.5
2015-01-15	35.0042	135.869	2.7	77.7	9.3	2.5	0.107638	2.06337	2015	RCP4.5
2015-01-16	35.0042	135.869	3	80.4	9.6	1.9	0.11111	2.53388	2015	RCP4.5
2015-01-17	35.0042	135.869	5.5	75.1	10.1	1.3	0.116897	4.74736	2015	RCP4.5
2015-01-18	35.0042	135.869	8.4	73.3	5.4	2.6	0.0624996	6.95899	2015	RCP4.5
2015-01-19	35.0042	135.869	4.6	69.3	7.5	3.4	0.086805	3.27221	2015	RCP4.5
2015-01-20	35.0042	135.869	4.9	76.1	8.5	1.5	0.098379	4.09212	2015	RCP4.5
2015-01-21	35.0042	135.869	3.2	92.1	3.9	2.8	0.0451386	2.76759	2015	RCP4.5
2015-01-22	35.0042	135.869	1.6	74.8	10.5	2.5	0.121527	0.974598	2015	RCP4.5
2015-01-23	35.0042	135.869	5.4	72.3	6.7	2.8	0.0775458	4.15231	2015	RCP4.5
2015-01-24	35.0042	135.869	5	71.9	8.7	1.6	0.100694	3.97926	2015	RCP4.5
2015-01-25	35.0042	135.869	5.8	72.1	6.8	0.9	0.0787032	4.63656	2015	RCP4.5
2015-01-26	35.0042	135.869	6.5	75.1	7.3	1.5	0.0844902	5.47304	2015	RCP4.5
2015-01-27	35.0042	135.869	6.3	71.8	8.4	2.1	0.0972216	5.15019	2015	RCP4.5
2015-01-28	35.0042	135.869	7.2	73.1	13.7	1	0.158564	6.53512	2015	RCP4.5
2015-01-29	35.0042	135.869	8.6	50.1	14.3	2.7	0.165508	6.37059	2015	RCP4.5
2015-01-30	35.0042	135.869	9	47.4	13.6	3.3	0.157406	6.46704	2015	RCP4.5
2015-01-31	35.0042	135.869	5.8	61.1	10.4	2.5	0.12037	4.227	2015	RCP4.5
2015-02-01	35.0042	135.869	7.2	76.5	10	0.6	0.11574	6.48389	2015	RCP4.5
2015-02-02	35.0042	135.869	11.1	78.3	6.1	1.8	0.0706014	9.97302	2015	RCP4.5
2015-02-03	35.0042	135.869	12.5	65.2	2	4.6	0.023148	9.85258	2015	RCP4.5
2015-02-04	35.0042	135.869	3.7	68.6	9.8	4.2	0.113425	2.52761	2015	RCP4.5
2015-02-05	35.0042	135.869	4.9	70.5	11.7	1.3	0.135416	4.05672	2015	RCP4.5
2015-02-06	35.0042	135.869	7.3	75.3	7.7	0.6	0.0891198	6.33131	2015	RCP4.5
2015-02-07	35.0042	135.869	6.3	92.9	2.1	0.7	0.0243054	5.8924	2015	RCP4.5
2015-02-08	35.0042	135.869	11.2	65.3	8.3	1.6	0.0960642	9.34413	2015	RCP4.5
2015-02-09	35.0042	135.869	8	73.6	6.6	0.8	0.0763884	6.79759	2015	RCP4.5
2015-02-10	35.0042	135.869	7.1	67.1	5.2	2.4	0.0601848	5.35992	2015	RCP4.5
2015-02-11	35.0042	135.869	5.3	61.4	8.9	2.5	0.103009	3.67156	2015	RCP4.5
2015-02-12	35.0042	135.869	7.1	61.6	11.7	1.5	0.135416	5.5978	2015	RCP4.5
2015-02-13	35.0042	135.869	9.3	68.8	13.2	0.3	0.152777	8.25344	2015	RCP4.5
2015-02-14	35.0042	135.869	10.7	83.1	5.8	0.9	0.0671292	9.94426	2015	RCP4.5
2015-02-15	35.0042	135.869	11	68.5	6.2	1.6	0.0717588	9.21486	2015	RCP4.5
2015-02-16	35.0042	135.869	10.3	65.3	12.7	1	0.14699	8.87694	2015	RCP4.5
2015-02-17	35.0042	135.869	10.5	70.3	6.8	1.2	0.0787032	8.94089	2015	RCP4.5
2015-02-18	35.0042	135.869	13.9	85.3	1.4	4	0.0162036	12.6983	2015	RCP4.5
2015-02-19	35.0042	135.869	8.4	77.4	5.4	1.8	0.0624996	7.25865	2015	RCP4.5
2015-02-20	35.0042	135.869	10.3	83.4	6.1	0.8	0.0706014	9.60344	2015	RCP4.5
2015-02-21	35.0042	135.869	10.1	72.6	7.4	1.6	0.0856476	8.74346	2015	RCP4.5
2015-02-22	35.0042	135.869	12.4	70	15.8	0.6	0.182869	11.4091	2015	RCP4.5
2015-02-23	35.0042	135.869	14.9	65.1	17.4	0.4	0.201388	13.4813	2015	RCP4.5
2015-02-24	35.0042	135.869	13.9	72.7	6.2	1.3	0.0717588	12.2711	2015	RCP4.5
2015-02-25	35.0042	135.869	13.7	84.9	3.1	1.3	0.0358794	12.7702	2015	RCP4.5
2015-02-26	35.0042	135.869	11.1	89.8	1.9	1.3	0.0219906	10.4546	2015	RCP4.5
2015-02-27	35.0042	135.869	6.9	92.8	1.1	1.3	0.0127314	6.36986	2015	RCP4.5
2015-02-28	35.0042	135.869	5.5	91.4	2.1	1.7	0.0243054	4.94999	2015	RCP4.5
2015-03-01	35.0042	135.869	7.8	80.1	4.9	1.6	0.0567126	6.81501	2015	RCP4.5
2015-03-02	35.0042	135.869	6.2	87.6	2.5	1.5	0.028935	5.48599	2015	RCP4.5
2015-03-03	35.0042	135.869	7.4	83.6	2.5	1.6	0.028935	6.43319	2015	RCP4.5
2015-03-04	35.0042	135.869	6.1	77.5	11.7	2.4	0.135416	5.50932	2015	RCP4.5
2015-03-05	35.0042	135.869	6.3	69.2	11.2	1.4	0.129629	5.25857	2015	RCP4.5
2015-03-06	35.0042	135.869	8.9	67.5	16	1.3	0.185184	7.93647	2015	RCP4.5
2015-03-07	35.0042	135.869	12.9	60.8	18.1	1.4	0.209489	11.2977	2015	RCP4.5
2015-03-08	35.0042	135.869	10.9	78	5.3	1.7	0.0613422	9.70026	2015	RCP4.5
2015-03-09	35.0042	135.869	10.9	57.7	12.2	2.1	0.141203	8.8068	2015	RCP4.5
2015-03-10	35.0042	135.869	12	53.3	14.8	3	0.171295	9.61684	2015	RCP4.5
2015-03-11	35.0042	135.869	9.9	61.7	15.1	1.9	0.174767	8.38739	2015	RCP4.5
2015-03-12	35.0042	135.869	14.1	58.8	20.7	1.4	0.239582	12.4033	2015	RCP4.5
2015-03-13	35.0042	135.869	16.4	64.3	14.6	1.2	0.16898	14.5627	2015	RCP4.5
2015-03-14	35.0042	135.869	12.3	75.6	2.4	2.6	0.0277776	10.5786	2015	RCP4.5
2015-03-15	35.0042	135.869	10.9	66.9	9.9	2.4	0.114583	9.25475	2015	RCP4.5
2015-03-16	35.0042	135.869	9.2	72.9	11.3	2	0.130786	8.18696	2015	RCP4.5
2015-03-17	35.0042	135.869	11.4	54.7	18.5	1.9	0.214119	9.4954	2015	RCP4.5
2015-03-18	35.0042	135.869	10.6	65.8	12	1.1	0.138888	9.13193	2015	RCP4.5
2015-03-19	35.0042	135.869	13.8	75.2	8.5	2	0.098379	12.5128	2015	RCP4.5
2015-03-20	35.0042	135.869	15.4	74.6	11	2	0.127314	14.1814	2015	RCP4.5
2015-03-21	35.0042	135.869	9.3	59.4	12.7	2.7	0.14699	7.47314	2015	RCP4.5
2015-03-22	35.0042	135.869	15.5	63.5	20.5	1.4	0.237267	14.0485	2015	RCP4.5
2015-03-23	35.0042	135.869	17	62.9	11.2	1.9	0.129629	14.7082	2015	RCP4.5
2015-03-24	35.0042	135.869	11.8	57.9	11.2	2.6	0.129629	9.53181	2015	RCP4.5
2015-03-25	35.0042	135.869	13.2	59.3	20.9	1.1	0.241897	11.6549	2015	RCP4.5
2015-03-26	35.0042	135.869	18.6	55.1	22.7	1.1	0.26273	16.2846	2015	RCP4.5
2015-03-27	35.0042	135.869	19	62.8	14.7	2.7	0.170138	16.7438	2015	RCP4.5
2015-03-28	35.0042	135.869	12.4	73.6	4.2	2.4	0.0486108	10.6899	2015	RCP4.5
2015-03-29	35.0042	135.869	13.1	61	17.6	1.3	0.203702	11.4678	2015	RCP4.5
2015-03-30	35.0042	135.869	10	80.3	5.8	1.6	0.0671292	9.03338	2015	RCP4.5
2015-03-31	35.0042	135.869	9.1	81.4	4.3	2.5	0.0497682	8.05672	2015	RCP4.5
2015-04-01	35.0042	135.869	13.3	59.3	16.5	2.2	0.190971	11.3953	2015	RCP4.5
2015-04-02	35.0042	135.869	15.6	55	20.1	1.5	0.232637	13.4044	2015	RCP4.5
2015-04-03	35.0042	135.869	16.5	62.4	18.5	1.2	0.214119	14.7575	2015	RCP4.5
2015-04-04	35.0042	135.869	18.6	50.1	21.6	1.5	0.249998	15.7359	2015	RCP4.5
2015-04-05	35.0042	135.869	15.3	55.2	15	1.4	0.17361	12.8174	2015	RCP4.5
2015-04-06	35.0042	135.869	17.2	59.3	16.4	1.1	0.189814	14.9932	2015	RCP4.5
2015-04-07	35.0042	135.869	13.6	83	1.7	1.3	0.0196758	12.4061	2015	RCP4.5
2015-04-08	35.0042	135.869	16.2	89.5	2.3	1.9	0.0266202	15.5149	2015	RCP4.5
2015-04-09	35.0042	135.869	19.3	77.6	10.6	2	0.122684	18.1487	2015	RCP4.5
2015-04-10	35.0042	135.869	13	65.3	14.2	2.2	0.164351	11.4153	2015	RCP4.5
2015-04-11	35.0042	135.869	16.8	57.4	20.5	1.1	0.237267	14.7349	2015	RCP4.5
2015-04-12	35.0042	135.869	18.3	64.3	18.6	0.5	0.215276	16.6277	2015	RCP4.5
2015-04-13	35.0042	135.869	21.9	51	23.5	1.3	0.271989	18.8621	2015	RCP4.5
2015-04-14	35.0042	135.869	17.8	59.9	15.6	2	0.180554	15.4853	2015	RCP4.5
2015-04-15	35.0042	135.869	21.2	53.4	25.7	1.3	0.297452	18.6096	2015	RCP4.5
2015-04-16	35.0042	135.869	24	42.2	24.4	2	0.282406	19.7855	2015	RCP4.5
2015-04-17	35.0042	135.869	23.5	55	19.5	1.5	0.225693	20.4412	2015	RCP4.5
2015-04-18	35.0042	135.869	20.6	57.5	17.5	0.9	0.202545	17.991	2015	RCP4.5
2015-04-19	35.0042	135.869	21.4	55.9	16.7	1.4	0.193286	18.4711	2015	RCP4.5
2015-04-20	35.0042	135.869	15.4	84.2	2.9	2	0.0335646	14.3266	2015	RCP4.5
2015-04-21	35.0042	135.869	17.7	83	7.3	1.9	0.0844902	16.842	2015	RCP4.5
2015-04-22	35.0042	135.869	16.2	70.1	14	1.9	0.162036	14.787	2015	RCP4.5
2015-04-23	35.0042	135.869	18.4	64.8	17.8	1.4	0.206017	16.6612	2015	RCP4.5
2015-04-24	35.0042	135.869	21.2	60.4	21.2	1.3	0.245369	19.0367	2015	RCP4.5
2015-04-25	35.0042	135.869	17.3	75.9	11	1.7	0.127314	16.1232	2015	RCP4.5
2015-04-26	35.0042	135.869	23.5	60.8	25.5	1	0.295137	21.449	2015	RCP4.5
2015-04-27	35.0042	135.869	25.7	59.7	22.2	2	0.256943	23.0808	2015	RCP4.5
2015-04-28	35.0042	135.869	19.1	56.6	22.2	2.4	0.256943	16.7676	2015	RCP4.5
2015-04-29	35.0042	135.869	14.9	68.5	17.8	1.9	0.206017	13.6973	2015	RCP4.5
2015-04-30	35.0042	135.869	17	64.9	18	1.4	0.208332	15.3893	2015	RCP4.5
2015-05-01	35.0042	135.869	24.2	54.5	26.2	0.9	0.303239	21.4524	2015	RCP4.5
2015-05-02	35.0042	135.869	23.9	55.1	21	1.4	0.243054	20.9111	2015	RCP4.5
2015-05-03	35.0042	135.869	23.5	54.1	18.1	2.2	0.209489	20.2145	2015	RCP4.5
2015-05-04	35.0042	135.869	17.8	74.4	4.2	2.2	0.0486108	15.9023	2015	RCP4.5
2015-05-05	35.0042	135.869	20.9	64.8	9.2	2.6	0.106481	18.2865	2015	RCP4.5
2015-05-06	35.0042	135.869	19.7	82.6	6	1.8	0.069444	18.6604	2015	RCP4.5
2015-05-07	35.0042	135.869	26.5	65.3	13.9	1.9	0.160879	23.9077	2015	RCP4.5
2015-05-08	35.0042	135.869	25.4	66.2	13.2	1.7	0.152777	22.9512	2015	RCP4.5
2015-05-09	35.0042	135.869	27	59.9	17	2.3	0.196758	23.9349	2015	RCP4.5
2015-05-10	35.0042	135.869	22.7	65.4	7.8	2.2	0.0902772	19.9263	2015	RCP4.5
2015-05-11	35.0042	135.869	22.4	82.6	10.1	1.3	0.116897	21.646	2015	RCP4.5
2015-05-12	35.0042	135.869	25.8	68.9	15.1	1.5	0.174767	23.7731	2015	RCP4.5
2015-05-13	35.0042	135.869	27	63	19.5	1.5	0.225693	24.5058	2015	RCP4.5
2015-05-14	35.0042	135.869	27.1	62.1	21	1.5	0.243054	24.588	2015	RCP4.5
2015-05-15	35.0042	135.869	26.5	60.3	20.4	1.5	0.23611	23.7938	2015	RCP4.5
2015-05-16	35.0042	135.869	25.3	66.8	16.3	1.1	0.188656	23.177	2015	RCP4.5
2015-05-17	35.0042	135.869	22.3	83.9	12	1.1	0.138888	21.835	2015	RCP4.5
2015-05-18	35.0042	135.869	25.1	73	15	1	0.17361	23.5932	2015	RCP4.5
2015-05-19	35.0042	135.869	22.8	81.6	9.9	1.6	0.114583	21.9001	2015	RCP4.5
2015-05-20	35.0042	135.869	20.1	86	3.6	2.2	0.0416664	19.1571	2015	RCP4.5
2015-05-21	35.0042	135.869	23.4	73.4	11.9	1.6	0.137731	21.7668	2015	RCP4.5
2015-05-22	35.0042	135.869	26.9	58.7	24.1	1.5	0.278933	24.1985	2015	RCP4.5
2015-05-23	35.0042	135.869	28.7	58.5	24.8	0.9	0.287035	25.8809	2015	RCP4.5
2015-05-24	35.0042	135.869	29.6	57.6	22.4	1	0.259258	26.4365	2015	RCP4.5
2015-05-25	35.0042	135.869	28.9	59	21.6	1.5	0.249998	25.8971	2015	RCP4.5
2015-05-26	35.0042	135.869	25.2	62.2	14.3	2.2	0.165508	22.3715	2015	RCP4.5
2015-05-27	35.0042	135.869	25.3	60	14.6	1.9	0.16898	22.2567	2015	RCP4.5
2015-05-28	35.0042	135.869	21	74.7	4.8	1.9	0.0555552	19.0459	2015	RCP4.5
2015-05-29	35.0042	135.869	22.1	82.4	7.8	1.1	0.0902772	21.1665	2015	RCP4.5
2015-05-30	35.0042	135.869	28	61.2	20.4	0.6	0.23611	25.3191	2015	RCP4.5
2015-05-31	35.0042	135.869	27.4	64	15.8	1.2	0.182869	24.7614	2015	RCP4.5
2015-06-01	35.0042	135.869	25.2	72.4	12.7	1.8	0.14699	23.4117	2015	RCP4.5
2015-06-02	35.0042	135.869	20.6	81.2	3.4	3	0.0393516	19.1194	2015	RCP4.5
2015-06-03	35.0042	135.869	22.9	85.1	7.7	1.6	0.0891198	22.192	2015	RCP4.5
2015-06-04	35.0042	135.869	24.7	79.6	10.2	1.5	0.118055	23.5588	2015	RCP4.5
2015-06-05	35.0042	135.869	22.2	89.6	2.8	1.7	0.0324072	21.5572	2015	RCP4.5
2015-06-06	35.0042	135.869	25.1	83.3	12	1.2	0.138888	24.5068	2015	RCP4.5
2015-06-07	35.0042	135.869	31.1	65.9	24.3	1.1	0.281248	28.9631	2015	RCP4.5
2015-06-08	35.0042	135.869	28.9	69.4	17.7	1	0.20486	26.942	2015	RCP4.5
2015-06-09	35.0042	135.869	29.6	70.3	16.1	1.8	0.186341	27.5559	2015	RCP4.5
2015-06-10	35.0042	135.869	23.5	92.7	4.3	1.6	0.0497682	23.3129	2015	RCP4.5
2015-06-11	35.0042	135.869	27.7	78	11.7	1.4	0.135416	26.3897	2015	RCP4.5
2015-06-12	35.0042	135.869	24.4	90.1	4.7	1.6	0.0543978	23.9686	2015	RCP4.5
2015-06-13	35.0042	135.869	26.7	82.2	9.2	1.5	0.106481	25.7172	2015	RCP4.5
2015-06-14	35.0042	135.869	29.2	77.2	14.5	0.9	0.167823	27.9665	2015	RCP4.5
2015-06-15	35.0042	135.869	28.4	75.6	13.9	1.2	0.160879	26.9459	2015	RCP4.5
2015-06-16	35.0042	135.869	28.6	68.4	17.2	1.5	0.199073	26.4777	2015	RCP4.5
2015-06-17	35.0042	135.869	29.6	66.6	17.4	1.3	0.201388	27.2144	2015	RCP4.5
2015-06-18	35.0042	135.869	27	69.9	13.6	1.5	0.157406	24.9067	2015	RCP4.5
2015-06-19	35.0042	135.869	31.1	64.3	21.6	1.2	0.249998	28.5898	2015	RCP4.5
2015-06-20	35.0042	135.869	26.5	71.5	12.1	1.5	0.140045	24.5121	2015	RCP4.5
2015-06-21	35.0042	135.869	29.9	66.5	20.3	1.4	0.234952	27.664	2015	RCP4.5
2015-06-22	35.0042	135.869	31.9	64.1	24.9	0.9	0.288193	29.5164	2015	RCP4.5
2015-06-23	35.0042	135.869	32.6	64.3	22.9	1	0.265045	30.0647	2015	RCP4.5
2015-06-24	35.0042	135.869	30.7	62.6	22.1	1.3	0.255785	28.0298	2015	RCP4.5
2015-06-25	35.0042	135.869	30.7	62.6	20.3	1.4	0.234952	27.9119	2015	RCP4.5
2015-06-26	35.0042	135.869	29.3	65.8	17.4	1.2	0.201388	26.8429	2015	RCP4.5
2015-06-27	35.0042	135.869	29.6	66.5	17.2	1.3	0.199073	27.1886	2015	RCP4.5
2015-06-28	35.0042	135.869	30.3	66.4	19.3	1.2	0.223378	27.9706	2015	RCP4.5
2015-06-29	35.0042	135.869	29.8	64.5	17.2	1.3	0.199073	27.1256	2015	RCP4.5
2015-06-30	35.0042	135.869	28.4	65.3	15.2	1.6	0.175925	25.7752	2015	RCP4.5
2015-07-01	35.0042	135.869	26.7	75.1	8.4	1.7	0.0972216	24.8248	2015	RCP4.5
2015-07-02	35.0042	135.869	20.8	84.4	5.9	1.7	0.0682866	19.9085	2015	RCP4.5
2015-07-03	35.0042	135.869	29.5	68.8	18.7	1	0.216434	27.4964	2015	RCP4.5
2015-07-04	35.0042	135.869	31.8	74.1	19.1	1.1	0.221063	30.3596	2015	RCP4.5
2015-07-05	35.0042	135.869	32.8	70.5	19.6	1.2	0.22685	30.8581	2015	RCP4.5
2015-07-06	35.0042	135.869	30.7	75.7	11.3	2.2	0.130786	28.9104	2015	RCP4.5
2015-07-07	35.0042	135.869	27.3	84.4	6.7	2.4	0.0775458	26.3122	2015	RCP4.5
2015-07-08	35.0042	135.869	26.8	86	6.7	1.9	0.0775458	26.0352	2015	RCP4.5
2015-07-09	35.0042	135.869	27	88.2	6.2	2.1	0.0717588	26.4365	2015	RCP4.5
2015-07-10	35.0042	135.869	26.9	80.5	6.6	2.1	0.0763884	25.4766	2015	RCP4.5
2015-07-11	35.0042	135.869	30.3	74.7	16.1	1.8	0.186341	28.768	2015	RCP4.5
2015-07-12	35.0042	135.869	34.2	69.1	23.4	1.4	0.270832	32.2071	2015	RCP4.5
2015-07-13	35.0042	135.869	35.2	65	22.7	1.5	0.26273	32.5213	2015	RCP4.5
2015-07-14	35.0042	135.869	33.3	70.1	17.5	1.6	0.202545	31.1142	2015	RCP4.5
2015-07-15	35.0042	135.869	29.9	74.9	14.1	1.3	0.163193	28.3008	2015	RCP4.5
2015-07-16	35.0042	135.869	30.9	69.6	17.3	1.4	0.20023	28.7932	2015	RCP4.5
2015-07-17	35.0042	135.869	31.3	66	20.4	1.5	0.23611	28.9011	2015	RCP4.5
2015-07-18	35.0042	135.869	32.6	65.5	22.4	1.6	0.259258	30.1592	2015	RCP4.5
2015-07-19	35.0042	135.869	33.1	62.9	24.6	1.8	0.28472	30.3933	2015	RCP4.5
2015-07-20	35.0042	135.869	31.6	61.3	22.7	1.8	0.26273	28.6951	2015	RCP4.5
2015-07-21	35.0042	135.869	32.1	62	22.8	1.9	0.263887	29.2442	2015	RCP4.5
2015-07-22	35.0042	135.869	33.2	61.5	23.9	1.8	0.276619	30.2561	2015	RCP4.5
2015-07-23	35.0042	135.869	33.5	61.5	25	1.5	0.28935	30.6118	2015	RCP4.5
2015-07-24	35.0042	135.869	34.4	60.1	26.1	1.3	0.302081	31.316	2015	RCP4.5
2015-07-25	35.0042	135.869	34.8	59	25.6	1.5	0.296294	31.4876	2015	RCP4.5
2015-07-26	35.0042	135.869	34.8	59.5	23.1	2.1	0.267359	31.3766	2015	RCP4.5
2015-07-27	35.0042	135.869	30.2	68.5	11.7	2.6	0.135416	27.535	2015	RCP4.5
2015-07-28	35.0042	135.869	28.9	68.8	13.2	2.4	0.152777	26.4769	2015	RCP4.5
2015-07-29	35.0042	135.869	29.2	70.5	10.3	2.8	0.119212	26.7292	2015	RCP4.5
2015-07-30	35.0042	135.869	30.5	65.9	17	2.9	0.196758	27.844	2015	RCP4.5
2015-07-31	35.0042	135.869	33.3	62.5	22.7	1.8	0.26273	30.4105	2015	RCP4.5
2015-08-01	35.0042	135.869	34.2	59.7	25.2	1.8	0.291665	30.9992	2015	RCP4.5
2015-08-02	35.0042	135.869	34.9	60.9	25.4	1.7	0.29398	31.8201	2015	RCP4.5
2015-08-03	35.0042	135.869	35.4	57.6	25.4	1.8	0.29398	31.8063	2015	RCP4.5
2015-08-04	35.0042	135.869	32.8	62.7	18.8	2.3	0.217591	29.7046	2015	RCP4.5
2015-08-05	35.0042	135.869	26.4	80.9	5.3	2.5	0.0613422	24.9093	2015	RCP4.5
2015-08-06	35.0042	135.869	30.5	77.8	11.7	2.1	0.135416	29.0201	2015	RCP4.5
2015-08-07	35.0042	135.869	31.3	72.4	13.5	2.5	0.156249	29.2025	2015	RCP4.5
2015-08-08	35.0042	135.869	28.1	72.5	12.4	2.2	0.143518	26.1235	2015	RCP4.5
2015-08-09	35.0042	135.869	32.5	66.4	19.3	1.7	0.223378	29.9855	2015	RCP4.5
2015-08-10	35.0042	135.869	30.5	66.7	15.3	2.4	0.177082	27.8574	2015	RCP4.5
2015-08-11	35.0042	135.869	31.7	64.1	16.6	2.6	0.192128	28.7131	2015	RCP4.5
2015-08-12	35.0042	135.869	32	71.1	16.1	1.9	0.186341	29.9115	2015	RCP4.5
2015-08-13	35.0042	135.869	30.2	73	12.9	1.9	0.149305	28.2279	2015	RCP4.5
2015-08-14	35.0042	135.869	30.9	72.9	12.9	2.4	0.149305	28.8503	2015	RCP4.5
2015-08-15	35.0042	135.869	31.9	63.5	20.9	2.5	0.241897	29.1057	2015	RCP4.5
2015-08-16	35.0042	135.869	33.3	61.1	22.1	2.1	0.255785	30.1683	2015	RCP4.5
2015-08-17	35.0042	135.869	33.8	61	24.8	1.8	0.287035	30.7894	2015	RCP4.5
2015-08-18	35.0042	135.869	34.8	62.5	23.9	1.7	0.276619	31.8641	2015	RCP4.5
2015-08-19	35.0042	135.869	35.1	64	23.7	1.4	0.274304	32.3546	2015	RCP4.5
2015-08-20	35.0042	135.869	35.9	61.2	23.6	1.5	0.273146	32.6822	2015	RCP4.5
2015-08-21	35.0042	135.869	34	66.7	20.8	1.4	0.240739	31.5326	2015	RCP4.5
2015-08-22	35.0042	135.869	34.9	65	21.1	1.2	0.244211	32.1628	2015	RCP4.5
2015-08-23	35.0042	135.869	36.5	56.7	24.3	1.2	0.281248	32.6409	2015	RCP4.5
2015-08-24	35.0042	135.869	36.5	58	24	1.5	0.277776	32.7933	2015	RCP4.5
2015-08-25	35.0042	135.869	36.1	55.2	24.2	1.6	0.280091	32.0377	2015	RCP4.5
2015-08-26	35.0042	135.869	33.3	67.6	17.8	1.6	0.206017	30.7976	2015	RCP4.5
2015-08-27	35.0042	135.869	29.9	78.1	12.2	1.2	0.141203	28.5685	2015	RCP4.5
2015-08-28	35.0042	135.869	27.7	81.4	10.4	1.5	0.12037	26.6891	2015	RCP4.5
2015-08-29	35.0042	135.869	27.8	75.9	10.1	2.1	0.116897	26.0772	2015	RCP4.5
2015-08-30	35.0042	135.869	27.3	78.9	10.3	1.8	0.119212	25.9825	2015	RCP4.5
2015-08-31	35.0042	135.869	32.8	67	19	1.9	0.219906	30.3132	2015	RCP4.5
2015-09-01	35.0042	135.869	30.3	74.9	14.8	1.6	0.171295	28.7145	2015	RCP4.5
2015-09-02	35.0042	135.869	30.9	75.6	14.4	1.2	0.166666	29.3708	2015	RCP4.5
2015-09-03	35.0042	135.869	30.8	78.5	14	1.1	0.162036	29.6219	2015	RCP4.5
2015-09-04	35.0042	135.869	33.9	71.3	17.9	1.2	0.207175	31.8912	2015	RCP4.5
2015-09-05	35.0042	135.869	30.1	75.7	10.2	1.5	0.118055	28.2943	2015	RCP4.5
2015-09-06	35.0042	135.869	24.4	80	4.9	2.1	0.0567126	22.8592	2015	RCP4.5
2015-09-07	35.0042	135.869	30.7	61.3	23.4	1.4	0.270832	27.9374	2015	RCP4.5
2015-09-08	35.0042	135.869	32.1	64.8	22	1.2	0.254628	29.6028	2015	RCP4.5
2015-09-09	35.0042	135.869	28.2	75.7	10.8	1.3	0.124999	26.5344	2015	RCP4.5
2015-09-10	35.0042	135.869	23.8	95	2.5	1.6	0.028935	23.7092	2015	RCP4.5
2015-09-11	35.0042	135.869	25.5	87.7	5.6	1.7	0.0648144	24.8661	2015	RCP4.5
2015-09-12	35.0042	135.869	29.1	77	10.4	1.4	0.12037	27.5181	2015	RCP4.5
2015-09-13	35.0042	135.869	31.2	72.1	15.4	1.4	0.17824	29.2663	2015	RCP4.5
2015-09-14	35.0042	135.869	29.9	70.7	13.5	1.8	0.156249	27.7056	2015	RCP4.5
2015-09-15	35.0042	135.869	30.9	69.5	14.7	1.6	0.170138	28.5905	2015	RCP4.5
2015-09-16	35.0042	135.869	28.5	72.8	11.1	2	0.128471	26.4538	2015	RCP4.5
2015-09-17	35.0042	135.869	26.2	59.4	16.4	1.6	0.189814	23.1494	2015	RCP4.5
2015-09-18	35.0042	135.869	25.7	62	16.6	1.6	0.192128	23.0011	2015	RCP4.5
2015-09-19	35.0042	135.869	28.1	60.7	20.8	1.5	0.240739	25.3245	2015	RCP4.5
2015-09-20	35.0042	135.869	27.4	65.1	14.6	2.2	0.16898	24.7498	2015	RCP4.5
2015-09-21	35.0042	135.869	20.9	80.9	3.3	2.6	0.0381942	19.396	2015	RCP4.5
2015-09-22	35.0042	135.869	26.1	61.2	17.3	1.9	0.20023	23.3067	2015	RCP4.5
2015-09-23	35.0042	135.869	27.3	62.7	18.2	1.5	0.210647	24.6616	2015	RCP4.5
2015-09-24	35.0042	135.869	27.9	60.8	19.2	1.3	0.222221	25.0634	2015	RCP4.5
2015-09-25	35.0042	135.869	23	85.2	3.1	5.5	0.0358794	21.7024	2015	RCP4.5
2015-09-26	35.0042	135.869	27.8	65.2	15.1	1.9	0.174767	25.1838	2015	RCP4.5
2015-09-27	35.0042	135.869	25.6	65.3	15.9	1.5	0.184027	23.2375	2015	RCP4.5
2015-09-28	35.0042	135.869	23.2	59.2	15.1	1.8	0.174767	20.3019	2015	RCP4.5
2015-09-29	35.0042	135.869	24.3	69.1	15.1	2.1	0.174767	22.3561	2015	RCP4.5
2015-09-30	35.0042	135.869	18	77.5	5.2	1.7	0.0601848	16.4827	2015	RCP4.5
2015-10-01	35.0042	135.869	23	78.1	10.5	0.9	0.121527	21.8143	2015	RCP4.5
2015-10-02	35.0042	135.869	20.9	91.5	2.9	0.8	0.0335646	20.5085	2015	RCP4.5
2015-10-03	35.0042	135.869	23.5	81.1	5.7	1.4	0.0659718	22.2094	2015	RCP4.5
2015-10-04	35.0042	135.869	23.8	78.6	2.8	2.5	0.0324072	21.9302	2015	RCP4.5
2015-10-05	35.0042	135.869	24.3	63.7	17.8	1.4	0.206017	21.9949	2015	RCP4.5
2015-10-06	35.0042	135.869	21.9	65.1	9.7	1.5	0.112268	19.3424	2015	RCP4.5
2015-10-07	35.0042	135.869	18.5	78.1	6.6	0.9	0.0763884	17.1773	2015	RCP4.5
2015-10-08	35.0042	135.869	20.2	69	9.9	1.2	0.114583	18.178	2015	RCP4.5
2015-10-09	35.0042	135.869	20.6	72.2	8.6	1.5	0.0995364	18.7477	2015	RCP4.5
2015-10-10	35.0042	135.869	16.9	85.5	3	1.5	0.034722	15.9477	2015	RCP4.5
2015-10-11	35.0042	135.869	23.7	69.5	17.2	1.1	0.199073	22.0377	2015	RCP4.5
2015-10-12	35.0042	135.869	23.2	67.2	14.7	1.6	0.170138	21.1265	2015	RCP4.5
2015-10-13	35.0042	135.869	20.4	68.7	10.5	1.9	0.121527	18.3416	2015	RCP4.5
2015-10-14	35.0042	135.869	22.1	64.1	16.1	1.6	0.186341	19.8833	2015	RCP4.5
2015-10-15	35.0042	135.869	23.2	67.8	16.4	1.2	0.189814	21.3301	2015	RCP4.5
2015-10-16	35.0042	135.869	22.8	69	13.2	1.2	0.152777	20.8573	2015	RCP4.5
2015-10-17	35.0042	135.869	23.6	69.7	14.9	0.6	0.172453	21.836	2015	RCP4.5
2015-10-18	35.0042	135.869	23.6	69.5	14.8	1	0.171295	21.7849	2015	RCP4.5
2015-10-19	35.0042	135.869	22.5	69.1	10.7	0.9	0.123842	20.4199	2015	RCP4.5
2015-10-20	35.0042	135.869	24.9	67.3	14.7	1.1	0.170138	22.7492	2015	RCP4.5
2015-10-21	35.0042	135.869	22.4	66.4	11.8	1.4	0.136573	20.1019	2015	RCP4.5
2015-10-22	35.0042	135.869	19.9	76.7	3.6	1.9	0.0416664	18.0888	2015	RCP4.5
2015-10-23	35.0042	135.869	16.1	78.1	3.2	2	0.0370368	14.5236	2015	RCP4.5
2015-10-24	35.0042	135.869	22.4	73.2	13.5	1	0.156249	20.9476	2015	RCP4.5
2015-10-25	35.0042	135.869	20.8	75.8	5.8	1.6	0.0671292	19.0621	2015	RCP4.5
2015-10-26	35.0042	135.869	18.8	62.8	9	1.5	0.104166	16.2086	2015	RCP4.5
2015-10-27	35.0042	135.869	18.8	71.7	10.4	1.1	0.12037	17.1598	2015	RCP4.5
2015-10-28	35.0042	135.869	20.1	69.3	10.9	0.9	0.126157	18.2059	2015	RCP4.5
2015-10-29	35.0042	135.869	20.6	66.9	8.8	1.6	0.101851	18.2404	2015	RCP4.5
2015-10-30	35.0042	135.869	17.2	54.9	7	1.9	0.081018	13.8672	2015	RCP4.5
2015-10-31	35.0042	135.869	16.6	58.4	11.4	1.6	0.131944	13.9863	2015	RCP4.5
2015-11-01	35.0042	135.869	19.8	63.6	12.3	1.6	0.14236	17.4455	2015	RCP4.5
2015-11-02	35.0042	135.869	19.4	72.7	7.9	1.2	0.0914346	17.6222	2015	RCP4.5
2015-11-03	35.0042	135.869	19.9	75.8	12.6	0.6	0.145832	18.7819	2015	RCP4.5
2015-11-04	35.0042	135.869	21.7	80.9	9.2	0.8	0.106481	20.7512	2015	RCP4.5
2015-11-05	35.0042	135.869	22.8	85.9	11.7	0.5	0.135416	22.5451	2015	RCP4.5
2015-11-06	35.0042	135.869	23.3	80.8	12	0.7	0.138888	22.511	2015	RCP4.5
2015-11-07	35.0042	135.869	20.3	71.4	7	1.2	0.081018	18.2779	2015	RCP4.5
2015-11-08	35.0042	135.869	19.7	73.3	11.5	1.2	0.133101	18.2382	2015	RCP4.5
2015-11-09	35.0042	135.869	20.7	83.4	3.1	2.4	0.0358794	19.4409	2015	RCP4.5
2015-11-10	35.0042	135.869	18.2	72.5	10.4	1.1	0.12037	16.6656	2015	RCP4.5
2015-11-11	35.0042	135.869	14.5	90.5	1.1	1.7	0.0127314	13.809	2015	RCP4.5
2015-11-12	35.0042	135.869	16.9	64.6	9.9	1.3	0.114583	14.7002	2015	RCP4.5
2015-11-13	35.0042	135.869	14.7	60.5	11.3	1.4	0.130786	12.4385	2015	RCP4.5
2015-11-14	35.0042	135.869	15.3	67.7	12.3	1.1	0.14236	13.6674	2015	RCP4.5
2015-11-15	35.0042	135.869	16.1	70.8	10.7	1.1	0.123842	14.5566	2015	RCP4.5
2015-11-16	35.0042	135.869	16.6	65.3	11.7	1.1	0.135416	14.6297	2015	RCP4.5
2015-11-17	35.0042	135.869	16.4	69.9	11.6	1.1	0.134258	14.8295	2015	RCP4.5
2015-11-18	35.0042	135.869	14.8	79.8	3.4	1.2	0.0393516	13.4713	2015	RCP4.5
2015-11-19	35.0042	135.869	11.6	81.5	1.5	2.9	0.017361	10.2357	2015	RCP4.5
2015-11-20	35.0042	135.869	11	65.3	7.1	1.8	0.0821754	9.05302	2015	RCP4.5
2015-11-21	35.0042	135.869	11.1	61.9	6.9	2.3	0.0798606	8.8637	2015	RCP4.5
2015-11-22	35.0042	135.869	9.4	76.3	7.7	2	0.0891198	8.32131	2015	RCP4.5
2015-11-23	35.0042	135.869	9.1	75.7	7.6	2.2	0.0879624	7.97627	2015	RCP4.5
2015-11-24	35.0042	135.869	9.2	79.7	8.4	1.2	0.0972216	8.44886	2015	RCP4.5
2015-11-25	35.0042	135.869	11	76.2	9.5	1.2	0.109953	10.0324	2015	RCP4.5
2015-11-26	35.0042	135.869	13.5	75.6	11	1	0.127314	12.505	2015	RCP4.5
2015-11-27	35.0042	135.869	13.9	72.3	9.4	1.1	0.108796	12.5031	2015	RCP4.5
2015-11-28	35.0042	135.869	14.2	76.6	4.9	1.2	0.0567126	12.7628	2015	RCP4.5
2015-11-29	35.0042	135.869	15	65.2	6.1	2.4	0.0706014	12.6332	2015	RCP4.5
2015-11-30	35.0042	135.869	12.9	74.1	9.2	0.9	0.106481	11.6882	2015	RCP4.5
2015-12-01	35.0042	135.869	16.2	69.8	11.9	1.6	0.137731	14.6267	2015	RCP4.5
2015-12-02	35.0042	135.869	14.2	50.1	8.7	3	0.100694	10.8735	2015	RCP4.5
2015-12-03	35.0042	135.869	12.8	65.6	11.3	1.4	0.130786	11.0877	2015	RCP4.5
2015-12-04	35.0042	135.869	12.9	57.2	11.9	2.3	0.137731	10.5428	2015	RCP4.5
2015-12-05	35.0042	135.869	12.2	49.7	10.9	2.8	0.126157	9.26079	2015	RCP4.5
2015-12-06	35.0042	135.869	11.2	60.6	10.8	1.4	0.124999	9.21739	2015	RCP4.5
2015-12-07	35.0042	135.869	11.4	68.8	9.2	1	0.106481	9.88074	2015	RCP4.5
2015-12-08	35.0042	135.869	10.2	73.8	4	1.7	0.046296	8.6369	2015	RCP4.5
2015-12-09	35.0042	135.869	10.5	67.9	8.2	1.5	0.0949068	8.87102	2015	RCP4.5
2015-12-10	35.0042	135.869	11	84.7	5.7	0.7	0.0659718	10.3521	2015	RCP4.5
2015-12-11	35.0042	135.869	13.8	78.4	7	1.6	0.081018	12.6662	2015	RCP4.5
2015-12-12	35.0042	135.869	10.8	59	4.4	5.2	0.0509256	8.01997	2015	RCP4.5
2015-12-13	35.0042	135.869	9.7	70.2	7.8	1.7	0.0902772	8.23277	2015	RCP4.5
2015-12-14	35.0042	135.869	12.1	74.6	8.6	2.2	0.0995364	10.8427	2015	RCP4.5
2015-12-15	35.0042	135.869	10.2	53.5	4.5	4.8	0.052083	7.13724	2015	RCP4.5
2015-12-16	35.0042	135.869	10.8	68.1	10	1.5	0.11574	9.30352	2015	RCP4.5
2015-12-17	35.0042	135.869	12.9	63.8	11.2	2.9	0.129629	10.952	2015	RCP4.5
2015-12-18	35.0042	135.869	10.6	62	5	3.3	0.05787	8.20171	2015	RCP4.5
2015-12-19	35.0042	135.869	11.5	63.3	6.2	2.2	0.0717588	9.27896	2015	RCP4.5
2015-12-20	35.0042	135.869	10.8	63.5	8.2	1.9	0.0949068	8.8248	2015	RCP4.5
2015-12-21	35.0042	135.869	10	70.2	4.2	1.3	0.0486108	8.24656	2015	RCP4.5
2015-12-22	35.0042	135.869	9.3	70.2	2.3	2.2	0.0266202	7.37708	2015	RCP4.5
2015-12-23	35.0042	135.869	6.8	70.6	7.4	2.6	0.0856476	5.44667	2015	RCP4.5
2015-12-24	35.0042	135.869	6.2	76.3	7.7	1.8	0.0891198	5.26781	2015	RCP4.5
2015-12-25	35.0042	135.869	10.4	80.4	7.8	0.7	0.0902772	9.63919	2015	RCP4.5
2015-12-26	35.0042	135.869	11.3	77.5	5.3	0.9	0.0613422	10.0959	2015	RCP4.5
2015-12-27	35.0042	135.869	12.7	77.3	6.7	1.2	0.0775458	11.5229	2015	RCP4.5
2015-12-28	35.0042	135.869	11	86.9	1	1.7	0.011574	10.0526	2015	RCP4.5
2015-12-29	35.0042	135.869	10.4	71.3	6.3	1.5	0.0729162	8.85738	2015	RCP4.5
2015-12-30	35.0042	135.869	10.6	69.5	11.3	1	0.130786	9.33878	2015	RCP4.5
2015-12-31	35.0042	135.869	13	53.5	11.3	2.2	0.130786	10.3154	2015	RCP4.5
2016-01-01	35.0042	135.869	11.4	58.1	6.1	2.8	0.0706014	8.77701	2016	RCP4.5
2016-01-02	35.0042	135.869	5.6	72.3	6.6	2.4	0.0763884	4.3564	2016	RCP4.5
2016-01-03	35.0042	135.869	7.1	72.5	8.3	1.3	0.0960642	5.98457	2016	RCP4.5
2016-01-04	35.0042	135.869	11	99.6	1.3	0.7	0.0150462	11.0188	2016	RCP4.5
2016-01-05	35.0042	135.869	13.3	94.1	1.7	2	0.0196758	12.9191	2016	RCP4.5
2016-01-06	35.0042	135.869	14.7	91.5	2.1	0.9	0.0243054	14.2212	2016	RCP4.5
2016-01-07	35.0042	135.869	12.7	75.3	5.2	4.7	0.0601848	11.0523	2016	RCP4.5
2016-01-08	35.0042	135.869	7.7	75.9	4.3	2.9	0.0497682	6.34271	2016	RCP4.5
2016-01-09	35.0042	135.869	7.3	58.1	7.9	2.7	0.0914346	5.217	2016	RCP4.5
2016-01-10	35.0042	135.869	7.6	66.5	8	1.7	0.092592	6.05402	2016	RCP4.5
2016-01-11	35.0042	135.869	8	77.8	2	1.7	0.023148	6.61981	2016	RCP4.5
2016-01-12	35.0042	135.869	8	62.4	7.5	1.8	0.086805	6.13149	2016	RCP4.5
2016-01-13	35.0042	135.869	7.8	56.4	8	2.3	0.092592	5.59776	2016	RCP4.5
2016-01-14	35.0042	135.869	7.8	62.3	6.4	2.7	0.0740736	5.80289	2016	RCP4.5
2016-01-15	35.0042	135.869	7.8	77.4	4.7	0.6	0.0543978	6.69327	2016	RCP4.5
2016-01-16	35.0042	135.869	6.2	85	1.7	1.7	0.0196758	5.26175	2016	RCP4.5
2016-01-17	35.0042	135.869	5.7	85.8	2.9	2.8	0.0335646	4.85291	2016	RCP4.5
2016-01-18	35.0042	135.869	4.7	87.2	4.6	2.7	0.0532404	4.08679	2016	RCP4.5
2016-01-19	35.0042	135.869	4.7	75.3	8.1	2	0.0937494	3.79996	2016	RCP4.5
2016-01-20	35.0042	135.869	5.6	74.1	9.7	1.5	0.112268	4.74715	2016	RCP4.5
2016-01-21	35.0042	135.869	5	67.2	9.9	2.5	0.114583	3.77558	2016	RCP4.5
2016-01-22	35.0042	135.869	7.4	68.9	11.6	2.6	0.134258	6.2327	2016	RCP4.5
2016-01-23	35.0042	135.869	5.5	78	3.7	5.2	0.0428238	4.16886	2016	RCP4.5
2016-01-24	35.0042	135.869	2.2	90.6	6.1	5.4	0.0706014	1.72977	2016	RCP4.5
2016-01-25	35.0042	135.869	5	72.1	5.7	4.9	0.0659718	3.56273	2016	RCP4.5
2016-01-26	35.0042	135.869	8	62.2	11.6	2.7	0.134258	6.38161	2016	RCP4.5
2016-01-27	35.0042	135.869	9.2	70.8	8.4	0.9	0.0972216	7.89407	2016	RCP4.5
2016-01-28	35.0042	135.869	9.1	77.1	5.6	0.5	0.0648144	8.00282	2016	RCP4.5
2016-01-29	35.0042	135.869	10.6	77.7	8	0.6	0.092592	9.67002	2016	RCP4.5
2016-01-30	35.0042	135.869	11.3	75.4	10.6	0.9	0.122684	10.364	2016	RCP4.5
2016-01-31	35.0042	135.869	10.7	73.8	6.1	1.5	0.0706014	9.29582	2016	RCP4.5
2016-02-01	35.0042	135.869	7.5	82.4	4.3	1.6	0.0497682	6.6112	2016	RCP4.5
2016-02-02	35.0042	135.869	5.2	66.6	5.1	2.2	0.0590274	3.56811	2016	RCP4.5
2016-02-03	35.0042	135.869	4.8	77.4	8.1	1.9	0.0937494	4.00914	2016	RCP4.5
2016-02-04	35.0042	135.869	4.8	72.7	10.2	1.5	0.118055	3.95209	2016	RCP4.5
2016-02-05	35.0042	135.869	6.8	67.9	12	1.6	0.138888	5.70045	2016	RCP4.5
2016-02-06	35.0042	135.869	5.4	65.5	5.6	3.7	0.0648144	3.65054	2016	RCP4.5
2016-02-07	35.0042	135.869	5	65.5	6.9	4	0.0798606	3.36759	2016	RCP4.5
2016-02-08	35.0042	135.869	5.5	70.3	9.6	4.2	0.11111	4.28679	2016	RCP4.5
2016-02-09	35.0042	135.869	8.5	68	7.7	2.4	0.0891198	6.91999	2016	RCP4.5
2016-02-10	35.0042	135.869	8	72.4	6.1	1.3	0.0706014	6.65586	2016	RCP4.5
2016-02-11	35.0042	135.869	7.4	65.7	7.8	2.5	0.0902772	5.75951	2016	RCP4.5
2016-02-12	35.0042	135.869	8.7	58.4	12.8	2.3	0.148147	6.89541	2016	RCP4.5
2016-02-13	35.0042	135.869	9	65.2	8.7	1.2	0.100694	7.35528	2016	RCP4.5
2016-02-14	35.0042	135.869	6.6	65.7	4.1	2.9	0.0474534	4.69576	2016	RCP4.5
2016-02-15	35.0042	135.869	4.2	73	11.4	2.7	0.131944	3.41998	2016	RCP4.5
2016-02-16	35.0042	135.869	5	71	10.5	1.9	0.121527	4.05293	2016	RCP4.5
2016-02-17	35.0042	135.869	4.3	70.5	10.2	2.4	0.118055	3.31707	2016	RCP4.5
2016-02-18	35.0042	135.869	5	63.8	13.3	1.8	0.153934	3.89048	2016	RCP4.5
2016-02-19	35.0042	135.869	7.3	64.5	10.7	1.2	0.123842	5.8937	2016	RCP4.5
2016-02-20	35.0042	135.869	11.7	65.9	16.3	0.8	0.188656	10.481	2016	RCP4.5
2016-02-21	35.0042	135.869	16.2	61.6	15.1	1.2	0.174767	14.1845	2016	RCP4.5
2016-02-22	35.0042	135.869	14.7	80.5	4.2	1.3	0.0486108	13.4918	2016	RCP4.5
2016-02-23	35.0042	135.869	12.3	84.4	1.9	1.5	0.0219906	11.2439	2016	RCP4.5
2016-02-24	35.0042	135.869	9.1	77.4	4.5	1.3	0.052083	7.88603	2016	RCP4.5
2016-02-25	35.0042	135.869	4.9	89.3	2.1	1.2	0.0243054	4.26888	2016	RCP4.5
2016-02-26	35.0042	135.869	8.9	60.5	12.6	1.7	0.145832	7.22942	2016	RCP4.5
2016-02-27	35.0042	135.869	8.6	62.8	14.6	2	0.16898	7.22569	2016	RCP4.5
2016-02-28	35.0042	135.869	7.7	68	14.4	1.2	0.166666	6.74222	2016	RCP4.5
2016-02-29	35.0042	135.869	8.4	65	13.4	0.9	0.155092	7.15587	2016	RCP4.5
2016-03-01	35.0042	135.869	12.4	61.1	12	1.6	0.138888	10.4262	2016	RCP4.5
2016-03-02	35.0042	135.869	10	68.4	6.1	3.1	0.0706014	8.17932	2016	RCP4.5
2016-03-03	35.0042	135.869	7.2	56.7	12.5	2.4	0.144675	5.41026	2016	RCP4.5
2016-03-04	35.0042	135.869	7.7	54.6	12.8	1.7	0.148147	5.79665	2016	RCP4.5
2016-03-05	35.0042	135.869	9.4	59.1	12.8	1.4	0.148147	7.62616	2016	RCP4.5
2016-03-06	35.0042	135.869	7.8	65	5.3	2.7	0.0613422	5.87622	2016	RCP4.5
2016-03-07	35.0042	135.869	8.9	53.9	14	3.2	0.162036	6.82598	2016	RCP4.5
2016-03-08	35.0042	135.869	7	63.8	12	2.8	0.138888	5.58132	2016	RCP4.5
2016-03-09	35.0042	135.869	8.5	70.4	9.3	2.2	0.107638	7.20525	2016	RCP4.5
2016-03-10	35.0042	135.869	9.1	70.2	12.2	1.9	0.141203	7.99162	2016	RCP4.5
2016-03-11	35.0042	135.869	7.9	70	13.2	2.2	0.152777	6.90706	2016	RCP4.5
2016-03-12	35.0042	135.869	10.2	61	15.4	1.6	0.17824	8.65294	2016	RCP4.5
2016-03-13	35.0042	135.869	12.4	65	13.8	1.5	0.159721	10.8494	2016	RCP4.5
2016-03-14	35.0042	135.869	8	60.3	6.4	2.5	0.0740736	5.87619	2016	RCP4.5
2016-03-15	35.0042	135.869	8.1	59.7	10.5	1.7	0.121527	6.29568	2016	RCP4.5
2016-03-16	35.0042	135.869	6.9	69.3	12.3	1.8	0.14236	5.8849	2016	RCP4.5
2016-03-17	35.0042	135.869	6.5	69.9	13.6	2	0.157406	5.62643	2016	RCP4.5
2016-03-18	35.0042	135.869	6.5	73.1	11.2	2.6	0.129629	5.59723	2016	RCP4.5
2016-03-19	35.0042	135.869	9.4	60	18.8	1.7	0.217591	8.08071	2016	RCP4.5
2016-03-20	35.0042	135.869	12.2	46.1	18.5	2.6	0.214119	9.54313	2016	RCP4.5
2016-03-21	35.0042	135.869	14.2	55.8	21	1.9	0.243054	12.2476	2016	RCP4.5
2016-03-22	35.0042	135.869	15.6	61.5	20.2	1	0.233795	13.9785	2016	RCP4.5
2016-03-23	35.0042	135.869	15	69.6	11.4	2.4	0.131944	13.4012	2016	RCP4.5
2016-03-24	35.0042	135.869	10.7	69.9	9.7	3.1	0.112268	9.21933	2016	RCP4.5
2016-03-25	35.0042	135.869	12.8	63.5	16	1.6	0.185184	11.2554	2016	RCP4.5
2016-03-26	35.0042	135.869	13.2	66.5	14.9	1.6	0.172453	11.7751	2016	RCP4.5
2016-03-27	35.0042	135.869	10.3	58.9	13.5	2.1	0.156249	8.43992	2016	RCP4.5
2016-03-28	35.0042	135.869	11.4	54.8	20.7	1.7	0.239582	9.65527	2016	RCP4.5
2016-03-29	35.0042	135.869	12.4	58.1	20.3	1.6	0.234952	10.7736	2016	RCP4.5
2016-03-30	35.0042	135.869	14.5	64.9	17.2	1	0.199073	13.0476	2016	RCP4.5
2016-03-31	35.0042	135.869	8.4	82.6	3.5	1.6	0.040509	7.43489	2016	RCP4.5
2016-04-01	35.0042	135.869	8.9	65.2	9.2	4.5	0.106481	7.11261	2016	RCP4.5
2016-04-02	35.0042	135.869	14.1	55.9	20.3	1.8	0.234952	12.1273	2016	RCP4.5
2016-04-03	35.0042	135.869	21.2	47	23.5	1.4	0.271989	17.8404	2016	RCP4.5
2016-04-04	35.0042	135.869	22.5	40.9	23.7	1.8	0.274304	18.3344	2016	RCP4.5
2016-04-05	35.0042	135.869	22.4	48.5	19.9	3.8	0.230323	18.6819	2016	RCP4.5
2016-04-06	35.0042	135.869	15	58.7	7.7	2.2	0.0891198	12.2444	2016	RCP4.5
2016-04-07	35.0042	135.869	16.5	43.7	19	1.6	0.219906	13.1669	2016	RCP4.5
2016-04-08	35.0042	135.869	15.1	74.9	3.6	2.4	0.0416664	13.3105	2016	RCP4.5
2016-04-09	35.0042	135.869	10	69.3	7.5	1.6	0.086805	8.43689	2016	RCP4.5
2016-04-10	35.0042	135.869	12.9	66.2	12.4	1.7	0.143518	11.2894	2016	RCP4.5
2016-04-11	35.0042	135.869	10.5	73.2	8.1	1.7	0.0937494	9.21248	2016	RCP4.5
2016-04-12	35.0042	135.869	8.8	69.9	6.5	2.2	0.075231	7.23596	2016	RCP4.5
2016-04-13	35.0042	135.869	15	49.7	23.6	1.8	0.273146	12.6348	2016	RCP4.5
2016-04-14	35.0042	135.869	20.3	53.3	25.8	0.6	0.298609	17.8438	2016	RCP4.5
2016-04-15	35.0042	135.869	20.9	51.7	20.5	1.1	0.237267	17.8745	2016	RCP4.5
2016-04-16	35.0042	135.869	17.8	53.2	14.8	2.3	0.171295	14.8136	2016	RCP4.5
2016-04-17	35.0042	135.869	20.2	56.4	15.7	2.4	0.181712	17.3158	2016	RCP4.5
2016-04-18	35.0042	135.869	19.6	65.6	13.6	2.4	0.157406	17.499	2016	RCP4.5
2016-04-19	35.0042	135.869	17.1	68.4	11.7	1.3	0.135416	15.3518	2016	RCP4.5
2016-04-20	35.0042	135.869	20.6	68	14.5	1.6	0.167823	18.7693	2016	RCP4.5
2016-04-21	35.0042	135.869	15.5	83.5	1.6	1.5	0.0185184	14.2843	2016	RCP4.5
2016-04-22	35.0042	135.869	11.9	83.8	3.1	1.5	0.0358794	10.9102	2016	RCP4.5
2016-04-23	35.0042	135.869	12.8	88.5	2.5	1.4	0.028935	12.0982	2016	RCP4.5
2016-04-24	35.0042	135.869	13.1	87.7	3.2	1.4	0.0370368	12.395	2016	RCP4.5
2016-04-25	35.0042	135.869	15	90	3.6	1.4	0.0416664	14.4985	2016	RCP4.5
2016-04-26	35.0042	135.869	16.4	76.1	13.5	2	0.156249	15.4452	2016	RCP4.5
2016-04-27	35.0042	135.869	17.9	65.5	21	1.1	0.243054	16.4855	2016	RCP4.5
2016-04-28	35.0042	135.869	23.6	56.5	26.1	1.1	0.302081	21.1114	2016	RCP4.5
2016-04-29	35.0042	135.869	25.6	54.6	26.5	1.3	0.306711	22.7093	2016	RCP4.5
2016-04-30	35.0042	135.869	26.4	58.5	24.9	1.2	0.288193	23.7862	2016	RCP4.5
2016-05-01	35.0042	135.869	26.7	52.2	24.3	1.5	0.281248	23.2791	2016	RCP4.5
2016-05-02	35.0042	135.869	26.1	56.9	23.8	1.5	0.275461	23.2512	2016	RCP4.5
2016-05-03	35.0042	135.869	26	59.9	22.7	0.8	0.26273	23.4753	2016	RCP4.5
2016-05-04	35.0042	135.869	27.5	59.1	24.3	0.8	0.281248	24.8412	2016	RCP4.5
2016-05-05	35.0042	135.869	28.7	55.3	25.4	1.3	0.29398	25.5047	2016	RCP4.5
2016-05-06	35.0042	135.869	27.2	56.9	22	1.3	0.254628	24.1455	2016	RCP4.5
2016-05-07	35.0042	135.869	27.4	59.8	20.8	1.4	0.240739	24.586	2016	RCP4.5
2016-05-08	35.0042	135.869	22.6	58.9	16.9	1.9	0.195601	19.844	2016	RCP4.5
2016-05-09	35.0042	135.869	23.4	44	27.4	2.2	0.317128	19.6191	2016	RCP4.5
2016-05-10	35.0042	135.869	24.8	47.4	27	1.2	0.312498	21.2365	2016	RCP4.5
2016-05-11	35.0042	135.869	28.2	47.1	24.8	2.1	0.287035	23.9943	2016	RCP4.5
2016-05-12	35.0042	135.869	22.5	63.4	13.2	2.8	0.152777	19.9075	2016	RCP4.5
2016-05-13	35.0042	135.869	19.5	84.3	4.2	2.2	0.0486108	18.4551	2016	RCP4.5
2016-05-14	35.0042	135.869	22.4	75	11.1	1.4	0.128471	20.9341	2016	RCP4.5
2016-05-15	35.0042	135.869	24.7	60.1	21.2	1.3	0.245369	22.1936	2016	RCP4.5
2016-05-16	35.0042	135.869	27.8	54.4	24.5	1.5	0.283563	24.5278	2016	RCP4.5
2016-05-17	35.0042	135.869	27.5	56.5	22.3	1.5	0.2581	24.3756	2016	RCP4.5
2016-05-18	35.0042	135.869	24.1	61.7	18.6	1.2	0.215276	21.6594	2016	RCP4.5
2016-05-19	35.0042	135.869	25.3	57	21.6	1	0.249998	22.437	2016	RCP4.5
2016-05-20	35.0042	135.869	27.1	57.6	23.9	1.3	0.276619	24.2512	2016	RCP4.5
2016-05-21	35.0042	135.869	28.1	54.2	26.5	1.5	0.306711	24.8861	2016	RCP4.5
2016-05-22	35.0042	135.869	28.5	54.5	24.2	1.5	0.280091	25.148	2016	RCP4.5
2016-05-23	35.0042	135.869	24.7	64	15	1.4	0.17361	22.2053	2016	RCP4.5
2016-05-24	35.0042	135.869	27.1	57.4	23.8	1.5	0.275461	24.2106	2016	RCP4.5
2016-05-25	35.0042	135.869	28.8	61	19.9	2.2	0.230323	25.9025	2016	RCP4.5
2016-05-26	35.0042	135.869	27.7	67.9	13.7	1.5	0.158564	25.3347	2016	RCP4.5
2016-05-27	35.0042	135.869	26.5	68.1	12.1	2.2	0.140045	24.0818	2016	RCP4.5
2016-05-28	35.0042	135.869	22.4	93	4.6	1	0.0532404	22.2967	2016	RCP4.5
2016-05-29	35.0042	135.869	23.9	85.9	9.9	1.3	0.114583	23.4488	2016	RCP4.5
2016-05-30	35.0042	135.869	25.2	65.5	12.6	0.9	0.145832	22.6902	2016	RCP4.5
2016-05-31	35.0042	135.869	26.2	64.4	14.6	1.2	0.16898	23.6171	2016	RCP4.5
2016-06-01	35.0042	135.869	20.7	82.7	8	1.2	0.092592	19.8399	2016	RCP4.5
2016-06-02	35.0042	135.869	21.4	81.9	8.5	1.4	0.098379	20.4712	2016	RCP4.5
2016-06-03	35.0042	135.869	27.4	62.3	19.6	1.9	0.22685	24.7747	2016	RCP4.5
2016-06-04	35.0042	135.869	27.1	69.2	14.2	2.4	0.164351	24.9103	2016	RCP4.5
2016-06-05	35.0042	135.869	22.7	87.3	3	1.9	0.034722	21.8225	2016	RCP4.5
2016-06-06	35.0042	135.869	23.7	77.2	8.9	1.6	0.103009	22.2303	2016	RCP4.5
2016-06-07	35.0042	135.869	27.1	64.4	20.4	1.4	0.23611	24.824	2016	RCP4.5
2016-06-08	35.0042	135.869	27.3	62.5	22.1	1.4	0.255785	24.8919	2016	RCP4.5
2016-06-09	35.0042	135.869	27.4	66.3	19.4	1.1	0.224536	25.2772	2016	RCP4.5
2016-06-10	35.0042	135.869	28.5	65	20.9	1.1	0.241897	26.2372	2016	RCP4.5
2016-06-11	35.0042	135.869	29.5	63.2	21.6	1.2	0.249998	26.9775	2016	RCP4.5
2016-06-12	35.0042	135.869	29.2	62.9	21	1	0.243054	26.639	2016	RCP4.5
2016-06-13	35.0042	135.869	29.1	68	16.2	1	0.187499	26.8569	2016	RCP4.5
2016-06-14	35.0042	135.869	22.7	83	4.3	2.3	0.0497682	21.4626	2016	RCP4.5
2016-06-15	35.0042	135.869	25.6	74.2	13.1	1.2	0.151619	24.0555	2016	RCP4.5
2016-06-16	35.0042	135.869	31.7	62.7	26.3	1	0.304396	29.224	2016	RCP4.5
2016-06-17	35.0042	135.869	30.7	63.1	19.7	1.5	0.228008	27.9315	2016	RCP4.5
2016-06-18	35.0042	135.869	23.3	87.4	4.7	1.6	0.0543978	22.5861	2016	RCP4.5
2016-06-19	35.0042	135.869	24.7	90.2	8.1	1.4	0.0937494	24.5637	2016	RCP4.5
2016-06-20	35.0042	135.869	24.8	84.9	8.9	1.4	0.103009	24.1438	2016	RCP4.5
2016-06-21	35.0042	135.869	27.9	73.8	13.7	1.5	0.158564	26.2227	2016	RCP4.5
2016-06-22	35.0042	135.869	25.9	78.3	10.6	1.5	0.122684	24.6029	2016	RCP4.5
2016-06-23	35.0042	135.869	27.4	71.3	14.8	1.5	0.171295	25.5318	2016	RCP4.5
2016-06-24	35.0042	135.869	29.2	69	16.3	1.8	0.188656	27.034	2016	RCP4.5
2016-06-25	35.0042	135.869	24.3	85.5	6.2	1.1	0.0717588	23.5213	2016	RCP4.5
2016-06-26	35.0042	135.869	28.2	72	14.5	0.8	0.167823	26.3891	2016	RCP4.5
2016-06-27	35.0042	135.869	29.8	67	18.9	1.4	0.218749	27.5434	2016	RCP4.5
2016-06-28	35.0042	135.869	32.2	62	26.9	1.5	0.311341	29.5959	2016	RCP4.5
2016-06-29	35.0042	135.869	33.9	58.1	27.6	1.5	0.319442	30.6597	2016	RCP4.5
2016-06-30	35.0042	135.869	33.8	64.2	22.9	1.5	0.265045	31.1298	2016	RCP4.5
2016-07-01	35.0042	135.869	31.3	70	18.8	1.8	0.217591	29.2963	2016	RCP4.5
2016-07-02	35.0042	135.869	32.4	64.6	22.2	2.1	0.256943	29.8144	2016	RCP4.5
2016-07-03	35.0042	135.869	30.5	68.9	16.9	1.8	0.195601	28.2796	2016	RCP4.5
2016-07-04	35.0042	135.869	31.7	66.4	21.8	1.8	0.252313	29.3944	2016	RCP4.5
2016-07-05	35.0042	135.869	32	67.5	20.5	1.7	0.237267	29.7417	2016	RCP4.5
2016-07-06	35.0042	135.869	34	63.6	25.3	1.6	0.292822	31.3676	2016	RCP4.5
2016-07-07	35.0042	135.869	33.1	65.6	22.9	1.5	0.265045	30.6718	2016	RCP4.5
2016-07-08	35.0042	135.869	34.3	63.1	25	1.4	0.28935	31.5692	2016	RCP4.5
2016-07-09	35.0042	135.869	33.7	62.6	24.2	1.7	0.280091	30.8861	2016	RCP4.5
2016-07-10	35.0042	135.869	33.3	65.5	22.3	1.8	0.2581	30.7901	2016	RCP4.5
2016-07-11	35.0042	135.869	32.9	63.1	20.1	1.9	0.232637	29.9565	2016	RCP4.5
2016-07-12	35.0042	135.869	32.7	61.6	20.5	1.8	0.237267	29.6044	2016	RCP4.5
2016-07-13	35.0042	135.869	34.1	59.8	23	1.8	0.266202	30.7927	2016	RCP4.5
2016-07-14	35.0042	135.869	32.7	64.3	20.5	1.8	0.237267	29.9632	2016	RCP4.5
2016-07-15	35.0042	135.869	33.8	63.9	21.6	1.8	0.249998	30.9925	2016	RCP4.5
2016-07-16	35.0042	135.869	33.7	65.1	21.2	1.7	0.245369	31.0442	2016	RCP4.5
2016-07-17	35.0042	135.869	34	64.1	21	1.7	0.243054	31.1726	2016	RCP4.5
2016-07-18	35.0042	135.869	34.8	65.6	23	1.5	0.266202	32.2529	2016	RCP4.5
2016-07-19	35.0042	135.869	35.1	65.2	22.9	1.4	0.265045	32.4746	2016	RCP4.5
2016-07-20	35.0042	135.869	36	60	25.1	1.5	0.290507	32.6902	2016	RCP4.5
2016-07-21	35.0042	135.869	36.5	57.9	26.7	1.6	0.309026	32.9277	2016	RCP4.5
2016-07-22	35.0042	135.869	36.5	55.9	27.3	1.8	0.31597	32.6614	2016	RCP4.5
2016-07-23	35.0042	135.869	35.9	57.4	26.6	1.8	0.307868	32.2972	2016	RCP4.5
2016-07-24	35.0042	135.869	34.8	59.6	22.8	2	0.263887	31.3782	2016	RCP4.5
2016-07-25	35.0042	135.869	32.8	65.4	16.8	1.9	0.194443	29.9542	2016	RCP4.5
2016-07-26	35.0042	135.869	27.6	75.8	6.8	1.8	0.0787032	25.6342	2016	RCP4.5
2016-07-27	35.0042	135.869	34	62.5	17.8	2.2	0.206017	30.7189	2016	RCP4.5
2016-07-28	35.0042	135.869	31.6	67.2	12.6	1.8	0.145832	28.7872	2016	RCP4.5
2016-07-29	35.0042	135.869	34.6	60.8	20.2	2.1	0.233795	31.1957	2016	RCP4.5
2016-07-30	35.0042	135.869	31.5	71.2	17.1	1.4	0.197915	29.5497	2016	RCP4.5
2016-07-31	35.0042	135.869	34.2	66	20.1	1.2	0.232637	31.5896	2016	RCP4.5
2016-08-01	35.0042	135.869	33.8	69.1	18.1	1	0.209489	31.5221	2016	RCP4.5
2016-08-02	35.0042	135.869	34.9	66.9	22.8	1	0.263887	32.5432	2016	RCP4.5
2016-08-03	35.0042	135.869	34.6	64.1	22.1	1.3	0.255785	31.8168	2016	RCP4.5
2016-08-04	35.0042	135.869	35.3	63.5	21.1	1.3	0.244211	32.3162	2016	RCP4.5
2016-08-05	35.0042	135.869	31.3	76.3	14.9	1	0.172453	29.8898	2016	RCP4.5
2016-08-06	35.0042	135.869	31	73.6	16.5	1	0.190971	29.3675	2016	RCP4.5
2016-08-07	35.0042	135.869	31.4	71.5	16.9	0.8	0.195601	29.515	2016	RCP4.5
2016-08-08	35.0042	135.869	32.5	68.2	18	1	0.208332	30.1787	2016	RCP4.5
2016-08-09	35.0042	135.869	32.7	69.7	18.7	1	0.216434	30.6109	2016	RCP4.5
2016-08-10	35.0042	135.869	33.5	66.4	21.3	1.3	0.246526	31.0641	2016	RCP4.5
2016-08-11	35.0042	135.869	35.2	57.6	24.1	1.9	0.278933	31.5446	2016	RCP4.5
2016-08-12	35.0042	135.869	34.8	64.4	20	2.2	0.23148	31.8603	2016	RCP4.5
2016-08-13	35.0042	135.869	31.9	69.8	17.1	1.9	0.197915	29.7155	2016	RCP4.5
2016-08-14	35.0042	135.869	33.2	68.5	18.9	1.8	0.218749	30.8862	2016	RCP4.5
2016-08-15	35.0042	135.869	35.4	62.9	21.9	1.4	0.253471	32.3676	2016	RCP4.5
2016-08-16	35.0042	135.869	34.6	67.6	19.9	1.1	0.230323	32.1752	2016	RCP4.5
2016-08-17	35.0042	135.869	34.2	64.4	20.6	1.5	0.238424	31.3845	2016	RCP4.5
2016-08-18	35.0042	135.869	33.9	62.3	21.1	1.6	0.244211	30.8468	2016	RCP4.5
2016-08-19	35.0042	135.869	34.4	60.8	22.2	1.7	0.256943	31.1607	2016	RCP4.5
2016-08-20	35.0042	135.869	35.8	58.7	22.1	1.9	0.255785	32.1226	2016	RCP4.5
2016-08-21	35.0042	135.869	30.7	74	12.8	1.6	0.148147	28.839	2016	RCP4.5
2016-08-22	35.0042	135.869	30.4	72.9	14.8	1.5	0.171295	28.5632	2016	RCP4.5
2016-08-23	35.0042	135.869	34.3	64.3	22.6	1.7	0.261572	31.5752	2016	RCP4.5
2016-08-24	35.0042	135.869	32.8	62.9	20.8	1.6	0.240739	29.8993	2016	RCP4.5
2016-08-25	35.0042	135.869	33.5	57.6	22.8	1.6	0.263887	29.9489	2016	RCP4.5
2016-08-26	35.0042	135.869	34.8	61	23.6	1.1	0.273146	31.6722	2016	RCP4.5
2016-08-27	35.0042	135.869	36	59.1	23.3	1.3	0.269674	32.4678	2016	RCP4.5
2016-08-28	35.0042	135.869	35.4	61.3	22.2	1.5	0.256943	32.1551	2016	RCP4.5
2016-08-29	35.0042	135.869	35.5	56.9	23	1.6	0.266202	31.6686	2016	RCP4.5
2016-08-30	35.0042	135.869	33.8	64	18.5	1.4	0.214119	30.8315	2016	RCP4.5
2016-08-31	35.0042	135.869	32.1	68.1	14.9	2	0.172453	29.5236	2016	RCP4.5
2016-09-01	35.0042	135.869	28	83.9	9.8	1.3	0.113425	27.2447	2016	RCP4.5
2016-09-02	35.0042	135.869	31.7	69.2	18.2	1.2	0.210647	29.5631	2016	RCP4.5
2016-09-03	35.0042	135.869	34.7	67.2	18.1	1	0.209489	32.1017	2016	RCP4.5
2016-09-04	35.0042	135.869	27.6	86.5	8.8	1	0.101851	27.0998	2016	RCP4.5
2016-09-05	35.0042	135.869	31.5	67.2	17.3	1.2	0.20023	29.0571	2016	RCP4.5
2016-09-06	35.0042	135.869	30.7	55.6	19.6	1.7	0.22685	26.9608	2016	RCP4.5
2016-09-07	35.0042	135.869	31.5	63.3	22.1	1.5	0.255785	28.8431	2016	RCP4.5
2016-09-08	35.0042	135.869	29.3	67.8	14.2	1.2	0.164351	26.8684	2016	RCP4.5
2016-09-09	35.0042	135.869	28.6	67.3	11.5	1.2	0.133101	25.9591	2016	RCP4.5
2016-09-10	35.0042	135.869	26.4	71	12.3	1.1	0.14236	24.398	2016	RCP4.5
2016-09-11	35.0042	135.869	30	65.1	15.7	1.2	0.181712	27.2889	2016	RCP4.5
2016-09-12	35.0042	135.869	24.1	86.5	4.8	2.1	0.0555552	23.2609	2016	RCP4.5
2016-09-13	35.0042	135.869	28.7	67.8	13.6	2.5	0.157406	26.1915	2016	RCP4.5
2016-09-14	35.0042	135.869	24.6	77.6	6.3	1.5	0.0729162	22.9389	2016	RCP4.5
2016-09-15	35.0042	135.869	22.2	88.1	4.5	1.5	0.052083	21.5576	2016	RCP4.5
2016-09-16	35.0042	135.869	24	78.2	3.7	2.1	0.0428238	22.1787	2016	RCP4.5
2016-09-17	35.0042	135.869	23.1	90.3	3.4	1.7	0.0393516	22.5782	2016	RCP4.5
2016-09-18	35.0042	135.869	31	64.5	20.5	1.4	0.237267	28.443	2016	RCP4.5
2016-09-19	35.0042	135.869	31.5	62.8	18	1.5	0.208332	28.5173	2016	RCP4.5
2016-09-20	35.0042	135.869	26.6	69.8	11.6	1.4	0.134258	24.3797	2016	RCP4.5
2016-09-21	35.0042	135.869	28.4	65.4	17.1	1.5	0.197915	25.9231	2016	RCP4.5
2016-09-22	35.0042	135.869	29.5	65.4	18.6	1.3	0.215276	27.0527	2016	RCP4.5
2016-09-23	35.0042	135.869	29.3	55.6	19.2	1.5	0.222221	25.6901	2016	RCP4.5
2016-09-24	35.0042	135.869	27.2	56.9	17	1.4	0.196758	23.8179	2016	RCP4.5
2016-09-25	35.0042	135.869	24.8	64.6	9.6	2.1	0.11111	21.9283	2016	RCP4.5
2016-09-26	35.0042	135.869	21.4	83.6	2.2	6.4	0.0254628	19.8406	2016	RCP4.5
2016-09-27	35.0042	135.869	21.6	80.9	3	3.9	0.034722	19.9762	2016	RCP4.5
2016-09-28	35.0042	135.869	24.2	74.8	4.9	2.2	0.0567126	22.0978	2016	RCP4.5
2016-09-29	35.0042	135.869	20.4	92.7	2	1.2	0.023148	20.0242	2016	RCP4.5
2016-09-30	35.0042	135.869	26.1	80.3	9.8	1.1	0.113425	24.9852	2016	RCP4.5
2016-10-01	35.0042	135.869	24.3	80.4	6.6	1.2	0.0763884	22.9951	2016	RCP4.5
2016-10-02	35.0042	135.869	26.4	78.1	9.6	1.3	0.11111	24.9974	2016	RCP4.5
2016-10-03	35.0042	135.869	23.8	86.8	4.6	1.9	0.0532404	22.9916	2016	RCP4.5
2016-10-04	35.0042	135.869	23.7	86	3.8	1.6	0.0439812	22.7582	2016	RCP4.5
2016-10-05	35.0042	135.869	26.3	79.5	9	0.8	0.104166	25.0435	2016	RCP4.5
2016-10-06	35.0042	135.869	26.8	78.2	9.9	0.7	0.114583	25.4514	2016	RCP4.5
2016-10-07	35.0042	135.869	26.1	68.8	11.9	1.8	0.137731	23.796	2016	RCP4.5
2016-10-08	35.0042	135.869	26.3	62.8	17.5	1.6	0.202545	23.7027	2016	RCP4.5
2016-10-09	35.0042	135.869	27	65.8	18.6	0.8	0.215276	24.8128	2016	RCP4.5
2016-10-10	35.0042	135.869	26.4	66.8	16.4	0.9	0.189814	24.2183	2016	RCP4.5
2016-10-11	35.0042	135.869	24.6	63.5	14.2	1.7	0.164351	21.9851	2016	RCP4.5
2016-10-12	35.0042	135.869	23	65.5	13.9	0.9	0.160879	20.746	2016	RCP4.5
2016-10-13	35.0042	135.869	24.1	68.6	13.9	0.6	0.160879	22.1161	2016	RCP4.5
2016-10-14	35.0042	135.869	20.8	84.8	1.8	2.2	0.0208332	19.5768	2016	RCP4.5
2016-10-15	35.0042	135.869	22.3	72	3	3.2	0.034722	19.7837	2016	RCP4.5
2016-10-16	35.0042	135.869	17.9	65.8	8.8	1.2	0.101851	15.6527	2016	RCP4.5
2016-10-17	35.0042	135.869	19.1	72.4	9.9	1.1	0.114583	17.4704	2016	RCP4.5
2016-10-18	35.0042	135.869	22.4	71.2	13.3	0.7	0.153934	20.7447	2016	RCP4.5
2016-10-19	35.0042	135.869	24	71.2	13.1	0.8	0.151619	22.2332	2016	RCP4.5
2016-10-20	35.0042	135.869	21.2	81.3	3.6	2.3	0.0416664	19.7694	2016	RCP4.5
2016-10-21	35.0042	135.869	24.6	63.1	9.7	2	0.112268	21.5931	2016	RCP4.5
2016-10-22	35.0042	135.869	17.7	68.9	5.1	1.5	0.0590274	15.4314	2016	RCP4.5
2016-10-23	35.0042	135.869	13.9	80.2	2.7	1.5	0.0312498	12.555	2016	RCP4.5
2016-10-24	35.0042	135.869	14.1	85.5	2.9	1.6	0.0335646	13.1765	2016	RCP4.5
2016-10-25	35.0042	135.869	16.8	61.2	5.1	2.2	0.0590274	13.8831	2016	RCP4.5
2016-10-26	35.0042	135.869	16.2	49.5	11	2.8	0.127314	12.7718	2016	RCP4.5
2016-10-27	35.0042	135.869	16.2	55	13.5	1.8	0.156249	13.478	2016	RCP4.5
2016-10-28	35.0042	135.869	16	56.8	10.4	1.8	0.12037	13.2221	2016	RCP4.5
2016-10-29	35.0042	135.869	17.3	53.2	12.1	2.3	0.140045	14.1747	2016	RCP4.5
2016-10-30	35.0042	135.869	16.3	56.9	12.3	1.6	0.14236	13.6535	2016	RCP4.5
2016-10-31	35.0042	135.869	16.8	67.9	8.4	1.4	0.0972216	14.7719	2016	RCP4.5
2016-11-01	35.0042	135.869	14.9	76.6	2.3	1.3	0.0266202	13.2103	2016	RCP4.5
2016-11-02	35.0042	135.869	17.2	75.8	12.8	0.7	0.148147	16.2086	2016	RCP4.5
2016-11-03	35.0042	135.869	18.4	72.8	13.6	0.8	0.157406	17.1347	2016	RCP4.5
2016-11-04	35.0042	135.869	18	70.8	8.5	1.1	0.098379	16.1777	2016	RCP4.5
2016-11-05	35.0042	135.869	14.9	66.4	4.5	2.3	0.052083	12.5127	2016	RCP4.5
2016-11-06	35.0042	135.869	15	69.3	8.4	1.2	0.0972216	13.2172	2016	RCP4.5
2016-11-07	35.0042	135.869	14.8	66.5	4.9	1.4	0.0567126	12.5123	2016	RCP4.5
2016-11-08	35.0042	135.869	15.9	73.2	11.7	0.7	0.135416	14.6668	2016	RCP4.5
2016-11-09	35.0042	135.869	15	69.6	8.4	1.2	0.0972216	13.2415	2016	RCP4.5
2016-11-10	35.0042	135.869	15.7	73.3	11.5	0.8	0.133101	14.4649	2016	RCP4.5
2016-11-11	35.0042	135.869	17.5	76.7	13.7	0.6	0.158564	16.6457	2016	RCP4.5
2016-11-12	35.0042	135.869	18.4	71.8	12.9	0.9	0.149305	16.9875	2016	RCP4.5
2016-11-13	35.0042	135.869	18.9	78.5	13	0.3	0.150462	18.1217	2016	RCP4.5
2016-11-14	35.0042	135.869	19.8	68.5	12.2	1.1	0.141203	17.9333	2016	RCP4.5
2016-11-15	35.0042	135.869	13.2	71.8	3.7	1.7	0.0428238	11.3115	2016	RCP4.5
2016-11-16	35.0042	135.869	15.8	71	12.6	1.1	0.145832	14.4313	2016	RCP4.5
2016-11-17	35.0042	135.869	16.5	70.8	7.7	1.8	0.0891198	14.6624	2016	RCP4.5
2016-11-18	35.0042	135.869	14.8	44.7	7.4	3.1	0.0856476	10.8593	2016	RCP4.5
2016-11-19	35.0042	135.869	9.5	72.3	7.4	3.1	0.0856476	8.06992	2016	RCP4.5
2016-11-20	35.0042	135.869	11	60.2	9	2.2	0.104166	8.82446	2016	RCP4.5
2016-11-21	35.0042	135.869	10.3	69.8	5.5	2.4	0.063657	8.54558	2016	RCP4.5
2016-11-22	35.0042	135.869	10.1	72.9	7.8	1.4	0.0902772	8.80653	2016	RCP4.5
2016-11-23	35.0042	135.869	11.9	70.8	9.3	0.9	0.107638	10.5064	2016	RCP4.5
2016-11-24	35.0042	135.869	9.4	81.5	2	1.8	0.023148	8.20108	2016	RCP4.5
2016-11-25	35.0042	135.869	10.7	77.3	4.7	1.3	0.0543978	9.43329	2016	RCP4.5
2016-11-26	35.0042	135.869	10.8	79.5	3.6	1.6	0.0416664	9.57244	2016	RCP4.5
2016-11-27	35.0042	135.869	11.5	69.8	5.3	1.2	0.0613422	9.72448	2016	RCP4.5
2016-11-28	35.0042	135.869	12.3	72.1	5.3	0.9	0.0613422	10.6613	2016	RCP4.5
2016-11-29	35.0042	135.869	11.9	73.9	5.1	1.1	0.0590274	10.3852	2016	RCP4.5
2016-11-30	35.0042	135.869	13.6	66.6	9.3	1.3	0.107638	11.7606	2016	RCP4.5
2016-12-01	35.0042	135.869	13.6	65.1	9.6	1.4	0.11111	11.6622	2016	RCP4.5
2016-12-02	35.0042	135.869	12.8	71.3	4.2	1.1	0.0486108	10.9722	2016	RCP4.5
2016-12-03	35.0042	135.869	13.4	69.8	6.1	1.3	0.0706014	11.5675	2016	RCP4.5
2016-12-04	35.0042	135.869	10.8	75.7	2.5	2	0.028935	9.1947	2016	RCP4.5
2016-12-05	35.0042	135.869	9.9	68.7	4.5	2.3	0.052083	8.02076	2016	RCP4.5
2016-12-06	35.0042	135.869	11.1	72.1	7.9	1.2	0.0914346	9.71785	2016	RCP4.5
2016-12-07	35.0042	135.869	12.5	65.9	10	1.4	0.11574	10.7342	2016	RCP4.5
2016-12-08	35.0042	135.869	12.8	75.9	3.1	1.6	0.0358794	11.1955	2016	RCP4.5
2016-12-09	35.0042	135.869	11.9	65.2	4.3	2.9	0.0497682	9.58857	2016	RCP4.5
2016-12-10	35.0042	135.869	9.5	57	7.2	2.2	0.0833328	7.10891	2016	RCP4.5
2016-12-11	35.0042	135.869	10.9	61.4	8.5	3	0.098379	8.73195	2016	RCP4.5
2016-12-12	35.0042	135.869	13.4	60.3	7.4	2.9	0.0856476	10.8529	2016	RCP4.5
2016-12-13	35.0042	135.869	8.3	72.1	4.5	1.7	0.052083	6.76767	2016	RCP4.5
2016-12-14	35.0042	135.869	7.9	74.2	6.3	2.7	0.0729162	6.60611	2016	RCP4.5
2016-12-15	35.0042	135.869	9.4	71.6	4.9	2.1	0.0567126	7.78543	2016	RCP4.5
2016-12-16	35.0042	135.869	11.8	72.7	7.9	1	0.0914346	10.4343	2016	RCP4.5
2016-12-17	35.0042	135.869	11.7	74.2	6.8	1.1	0.0787032	10.354	2016	RCP4.5
2016-12-18	35.0042	135.869	11.4	67.7	9.8	1.2	0.113425	9.8375	2016	RCP4.5
2016-12-19	35.0042	135.869	11	69.6	9.8	1.5	0.113425	9.57935	2016	RCP4.5
2016-12-20	35.0042	135.869	8.3	59.5	6.9	2	0.0798606	6.16884	2016	RCP4.5
2016-12-21	35.0042	135.869	8.4	68.6	6.2	2.7	0.0717588	6.72709	2016	RCP4.5
2016-12-22	35.0042	135.869	9.7	73.9	6.5	1.9	0.075231	8.36122	2016	RCP4.5
2016-12-23	35.0042	135.869	10.4	66.1	7.9	1.3	0.0914346	8.64365	2016	RCP4.5
2016-12-24	35.0042	135.869	10.6	68.9	7	1.3	0.081018	8.94946	2016	RCP4.5
2016-12-25	35.0042	135.869	9.4	68.3	4.2	1.9	0.0486108	7.52504	2016	RCP4.5
2016-12-26	35.0042	135.869	9.5	65.2	9.3	1.4	0.107638	7.85285	2016	RCP4.5
2016-12-27	35.0042	135.869	10.4	56.8	10.3	2	0.119212	8.15834	2016	RCP4.5
2016-12-28	35.0042	135.869	11.7	50.5	7.5	3.2	0.086805	8.59347	2016	RCP4.5
2016-12-29	35.0042	135.869	8.9	60.5	8	2.6	0.092592	6.83014	2016	RCP4.5
2016-12-30	35.0042	135.869	6.7	65.9	3.9	3.4	0.0451386	4.75457	2016	RCP4.5
2016-12-31	35.0042	135.869	7	65.5	8.6	2.3	0.0995364	5.45118	2016	RCP4.5
2017-01-01	35.0042	135.869	8	62.2	6.2	0.9	0.0717588	6.06706	2017	RCP4.5
2017-01-02	35.0042	135.869	6	93.8	1.7	0.9	0.0196758	5.59416	2017	RCP4.5
2017-01-03	35.0042	135.869	7.9	75.7	4.8	1.4	0.0555552	6.64906	2017	RCP4.5
2017-01-04	35.0042	135.869	7.6	63.8	4.7	1.2	0.0543978	5.6563	2017	RCP4.5
2017-01-05	35.0042	135.869	7.6	74.7	4.7	1.4	0.0543978	6.29441	2017	RCP4.5
2017-01-06	35.0042	135.869	8.4	63.3	9.8	1.4	0.113425	6.75552	2017	RCP4.5
2017-01-07	35.0042	135.869	10	75	3.8	0.7	0.0439812	8.56724	2017	RCP4.5
2017-01-08	35.0042	135.869	8.6	73.9	2.8	1.2	0.0324072	7.05012	2017	RCP4.5
2017-01-09	35.0042	135.869	9.6	61.3	7.1	1.6	0.0821754	7.50678	2017	RCP4.5
2017-01-10	35.0042	135.869	8.8	74.9	7.9	0.2	0.0914346	7.77699	2017	RCP4.5
2017-01-11	35.0042	135.869	9.4	77.7	5.3	0.1	0.0613422	8.32819	2017	RCP4.5
2017-01-12	35.0042	135.869	8.9	72.1	5.4	0.7	0.0624996	7.46612	2017	RCP4.5
2017-01-13	35.0042	135.869	9.5	68.8	5.6	1.8	0.0648144	7.77185	2017	RCP4.5
2017-01-14	35.0042	135.869	6.4	73	5.8	2.7	0.0671292	5.07091	2017	RCP4.5
2017-01-15	35.0042	135.869	7.5	60.4	6.3	2.2	0.0729162	5.4357	2017	RCP4.5
2017-01-16	35.0042	135.869	7.3	68.6	8.1	1.6	0.0937494	5.91212	2017	RCP4.5
2017-01-17	35.0042	135.869	7.9	61.1	9.3	1.5	0.107638	6.11859	2017	RCP4.5
2017-01-18	35.0042	135.869	7.6	61.8	6.7	2	0.0775458	5.6538	2017	RCP4.5
2017-01-19	35.0042	135.869	8.4	65.8	10.9	1	0.126157	7.01632	2017	RCP4.5
2017-01-20	35.0042	135.869	10.2	69.4	9.4	0.5	0.108796	8.84194	2017	RCP4.5
2017-01-21	35.0042	135.869	6.4	88.7	1.1	1.6	0.0127314	5.61975	2017	RCP4.5
2017-01-22	35.0042	135.869	7.6	66.8	3.4	2.2	0.0393516	5.66967	2017	RCP4.5
2017-01-23	35.0042	135.869	9.6	64.2	11.5	1.4	0.133101	8.04602	2017	RCP4.5
2017-01-24	35.0042	135.869	9.7	65.9	7.2	1.5	0.0833328	7.91418	2017	RCP4.5
2017-01-25	35.0042	135.869	7.8	36.2	6.9	2.9	0.0798606	4.26089	2017	RCP4.5
2017-01-26	35.0042	135.869	6.2	57.9	8.6	3.1	0.0995364	4.24258	2017	RCP4.5
2017-01-27	35.0042	135.869	6.2	62.8	10.2	2.4	0.118055	4.67732	2017	RCP4.5
2017-01-28	35.0042	135.869	8.8	60.2	14	1.3	0.162036	7.24292	2017	RCP4.5
2017-01-29	35.0042	135.869	8.5	75.3	8.1	0.7	0.0937494	7.50285	2017	RCP4.5
2017-01-30	35.0042	135.869	10.9	67.3	12	0.7	0.138888	9.53679	2017	RCP4.5
2017-01-31	35.0042	135.869	13.5	66.6	9.8	2.6	0.113425	11.6316	2017	RCP4.5
2017-02-01	35.0042	135.869	9.8	68.9	2.9	3.1	0.0335646	7.76078	2017	RCP4.5
2017-02-02	35.0042	135.869	6.2	56.1	7.1	2.4	0.0821754	4.06482	2017	RCP4.5
2017-02-03	35.0042	135.869	6.2	62.1	8.6	1.9	0.0995364	4.54434	2017	RCP4.5
2017-02-04	35.0042	135.869	3.2	74.8	8.2	3.9	0.0949068	2.24342	2017	RCP4.5
2017-02-05	35.0042	135.869	-0.1	78.4	9.5	2.4	0.109953	-0.582873	2017	RCP4.5
2017-02-06	35.0042	135.869	0.3	85.8	7.2	2.6	0.0833328	-0.104872	2017	RCP4.5
2017-02-07	35.0042	135.869	3	79.7	9.4	3.3	0.108796	2.40617	2017	RCP4.5
2017-02-08	35.0042	135.869	4.2	70.5	9.4	2.4	0.108796	3.16201	2017	RCP4.5
2017-02-09	35.0042	135.869	6.4	65.6	12.9	1.5	0.149305	5.26954	2017	RCP4.5
2017-02-10	35.0042	135.869	6.2	71.1	7.6	1.2	0.0879624	5.00562	2017	RCP4.5
2017-02-11	35.0042	135.869	6.6	78.4	7.6	1	0.0879624	5.80781	2017	RCP4.5
2017-02-12	35.0042	135.869	8.3	65.8	9.8	2.3	0.113425	6.76615	2017	RCP4.5
2017-02-13	35.0042	135.869	7	65.8	10.7	1.8	0.123842	5.65757	2017	RCP4.5
2017-02-14	35.0042	135.869	9.2	62.8	14	1.3	0.162036	7.77432	2017	RCP4.5
2017-02-15	35.0042	135.869	10.7	68.8	15.9	0.7	0.184027	9.73094	2017	RCP4.5
2017-02-16	35.0042	135.869	12.5	56.3	16.9	1.3	0.195601	10.5256	2017	RCP4.5
2017-02-17	35.0042	135.869	11.5	65.4	7.3	2.6	0.0844902	9.49307	2017	RCP4.5
2017-02-18	35.0042	135.869	7.8	60.4	12.9	1.4	0.149305	6.25952	2017	RCP4.5
2017-02-19	35.0042	135.869	10	60.3	14	1.1	0.162036	8.35397	2017	RCP4.5
2017-02-20	35.0042	135.869	7.1	78.9	4	1	0.046296	6.02688	2017	RCP4.5
2017-02-21	35.0042	135.869	12.2	62.7	16.4	1.2	0.189814	10.695	2017	RCP4.5
2017-02-22	35.0042	135.869	14.1	55.9	17.1	1.8	0.197915	11.9181	2017	RCP4.5
2017-02-23	35.0042	135.869	11.3	60	7.8	2.1	0.0902772	8.99582	2017	RCP4.5
2017-02-24	35.0042	135.869	11.5	60.3	16.9	1.1	0.195601	9.92161	2017	RCP4.5
2017-02-25	35.0042	135.869	10.6	65.5	13.9	0.8	0.160879	9.26609	2017	RCP4.5
2017-02-26	35.0042	135.869	13.7	68.3	16.9	0.7	0.195601	12.5681	2017	RCP4.5
2017-02-27	35.0042	135.869	16.4	64.5	14.6	1.6	0.16898	14.5569	2017	RCP4.5
2017-02-28	35.0042	135.869	9.6	65.1	5.7	2.4	0.0659718	7.59715	2017	RCP4.5
2017-03-01	35.0042	135.869	13.3	56.7	16	1.6	0.185184	11.1972	2017	RCP4.5
2017-03-02	35.0042	135.869	13.5	67.4	12.9	1.1	0.149305	12.0092	2017	RCP4.5
2017-03-03	35.0042	135.869	15.8	61.6	17.3	1.2	0.20023	13.969	2017	RCP4.5
2017-03-04	35.0042	135.869	16.6	63.1	16.5	1.1	0.190971	14.7814	2017	RCP4.5
2017-03-05	35.0042	135.869	18.4	56.6	12.8	1.4	0.148147	15.5665	2017	RCP4.5
2017-03-06	35.0042	135.869	13.2	82.9	2.7	1.6	0.0312498	12.0759	2017	RCP4.5
2017-03-07	35.0042	135.869	16.6	51.9	16.6	2.4	0.192128	13.7521	2017	RCP4.5
2017-03-08	35.0042	135.869	12.9	53.7	16.4	1.6	0.189814	10.6391	2017	RCP4.5
2017-03-09	35.0042	135.869	14.3	65	9.2	3.3	0.106481	12.1625	2017	RCP4.5
2017-03-10	35.0042	135.869	14.7	76.2	2.7	2.8	0.0312498	12.9347	2017	RCP4.5
2017-03-11	35.0042	135.869	14.4	62.6	15.4	1.1	0.17824	12.6438	2017	RCP4.5
2017-03-12	35.0042	135.869	10.8	82.6	4.2	1.4	0.0486108	9.84763	2017	RCP4.5
2017-03-13	35.0042	135.869	14.3	60.3	17	1.7	0.196758	12.445	2017	RCP4.5
2017-03-14	35.0042	135.869	15.4	70.4	11.9	1.6	0.137731	13.9251	2017	RCP4.5
2017-03-15	35.0042	135.869	16.8	85.3	2.6	2.2	0.0300924	15.758	2017	RCP4.5
2017-03-16	35.0042	135.869	17.6	65	14.6	1.6	0.16898	15.7093	2017	RCP4.5
2017-03-17	35.0042	135.869	19.9	73.8	14.3	1.1	0.165508	18.6842	2017	RCP4.5
2017-03-18	35.0042	135.869	19.5	80.7	9.2	1.4	0.106481	18.5613	2017	RCP4.5
2017-03-19	35.0042	135.869	16.9	83.5	2.5	2.2	0.028935	15.6918	2017	RCP4.5
2017-03-20	35.0042	135.869	10.1	87	1.5	2.2	0.017361	9.18416	2017	RCP4.5
2017-03-21	35.0042	135.869	8.9	73.7	6.8	2.1	0.0787032	7.60049	2017	RCP4.5
2017-03-22	35.0042	135.869	16.6	65.1	19.2	1.2	0.222221	15.1267	2017	RCP4.5
2017-03-23	35.0042	135.869	11.7	80.5	3.4	2.1	0.0393516	10.469	2017	RCP4.5
2017-03-24	35.0042	135.869	12.5	52.3	17.4	2.3	0.201388	10.2065	2017	RCP4.5
2017-03-25	35.0042	135.869	11.8	55.5	18.8	2.7	0.217591	9.88464	2017	RCP4.5
2017-03-26	35.0042	135.869	14.5	56.6	19	1.6	0.219906	12.4704	2017	RCP4.5
2017-03-27	35.0042	135.869	15.4	76.5	5.3	1.4	0.0613422	13.9263	2017	RCP4.5
2017-03-28	35.0042	135.869	16.3	82	5.4	1.1	0.0624996	15.2816	2017	RCP4.5
2017-03-29	35.0042	135.869	20	80.8	11.1	1.1	0.128471	19.2173	2017	RCP4.5
2017-03-30	35.0042	135.869	21.5	81.7	7.1	1.6	0.0821754	20.427	2017	RCP4.5
2017-03-31	35.0042	135.869	16.6	91.3	1.6	1.4	0.0185184	16.0366	2017	RCP4.5
2017-04-01	35.0042	135.869	18.8	83.9	7.2	1.4	0.0833328	18.0208	2017	RCP4.5
2017-04-02	35.0042	135.869	19	72.1	10.9	2.2	0.126157	17.3605	2017	RCP4.5
2017-04-03	35.0042	135.869	15.6	55.1	18.9	2.3	0.218749	13.2897	2017	RCP4.5
2017-04-04	35.0042	135.869	15.3	62.9	14.2	1.1	0.164351	13.4103	2017	RCP4.5
2017-04-05	35.0042	135.869	13.9	67.8	10.9	1.7	0.126157	12.2315	2017	RCP4.5
2017-04-06	35.0042	135.869	9.3	76.9	3.9	1.7	0.0451386	7.97324	2017	RCP4.5
2017-04-07	35.0042	135.869	16.5	66.8	17.8	0.9	0.206017	15.105	2017	RCP4.5
2017-04-08	35.0042	135.869	18.6	60.7	15.1	1.4	0.174767	16.2862	2017	RCP4.5
2017-04-09	35.0042	135.869	15	74.8	5.4	2.4	0.0624996	13.3559	2017	RCP4.5
2017-04-10	35.0042	135.869	16.6	52.5	23.3	2.1	0.269674	14.2484	2017	RCP4.5
2017-04-11	35.0042	135.869	18.5	55	23.1	1.1	0.267359	16.21	2017	RCP4.5
2017-04-12	35.0042	135.869	16.7	67.4	12.1	1.8	0.140045	14.8926	2017	RCP4.5
2017-04-13	35.0042	135.869	17.9	90.8	4	1.4	0.046296	17.4972	2017	RCP4.5
2017-04-14	35.0042	135.869	22.9	73.2	14	1.5	0.162036	21.429	2017	RCP4.5
2017-04-15	35.0042	135.869	17.7	90.6	3.3	1.3	0.0381942	17.2265	2017	RCP4.5
2017-04-16	35.0042	135.869	21.9	79.3	9.7	3.1	0.112268	20.69	2017	RCP4.5
2017-04-17	35.0042	135.869	19.8	72.5	9.8	1.6	0.113425	18.1062	2017	RCP4.5
2017-04-18	35.0042	135.869	21.8	56.7	19.9	1.1	0.230323	19.139	2017	RCP4.5
2017-04-19	35.0042	135.869	19.8	79.6	5.4	2.1	0.0624996	18.4065	2017	RCP4.5
2017-04-20	35.0042	135.869	25.2	69.3	14	2.4	0.162036	23.1268	2017	RCP4.5
2017-04-21	35.0042	135.869	23.5	70.5	13.6	2.9	0.157406	21.6034	2017	RCP4.5
2017-04-22	35.0042	135.869	24.8	55	23.2	1.5	0.268517	21.8353	2017	RCP4.5
2017-04-23	35.0042	135.869	24	58.4	21.6	0.9	0.249998	21.4213	2017	RCP4.5
2017-04-24	35.0042	135.869	25.3	62.4	18.2	1.5	0.210647	22.792	2017	RCP4.5
2017-04-25	35.0042	135.869	21	69.6	10.6	2.2	0.122684	18.9822	2017	RCP4.5
2017-04-26	35.0042	135.869	22.1	77.2	10	1.2	0.11574	20.8008	2017	RCP4.5
2017-04-27	35.0042	135.869	21	71.5	12.2	0.7	0.141203	19.3744	2017	RCP4.5
2017-04-28	35.0042	135.869	20.8	79.1	7.7	1.3	0.0891198	19.555	2017	RCP4.5
2017-04-29	35.0042	135.869	21.3	86.4	7.2	1.6	0.0833328	20.7083	2017	RCP4.5
2017-04-30	35.0042	135.869	21.2	73.4	9.7	1.3	0.112268	19.5305	2017	RCP4.5
2017-05-01	35.0042	135.869	21	63.5	11.7	1.7	0.135416	18.4906	2017	RCP4.5
2017-05-02	35.0042	135.869	19.8	96	4	1.3	0.046296	19.8983	2017	RCP4.5
2017-05-03	35.0042	135.869	24.3	67.5	13.6	0.8	0.157406	22.1511	2017	RCP4.5
2017-05-04	35.0042	135.869	19.9	87.8	4	2	0.046296	19.1767	2017	RCP4.5
2017-05-05	35.0042	135.869	22	67.2	8.7	2.9	0.100694	19.4913	2017	RCP4.5
2017-05-06	35.0042	135.869	21.3	54.7	25.1	1.9	0.290507	18.7595	2017	RCP4.5
2017-05-07	35.0042	135.869	25.3	57.8	24.9	1.5	0.288193	22.6947	2017	RCP4.5
2017-05-08	35.0042	135.869	26.9	63.3	19.8	2.2	0.229165	24.4279	2017	RCP4.5
2017-05-09	35.0042	135.869	25	65.5	13.3	2.2	0.153934	22.4812	2017	RCP4.5
2017-05-10	35.0042	135.869	25.4	51.3	25.2	1.6	0.291665	22.0715	2017	RCP4.5
2017-05-11	35.0042	135.869	23.8	41.8	27.5	2.1	0.318285	19.7405	2017	RCP4.5
2017-05-12	35.0042	135.869	20.7	46.8	26.3	1.9	0.304396	17.5179	2017	RCP4.5
2017-05-13	35.0042	135.869	25.1	42.4	25.7	1.7	0.297452	20.8437	2017	RCP4.5
2017-05-14	35.0042	135.869	19.1	66.5	8.7	2.2	0.100694	16.7656	2017	RCP4.5
2017-05-15	35.0042	135.869	21.9	61.3	19.5	1.9	0.225693	19.6239	2017	RCP4.5
2017-05-16	35.0042	135.869	22.4	58.4	21.6	1.9	0.249998	19.9152	2017	RCP4.5
2017-05-17	35.0042	135.869	21.2	59.5	21.2	1.5	0.245369	18.9359	2017	RCP4.5
2017-05-18	35.0042	135.869	25.6	55	23.6	1.2	0.273146	22.5928	2017	RCP4.5
2017-05-19	35.0042	135.869	28.8	51	25.4	1.2	0.29398	25.0777	2017	RCP4.5
2017-05-20	35.0042	135.869	23.8	61.8	15	1.5	0.17361	21.1348	2017	RCP4.5
2017-05-21	35.0042	135.869	26.7	63	16.9	1.7	0.195601	24.0471	2017	RCP4.5
2017-05-22	35.0042	135.869	27.3	60	20.1	2.9	0.232637	24.3884	2017	RCP4.5
2017-05-23	35.0042	135.869	27.4	59	19.6	1.2	0.22685	24.4273	2017	RCP4.5
2017-05-24	35.0042	135.869	20.5	84.6	5.3	1.7	0.0613422	19.5847	2017	RCP4.5
2017-05-25	35.0042	135.869	26.5	60.5	22	1.2	0.254628	23.9336	2017	RCP4.5
2017-05-26	35.0042	135.869	25.8	67.1	11.5	3.3	0.133101	23.2082	2017	RCP4.5
2017-05-27	35.0042	135.869	23.4	63.2	13	1.6	0.150462	20.7687	2017	RCP4.5
2017-05-28	35.0042	135.869	27.1	50.3	26	1.5	0.300924	23.5103	2017	RCP4.5
2017-05-29	35.0042	135.869	24.9	58	15.9	1.5	0.184027	21.7857	2017	RCP4.5
2017-05-30	35.0042	135.869	18.8	72.4	8.1	3.2	0.0937494	16.9274	2017	RCP4.5
2017-05-31	35.0042	135.869	26	55.1	26.5	1.9	0.306711	23.0894	2017	RCP4.5
2017-06-01	35.0042	135.869	21.6	63.1	20.4	1.5	0.23611	19.6109	2017	RCP4.5
2017-06-02	35.0042	135.869	24.2	53.2	25.6	1.3	0.296294	21.2551	2017	RCP4.5
2017-06-03	35.0042	135.869	25.7	54.4	21	1.1	0.243054	22.4622	2017	RCP4.5
2017-06-04	35.0042	135.869	27.4	54	23.7	1.6	0.274304	24.0706	2017	RCP4.5
2017-06-05	35.0042	135.869	22.5	68.7	13	1.5	0.150462	20.5139	2017	RCP4.5
2017-06-06	35.0042	135.869	20.7	73.8	12.2	1.3	0.141203	19.282	2017	RCP4.5
2017-06-07	35.0042	135.869	25.3	64.3	20.4	1	0.23611	23.1742	2017	RCP4.5
2017-06-08	35.0042	135.869	26.2	64.4	18.4	1.4	0.212962	23.8642	2017	RCP4.5
2017-06-09	35.0042	135.869	24.9	64.6	17.2	1.4	0.199073	22.6065	2017	RCP4.5
2017-06-10	35.0042	135.869	25.8	65.5	19.9	1.2	0.230323	23.7277	2017	RCP4.5
2017-06-11	35.0042	135.869	26.8	66.7	18	1.4	0.208332	24.6577	2017	RCP4.5
2017-06-12	35.0042	135.869	23	71.7	12.7	1.1	0.14699	21.2965	2017	RCP4.5
2017-06-13	35.0042	135.869	27.5	63.7	20.3	1.2	0.234952	25.1159	2017	RCP4.5
2017-06-14	35.0042	135.869	26.1	66.4	16.6	1.1	0.192128	23.896	2017	RCP4.5
2017-06-15	35.0042	135.869	29.1	57.9	22.8	1.6	0.263887	26.0115	2017	RCP4.5
2017-06-16	35.0042	135.869	22.9	72.7	11.3	2.3	0.130786	21.1347	2017	RCP4.5
2017-06-17	35.0042	135.869	26.5	69.2	16.1	1.5	0.186341	24.532	2017	RCP4.5
2017-06-18	35.0042	135.869	26.5	71.3	14.6	1.2	0.16898	24.686	2017	RCP4.5
2017-06-19	35.0042	135.869	29.7	67.8	19.4	1.2	0.224536	27.5935	2017	RCP4.5
2017-06-20	35.0042	135.869	27.2	75.7	11.1	1.5	0.128471	25.5894	2017	RCP4.5
2017-06-21	35.0042	135.869	24.1	94.4	5.5	1.2	0.063657	24.2211	2017	RCP4.5
2017-06-22	35.0042	135.869	27.2	78.1	11.6	0.8	0.134258	25.947	2017	RCP4.5
2017-06-23	35.0042	135.869	24.3	84	5.9	1.7	0.0682866	23.3002	2017	RCP4.5
2017-06-24	35.0042	135.869	25.3	89.2	6	1.4	0.069444	24.8844	2017	RCP4.5
2017-06-25	35.0042	135.869	24.8	84.3	5.3	2	0.0613422	23.7573	2017	RCP4.5
2017-06-26	35.0042	135.869	26	85.7	5.7	1.7	0.0659718	25.1431	2017	RCP4.5
2017-06-27	35.0042	135.869	31.2	70.5	20.4	1.4	0.23611	29.3923	2017	RCP4.5
2017-06-28	35.0042	135.869	29.5	71.5	15.4	1.4	0.17824	27.5848	2017	RCP4.5
2017-06-29	35.0042	135.869	30.3	69.7	18.6	1.4	0.215276	28.329	2017	RCP4.5
2017-06-30	35.0042	135.869	30.3	65.8	19.4	1.4	0.224536	27.8901	2017	RCP4.5
2017-07-01	35.0042	135.869	29	77.1	12	1.3	0.138888	27.5593	2017	RCP4.5
2017-07-02	35.0042	135.869	31.9	69.8	22.9	1.3	0.265045	30.1196	2017	RCP4.5
2017-07-03	35.0042	135.869	33	65.6	25.3	1.2	0.292822	30.7373	2017	RCP4.5
2017-07-04	35.0042	135.869	34.2	65.6	24	1.1	0.277776	31.7794	2017	RCP4.5
2017-07-05	35.0042	135.869	33.8	66.9	24.1	1.1	0.278933	31.5915	2017	RCP4.5
2017-07-06	35.0042	135.869	34.8	65.7	24.5	1.3	0.283563	32.367	2017	RCP4.5
2017-07-07	35.0042	135.869	31.6	70	18.1	1.5	0.209489	29.5494	2017	RCP4.5
2017-07-08	35.0042	135.869	31.9	68.6	19.8	1.6	0.229165	29.7533	2017	RCP4.5
2017-07-09	35.0042	135.869	31.5	68.3	19.5	1.4	0.225693	29.3325	2017	RCP4.5
2017-07-10	35.0042	135.869	32.6	64	22.9	1.7	0.265045	29.9849	2017	RCP4.5
2017-07-11	35.0042	135.869	32.8	66	22.1	1.3	0.255785	30.4099	2017	RCP4.5
2017-07-12	35.0042	135.869	34.6	64.8	22.8	1.1	0.263887	31.9677	2017	RCP4.5
2017-07-13	35.0042	135.869	34.8	65.5	23.4	1.1	0.270832	32.2858	2017	RCP4.5
2017-07-14	35.0042	135.869	34.6	68.4	20.3	1.2	0.234952	32.3057	2017	RCP4.5
2017-07-15	35.0042	135.869	35.5	64.9	25.3	1.2	0.292822	32.9549	2017	RCP4.5
2017-07-16	35.0042	135.869	35.4	65.3	24.8	1.3	0.287035	32.8843	2017	RCP4.5
2017-07-17	35.0042	135.869	33	73.4	17.6	1.2	0.203702	31.3033	2017	RCP4.5
2017-07-18	35.0042	135.869	35.2	67.8	21	1.3	0.243054	32.8207	2017	RCP4.5
2017-07-19	35.0042	135.869	35.8	65.8	23	1.4	0.266202	33.2136	2017	RCP4.5
2017-07-20	35.0042	135.869	35.8	67.7	21.8	1.1	0.252313	33.4274	2017	RCP4.5
2017-07-21	35.0042	135.869	33	74.4	17	1.4	0.196758	31.3853	2017	RCP4.5
2017-07-22	35.0042	135.869	33.3	71.4	18	1.6	0.208332	31.3225	2017	RCP4.5
2017-07-23	35.0042	135.869	30.8	78.8	11.4	1.2	0.131944	29.4654	2017	RCP4.5
2017-07-24	35.0042	135.869	29.5	79.7	10.5	1	0.121527	28.2661	2017	RCP4.5
2017-07-25	35.0042	135.869	27.7	86.7	6.7	1.7	0.0775458	27.0169	2017	RCP4.5
2017-07-26	35.0042	135.869	27.8	82.5	8.2	1.4	0.0949068	26.7535	2017	RCP4.5
2017-07-27	35.0042	135.869	31.4	75.8	15.9	0.9	0.184027	29.9962	2017	RCP4.5
2017-07-28	35.0042	135.869	30.7	73.5	14.7	1.5	0.170138	28.9168	2017	RCP4.5
2017-07-29	35.0042	135.869	31	70.4	15.3	2.1	0.177082	28.8127	2017	RCP4.5
2017-07-30	35.0042	135.869	29.7	73.4	11.8	2	0.136573	27.7174	2017	RCP4.5
2017-07-31	35.0042	135.869	30.9	70.2	16.4	1.9	0.189814	28.7803	2017	RCP4.5
2017-08-01	35.0042	135.869	32.8	68.9	18	1.9	0.208332	30.5006	2017	RCP4.5
2017-08-02	35.0042	135.869	33.9	62.4	21.9	2	0.253471	30.8871	2017	RCP4.5
2017-08-03	35.0042	135.869	36	62.5	23.9	1.8	0.276619	32.9594	2017	RCP4.5
2017-08-04	35.0042	135.869	35.5	62.5	23.4	1.7	0.270832	32.4767	2017	RCP4.5
2017-08-05	35.0042	135.869	36	62.6	24	1.6	0.277776	32.991	2017	RCP4.5
2017-08-06	35.0042	135.869	36.5	62.3	24.2	1.5	0.280091	33.4242	2017	RCP4.5
2017-08-07	35.0042	135.869	36.4	61	23.5	1.5	0.271989	33.1043	2017	RCP4.5
2017-08-08	35.0042	135.869	35.1	62.8	22.1	1.7	0.255785	32.0732	2017	RCP4.5
2017-08-09	35.0042	135.869	35.6	62	23.4	1.6	0.270832	32.5035	2017	RCP4.5
2017-08-10	35.0042	135.869	36.7	61	23.8	1.5	0.275461	33.3961	2017	RCP4.5
2017-08-11	35.0042	135.869	36.7	62.3	22.6	1.4	0.261572	33.5179	2017	RCP4.5
2017-08-12	35.0042	135.869	35.2	69.6	18.5	1	0.214119	32.9301	2017	RCP4.5
2017-08-13	35.0042	135.869	31.8	72.9	16.7	1	0.193286	30.0499	2017	RCP4.5
2017-08-14	35.0042	135.869	32.7	69.9	17.9	1.6	0.207175	30.5504	2017	RCP4.5
2017-08-15	35.0042	135.869	32.9	68.2	15.7	1.9	0.181712	30.3453	2017	RCP4.5
2017-08-16	35.0042	135.869	27.8	70.9	10.1	4	0.116897	25.3756	2017	RCP4.5
2017-08-17	35.0042	135.869	33	49	23.8	2.4	0.275461	28.3609	2017	RCP4.5
2017-08-18	35.0042	135.869	33.6	51.5	25.7	1.6	0.297452	29.3824	2017	RCP4.5
2017-08-19	35.0042	135.869	35.6	54.3	25.9	1.4	0.299767	31.5718	2017	RCP4.5
2017-08-20	35.0042	135.869	35.5	62.2	22.2	1.2	0.256943	32.3906	2017	RCP4.5
2017-08-21	35.0042	135.869	32.7	74.9	15.6	1.1	0.180554	31.0877	2017	RCP4.5
2017-08-22	35.0042	135.869	32.1	75	15.5	1.1	0.179397	30.5216	2017	RCP4.5
2017-08-23	35.0042	135.869	32.9	71	16.1	1.6	0.186341	30.7637	2017	RCP4.5
2017-08-24	35.0042	135.869	34	70	16.5	1.6	0.190971	31.6909	2017	RCP4.5
2017-08-25	35.0042	135.869	34.3	68.3	17.9	1.7	0.207175	31.8272	2017	RCP4.5
2017-08-26	35.0042	135.869	35.6	67.2	19.7	1.5	0.228008	33.0153	2017	RCP4.5
2017-08-27	35.0042	135.869	33.7	72.6	17.1	1.1	0.197915	31.8314	2017	RCP4.5
2017-08-28	35.0042	135.869	31.2	81.8	12.1	0.9	0.140045	30.3058	2017	RCP4.5
2017-08-29	35.0042	135.869	29.4	82.7	12.6	1.3	0.145832	28.6774	2017	RCP4.5
2017-08-30	35.0042	135.869	32	69.4	15.6	1.5	0.180554	29.6776	2017	RCP4.5
2017-08-31	35.0042	135.869	31.8	65.5	16.2	1.5	0.187499	29.0233	2017	RCP4.5
2017-09-01	35.0042	135.869	30.3	68.7	14.8	1.3	0.171295	27.9512	2017	RCP4.5
2017-09-02	35.0042	135.869	32.6	68.9	16.4	1.2	0.189814	30.246	2017	RCP4.5
2017-09-03	35.0042	135.869	31.3	69.5	13.7	1.4	0.158564	28.9063	2017	RCP4.5
2017-09-04	35.0042	135.869	29.9	74.9	9.9	1.6	0.114583	27.9748	2017	RCP4.5
2017-09-05	35.0042	135.869	28.6	77.5	9	1.4	0.104166	26.9918	2017	RCP4.5
2017-09-06	35.0042	135.869	30.7	69.7	14.4	1	0.166666	28.4415	2017	RCP4.5
2017-09-07	35.0042	135.869	29.8	75	12.9	1.1	0.149305	28.1432	2017	RCP4.5
2017-09-08	35.0042	135.869	30.3	70.8	14.1	1.2	0.163193	28.1719	2017	RCP4.5
2017-09-09	35.0042	135.869	27.9	79.7	8.6	1.1	0.0995364	26.5666	2017	RCP4.5
2017-09-10	35.0042	135.869	29.1	75.1	9.2	1.8	0.106481	27.1713	2017	RCP4.5
2017-09-11	35.0042	135.869	31.4	73.7	12.8	1.6	0.148147	29.466	2017	RCP4.5
2017-09-12	35.0042	135.869	27.3	81.7	8	1.1	0.092592	26.1733	2017	RCP4.5
2017-09-13	35.0042	135.869	24.8	88.5	4.9	1.3	0.0567126	24.2258	2017	RCP4.5
2017-09-14	35.0042	135.869	27.7	72.9	7.4	3.4	0.0856476	25.343	2017	RCP4.5
2017-09-15	35.0042	135.869	32	65.2	15.4	3.6	0.17824	28.9941	2017	RCP4.5
2017-09-16	35.0042	135.869	29.6	65	18	1.5	0.208332	27.0448	2017	RCP4.5
2017-09-17	35.0042	135.869	31.7	64.9	20.4	1.2	0.23611	29.1464	2017	RCP4.5
2017-09-18	35.0042	135.869	25.3	79.9	9.8	1.5	0.113425	24.1422	2017	RCP4.5
2017-09-19	35.0042	135.869	26	65	12.2	1.4	0.141203	23.3167	2017	RCP4.5
2017-09-20	35.0042	135.869	27.2	69.2	14.3	1.6	0.165508	25.0569	2017	RCP4.5
2017-09-21	35.0042	135.869	22.6	88.5	3.3	1.7	0.0381942	21.8843	2017	RCP4.5
2017-09-22	35.0042	135.869	27.5	74.4	8	2.3	0.092592	25.4402	2017	RCP4.5
2017-09-23	35.0042	135.869	24.7	69.7	7.1	2.1	0.0821754	22.1995	2017	RCP4.5
2017-09-24	35.0042	135.869	29.9	70.1	17.2	1.2	0.199073	27.922	2017	RCP4.5
2017-09-25	35.0042	135.869	31.2	71.5	16.9	0.7	0.195601	29.3319	2017	RCP4.5
2017-09-26	35.0042	135.869	31.2	66.9	17.9	1.3	0.207175	28.7734	2017	RCP4.5
2017-09-27	35.0042	135.869	27.6	65.6	13.3	1.4	0.153934	24.947	2017	RCP4.5
2017-09-28	35.0042	135.869	23.5	72.2	6.3	3.2	0.0729162	21.2114	2017	RCP4.5
2017-09-29	35.0042	135.869	22.7	61.3	15.2	2.2	0.175925	20.0498	2017	RCP4.5
2017-09-30	35.0042	135.869	24	62.8	17	1.3	0.196758	21.5741	2017	RCP4.5
2017-10-01	35.0042	135.869	25.8	60	15.8	1.2	0.182869	22.8354	2017	RCP4.5
2017-10-02	35.0042	135.869	23	69.6	7.9	1.1	0.0914346	20.714	2017	RCP4.5
2017-10-03	35.0042	135.869	20.3	82.8	3.8	1.7	0.0439812	19.0903	2017	RCP4.5
2017-10-04	35.0042	135.869	14.9	79.4	1.7	3.8	0.0196758	13.2424	2017	RCP4.5
2017-10-05	35.0042	135.869	17.7	73.5	4.9	3.5	0.0567126	15.7104	2017	RCP4.5
2017-10-06	35.0042	135.869	21	60.9	10.2	3.1	0.118055	18.0417	2017	RCP4.5
2017-10-07	35.0042	135.869	25.6	69	16.9	1.4	0.195601	23.7263	2017	RCP4.5
2017-10-08	35.0042	135.869	25.1	69.7	14.8	1.8	0.171295	23.1682	2017	RCP4.5
2017-10-09	35.0042	135.869	24.6	67.2	16.9	1.3	0.195601	22.599	2017	RCP4.5
2017-10-10	35.0042	135.869	25.3	62.8	18.2	1.3	0.210647	22.848	2017	RCP4.5
2017-10-11	35.0042	135.869	26	71.2	15.2	0.8	0.175925	24.268	2017	RCP4.5
2017-10-12	35.0042	135.869	27.7	74.5	15.7	0.6	0.181712	26.3073	2017	RCP4.5
2017-10-13	35.0042	135.869	28.4	74	15	0.6	0.17361	26.8653	2017	RCP4.5
2017-10-14	35.0042	135.869	27.3	70.7	14	1.3	0.162036	25.3221	2017	RCP4.5
2017-10-15	35.0042	135.869	24.1	70.9	7.5	1.9	0.086805	21.8089	2017	RCP4.5
2017-10-16	35.0042	135.869	24.2	70.7	7	2.5	0.081018	21.8075	2017	RCP4.5
2017-10-17	35.0042	135.869	19.9	55.1	13.2	3.2	0.152777	16.6996	2017	RCP4.5
2017-10-18	35.0042	135.869	20.6	62.1	17.2	1.4	0.199073	18.391	2017	RCP4.5
2017-10-19	35.0042	135.869	22.1	67.4	14	1	0.162036	20.1074	2017	RCP4.5
2017-10-20	35.0042	135.869	21.8	72	7.5	0.7	0.086805	19.822	2017	RCP4.5
2017-10-21	35.0042	135.869	20.6	78.2	5.3	1.1	0.0613422	19.0929	2017	RCP4.5
2017-10-22	35.0042	135.869	22.3	69.2	12.9	0.8	0.149305	20.4108	2017	RCP4.5
2017-10-23	35.0042	135.869	23.8	67.5	15.7	1.1	0.181712	21.8156	2017	RCP4.5
2017-10-24	35.0042	135.869	23.5	68.7	10.8	1.5	0.124999	21.2874	2017	RCP4.5
2017-10-25	35.0042	135.869	25	69.1	9.7	2.4	0.112268	22.6003	2017	RCP4.5
2017-10-26	35.0042	135.869	23.7	75.9	4.1	2.4	0.0474534	21.6607	2017	RCP4.5
2017-10-27	35.0042	135.869	19.4	64.9	8.4	1.4	0.0972216	16.9163	2017	RCP4.5
2017-10-28	35.0042	135.869	19.1	64.1	11.1	1.3	0.128471	16.7761	2017	RCP4.5
2017-10-29	35.0042	135.869	19.5	63.1	11.8	1.5	0.136573	17.0911	2017	RCP4.5
2017-10-30	35.0042	135.869	17.8	70.5	6.4	1.1	0.0740736	15.7965	2017	RCP4.5
2017-10-31	35.0042	135.869	17	82.4	3.7	1.4	0.0428238	15.8409	2017	RCP4.5
2017-11-01	35.0042	135.869	21.7	79.6	9.7	0.9	0.112268	20.6528	2017	RCP4.5
2017-11-02	35.0042	135.869	20.2	88.5	2.6	1.5	0.0300924	19.4523	2017	RCP4.5
2017-11-03	35.0042	135.869	20.5	95.9	1.6	1.1	0.0185184	20.4073	2017	RCP4.5
2017-11-04	35.0042	135.869	21	80.4	3.4	1.7	0.0393516	19.5036	2017	RCP4.5
2017-11-05	35.0042	135.869	18.4	94.1	1	1.1	0.011574	18.0598	2017	RCP4.5
2017-11-06	35.0042	135.869	18.4	90.3	3.4	1.3	0.0393516	17.9073	2017	RCP4.5
2017-11-07	35.0042	135.869	20.3	77.4	8.2	1	0.0949068	18.9641	2017	RCP4.5
2017-11-08	35.0042	135.869	17	68.6	4.1	1.9	0.0474534	14.6445	2017	RCP4.5
2017-11-09	35.0042	135.869	17.9	70.5	12.7	0.8	0.14699	16.3898	2017	RCP4.5
2017-11-10	35.0042	135.869	18.1	73.5	12.4	0.6	0.143518	16.8383	2017	RCP4.5
2017-11-11	35.0042	135.869	17.8	72.1	6.2	1	0.0717588	15.9291	2017	RCP4.5
2017-11-12	35.0042	135.869	19.8	91.7	3.3	0.8	0.0381942	19.4589	2017	RCP4.5
2017-11-13	35.0042	135.869	20.9	69.9	10.2	1.1	0.118055	18.9506	2017	RCP4.5
2017-11-14	35.0042	135.869	19.8	60.5	11.8	1.2	0.136573	17.1365	2017	RCP4.5
2017-11-15	35.0042	135.869	18.6	73.2	12.9	0.7	0.149305	17.3162	2017	RCP4.5
2017-11-16	35.0042	135.869	19.5	73.5	12.3	0.7	0.14236	18.1547	2017	RCP4.5
2017-11-17	35.0042	135.869	17.2	65.9	4.7	1.7	0.0543978	14.6562	2017	RCP4.5
2017-11-18	35.0042	135.869	13.3	66.3	4.5	3.1	0.052083	10.9731	2017	RCP4.5
2017-11-19	35.0042	135.869	12.6	69	5.1	1.8	0.0590274	10.6471	2017	RCP4.5
2017-11-20	35.0042	135.869	15.6	70.8	12.1	1.1	0.140045	14.1897	2017	RCP4.5
2017-11-21	35.0042	135.869	18.3	80.6	6.2	1.2	0.0717588	17.1625	2017	RCP4.5
2017-11-22	35.0042	135.869	16.9	77.5	3.4	0.9	0.0393516	15.3218	2017	RCP4.5
2017-11-23	35.0042	135.869	14.6	80.5	2.3	1	0.0266202	13.252	2017	RCP4.5
2017-11-24	35.0042	135.869	14.9	68.8	5.6	1.5	0.0648144	12.8428	2017	RCP4.5
2017-11-25	35.0042	135.869	12.4	77.4	3.1	0.9	0.0358794	10.9633	2017	RCP4.5
2017-11-26	35.0042	135.869	11.2	93.6	0.8	1.2	0.0092592	10.7312	2017	RCP4.5
2017-11-27	35.0042	135.869	14.1	65	5.2	1.9	0.0601848	11.74	2017	RCP4.5
2017-11-28	35.0042	135.869	11.5	52.5	6.6	2.4	0.0763884	8.53308	2017	RCP4.5
2017-11-29	35.0042	135.869	11.9	61.9	8.5	1.8	0.098379	9.75095	2017	RCP4.5
2017-11-30	35.0042	135.869	13.6	73.2	8.8	0.9	0.101851	12.2539	2017	RCP4.5
2017-12-01	35.0042	135.869	18.5	98.8	1.2	1.9	0.0138888	18.5621	2017	RCP4.5
2017-12-02	35.0042	135.869	18.9	86.3	3.8	1.4	0.0439812	18.064	2017	RCP4.5
2017-12-03	35.0042	135.869	14.4	62.6	7.9	3.6	0.0914346	11.9461	2017	RCP4.5
2017-12-04	35.0042	135.869	12.1	65.6	10.3	1.5	0.119212	10.3584	2017	RCP4.5
2017-12-05	35.0042	135.869	12.3	70	8.2	1.3	0.0949068	10.7163	2017	RCP4.5
2017-12-06	35.0042	135.869	13.7	76.6	5.1	1.1	0.0590274	12.3056	2017	RCP4.5
2017-12-07	35.0042	135.869	13.6	87.8	2.6	0.9	0.0300924	12.8761	2017	RCP4.5
2017-12-08	35.0042	135.869	15.3	82.2	5.7	0.8	0.0659718	14.3652	2017	RCP4.5
2017-12-09	35.0042	135.869	14.1	84.5	4	1.1	0.046296	13.2189	2017	RCP4.5
2017-12-10	35.0042	135.869	15.7	52.5	7.8	2.7	0.0902772	12.3421	2017	RCP4.5
2017-12-11	35.0042	135.869	12.8	46.6	10.6	2.5	0.122684	9.5517	2017	RCP4.5
2017-12-12	35.0042	135.869	12.3	60.2	10.3	1.6	0.119212	10.1421	2017	RCP4.5
2017-12-13	35.0042	135.869	11.4	66.1	5.8	1.7	0.0671292	9.38116	2017	RCP4.5
2017-12-14	35.0042	135.869	11.3	49.9	8.7	3	0.100694	8.30364	2017	RCP4.5
2017-12-15	35.0042	135.869	9.3	69.9	5.8	1.5	0.0671292	7.68909	2017	RCP4.5
2017-12-16	35.0042	135.869	9.6	75.5	3	3.1	0.034722	8.01385	2017	RCP4.5
2017-12-17	35.0042	135.869	7.3	68.1	6.3	4.1	0.0729162	5.59686	2017	RCP4.5
2017-12-18	35.0042	135.869	8.4	67.1	8.2	1.6	0.0949068	6.8559	2017	RCP4.5
2017-12-19	35.0042	135.869	10.4	75.3	5.6	0.8	0.0648144	9.11185	2017	RCP4.5
2017-12-20	35.0042	135.869	8	95	0.8	1.1	0.0092592	7.59544	2017	RCP4.5
2017-12-21	35.0042	135.869	11.7	78.6	4.5	1	0.052083	10.4877	2017	RCP4.5
2017-12-22	35.0042	135.869	10.5	67.1	5.4	1.3	0.0624996	8.60435	2017	RCP4.5
2017-12-23	35.0042	135.869	10.5	66.5	8.9	1.3	0.103009	8.8416	2017	RCP4.5
2017-12-24	35.0042	135.869	9.6	71.8	3.7	1.5	0.0428238	7.92214	2017	RCP4.5
2017-12-25	35.0042	135.869	9.8	63.2	9.4	2.7	0.108796	7.93175	2017	RCP4.5
2017-12-26	35.0042	135.869	9.8	54.1	7.5	2.9	0.086805	7.17162	2017	RCP4.5
2017-12-27	35.0042	135.869	8.8	66.3	5.6	3.4	0.0648144	6.86746	2017	RCP4.5
2017-12-28	35.0042	135.869	9	72.1	4.7	1.4	0.0543978	7.46322	2017	RCP4.5
2017-12-29	35.0042	135.869	11.3	81.9	7.5	0.8	0.086805	10.5882	2017	RCP4.5
2017-12-30	35.0042	135.869	13.5	76.3	8	1.3	0.092592	12.3119	2017	RCP4.5
2017-12-31	35.0042	135.869	13.8	75.6	2.9	2.1	0.0335646	12.0833	2017	RCP4.5
2018-01-01	35.0042	135.869	10.8	75.3	4.1	0.9	0.0474534	9.36469	2018	RCP4.5
2018-01-02	35.0042	135.869	9.1	75.4	5	0.7	0.05787	7.8336	2018	RCP4.5
2018-01-03	35.0042	135.869	10.6	70.8	10.2	0.7	0.118055	9.36223	2018	RCP4.5
2018-01-04	35.0042	135.869	10.7	70.6	5.1	1.6	0.0590274	8.9891	2018	RCP4.5
2018-01-05	35.0042	135.869	8.1	65.3	5.2	2.8	0.0601848	6.15808	2018	RCP4.5
2018-01-06	35.0042	135.869	8.1	61.1	9.3	1.9	0.107638	6.2784	2018	RCP4.5
2018-01-07	35.0042	135.869	10.4	68.1	8.6	1.2	0.0995364	8.83958	2018	RCP4.5
2018-01-08	35.0042	135.869	10.9	73.4	7.4	0.8	0.0856476	9.6022	2018	RCP4.5
2018-01-09	35.0042	135.869	11	75.3	9.2	0.8	0.106481	9.96971	2018	RCP4.5
2018-01-10	35.0042	135.869	11.5	63.9	5.3	1.5	0.0613422	9.28854	2018	RCP4.5
2018-01-11	35.0042	135.869	10.3	74.3	4.5	1.4	0.052083	8.82435	2018	RCP4.5
2018-01-12	35.0042	135.869	7.8	93	1.3	2.5	0.0150462	7.23597	2018	RCP4.5
2018-01-13	35.0042	135.869	10.1	88.2	3.4	0.4	0.0393516	9.52926	2018	RCP4.5
2018-01-14	35.0042	135.869	12.4	75.6	9	0.7	0.104166	11.3189	2018	RCP4.5
2018-01-15	35.0042	135.869	12.4	68.4	7.3	1.1	0.0844902	10.6331	2018	RCP4.5
2018-01-16	35.0042	135.869	11.9	79.3	5.5	1.1	0.063657	10.8075	2018	RCP4.5
2018-01-17	35.0042	135.869	11.3	81.4	1.7	1.8	0.0196758	10.0169	2018	RCP4.5
2018-01-18	35.0042	135.869	11.5	77.1	8.3	0.6	0.0960642	10.5166	2018	RCP4.5
2018-01-19	35.0042	135.869	10.7	75.3	3.5	1.6	0.040509	9.17903	2018	RCP4.5
2018-01-20	35.0042	135.869	7.6	61.8	4.1	2.9	0.0474534	5.39019	2018	RCP4.5
2018-01-21	35.0042	135.869	6.5	57.5	7.8	4.8	0.0902772	4.33147	2018	RCP4.5
2018-01-22	35.0042	135.869	5.2	67.3	8.4	2.8	0.0972216	3.8344	2018	RCP4.5
2018-01-23	35.0042	135.869	7.2	61.9	11.1	1.8	0.128471	5.6451	2018	RCP4.5
2018-01-24	35.0042	135.869	7.7	65.4	6.9	1.8	0.0798606	5.98835	2018	RCP4.5
2018-01-25	35.0042	135.869	8.4	58.8	6.8	2	0.0787032	6.20838	2018	RCP4.5
2018-01-26	35.0042	135.869	6	78.8	2.9	0.7	0.0335646	4.88425	2018	RCP4.5
2018-01-27	35.0042	135.869	9.5	63.5	11.8	1.5	0.136573	7.92464	2018	RCP4.5
2018-01-28	35.0042	135.869	7.8	49	11.2	2.2	0.129629	5.40285	2018	RCP4.5
2018-01-29	35.0042	135.869	7.2	70.3	5.5	0.7	0.063657	5.7617	2018	RCP4.5
2018-01-30	35.0042	135.869	9.2	68.1	10.5	1.2	0.121527	7.86435	2018	RCP4.5
2018-01-31	35.0042	135.869	4.9	69.9	5.8	2.3	0.0671292	3.51125	2018	RCP4.5
2018-02-01	35.0042	135.869	4.5	70.5	8.4	1.9	0.0972216	3.39555	2018	RCP4.5
2018-02-02	35.0042	135.869	4.7	70.3	8.4	2	0.0972216	3.56778	2018	RCP4.5
2018-02-03	35.0042	135.869	4.3	71.1	7.9	2.4	0.0914346	3.16963	2018	RCP4.5
2018-02-04	35.0042	135.869	4.9	82.8	11.1	0.9	0.128471	4.67105	2018	RCP4.5
2018-02-05	35.0042	135.869	6	80.4	8.1	0.2	0.0937494	5.42435	2018	RCP4.5
2018-02-06	35.0042	135.869	7.4	78.5	7.2	0.7	0.0833328	6.57036	2018	RCP4.5
2018-02-07	35.0042	135.869	5.2	85.7	1.8	1.9	0.0208332	4.31252	2018	RCP4.5
2018-02-08	35.0042	135.869	8.1	75.9	6.4	1	0.0740736	7.00551	2018	RCP4.5
2018-02-09	35.0042	135.869	8.8	72.7	6.7	0.6	0.0775458	7.52018	2018	RCP4.5
2018-02-10	35.0042	135.869	7.4	82.7	4.8	0.9	0.0555552	6.61269	2018	RCP4.5
2018-02-11	35.0042	135.869	6.1	75	6.5	4.6	0.075231	4.84467	2018	RCP4.5
2018-02-12	35.0042	135.869	3.3	82.9	3.9	4.3	0.0451386	2.34945	2018	RCP4.5
2018-02-13	35.0042	135.869	4	85.1	4.8	2.6	0.0555552	3.3132	2018	RCP4.5
2018-02-14	35.0042	135.869	6.3	66.3	10.9	1.3	0.126157	5.08008	2018	RCP4.5
2018-02-15	35.0042	135.869	9.3	69.5	13	0.8	0.150462	8.25559	2018	RCP4.5
2018-02-16	35.0042	135.869	10.8	74.2	12.8	0.4	0.148147	9.99489	2018	RCP4.5
2018-02-17	35.0042	135.869	9.9	81.8	4.8	2.1	0.0555552	8.92559	2018	RCP4.5
2018-02-18	35.0042	135.869	10.9	78.5	6.1	1.5	0.0706014	9.8113	2018	RCP4.5
2018-02-19	35.0042	135.869	8.6	55.1	6.9	2.9	0.0798606	6.11493	2018	RCP4.5
2018-02-20	35.0042	135.869	9.9	61	17.4	1.2	0.201388	8.5382	2018	RCP4.5
2018-02-21	35.0042	135.869	9.8	71.2	7.2	1.1	0.0833328	8.37969	2018	RCP4.5
2018-02-22	35.0042	135.869	10.1	85.4	3.2	1.6	0.0370368	9.25649	2018	RCP4.5
2018-02-23	35.0042	135.869	14.7	75.9	17.6	0.8	0.203702	14.1542	2018	RCP4.5
2018-02-24	35.0042	135.869	18.1	74.4	12.3	1.8	0.14236	16.8436	2018	RCP4.5
2018-02-25	35.0042	135.869	15.7	95.1	1.5	2.7	0.017361	15.3685	2018	RCP4.5
2018-02-26	35.0042	135.869	10.3	86.3	2.1	1.6	0.0243054	9.42065	2018	RCP4.5
2018-02-27	35.0042	135.869	9.7	81.6	4.8	0.6	0.0555552	8.80347	2018	RCP4.5
2018-02-28	35.0042	135.869	11.5	80.4	7.2	0.2	0.0833328	10.6871	2018	RCP4.5
2018-03-01	35.0042	135.869	10	78.4	5.7	2.1	0.0659718	8.87013	2018	RCP4.5
2018-03-02	35.0042	135.869	12.1	69.4	14.2	1.6	0.164351	10.9147	2018	RCP4.5
2018-03-03	35.0042	135.869	14.9	62.2	12.1	1.7	0.140045	12.8004	2018	RCP4.5
2018-03-04	35.0042	135.869	16.3	64.4	9.1	1.5	0.105323	14.0564	2018	RCP4.5
2018-03-05	35.0042	135.869	13.7	58.7	5.6	3.1	0.0648144	10.8465	2018	RCP4.5
2018-03-06	35.0042	135.869	10.9	59.5	14.1	2.3	0.163193	9.05702	2018	RCP4.5
2018-03-07	35.0042	135.869	13.4	60.1	18.3	1.5	0.211804	11.7078	2018	RCP4.5
2018-03-08	35.0042	135.869	14.9	60	18.2	1.4	0.210647	13.0646	2018	RCP4.5
2018-03-09	35.0042	135.869	14.3	63.4	12.4	1.6	0.143518	12.3731	2018	RCP4.5
2018-03-10	35.0042	135.869	13.4	55.6	15.3	1.5	0.177082	11.1604	2018	RCP4.5
2018-03-11	35.0042	135.869	13.2	73	10.7	1.1	0.123842	11.9927	2018	RCP4.5
2018-03-12	35.0042	135.869	12.6	75.3	9.8	1.6	0.113425	11.4977	2018	RCP4.5
2018-03-13	35.0042	135.869	12.6	48.7	15	3.7	0.17361	9.7839	2018	RCP4.5
2018-03-14	35.0042	135.869	10.6	64	14	2	0.162036	9.10203	2018	RCP4.5
2018-03-15	35.0042	135.869	11.4	64.5	14.6	1.5	0.16898	9.94592	2018	RCP4.5
2018-03-16	35.0042	135.869	12.3	55.3	17	1.6	0.196758	10.262	2018	RCP4.5
2018-03-17	35.0042	135.869	14.6	62.5	20.7	1.1	0.239582	13.1699	2018	RCP4.5
2018-03-18	35.0042	135.869	15.4	64	9.6	1.7	0.11111	13.2196	2018	RCP4.5
2018-03-19	35.0042	135.869	14.3	86.2	2.3	2	0.0266202	13.3549	2018	RCP4.5
2018-03-20	35.0042	135.869	14.4	80.6	5.7	1.4	0.0659718	13.3262	2018	RCP4.5
2018-03-21	35.0042	135.869	9.4	60.9	6.7	2.5	0.0775458	7.21466	2018	RCP4.5
2018-03-22	35.0042	135.869	12.4	59.1	20.6	1.2	0.238424	10.8891	2018	RCP4.5
2018-03-23	35.0042	135.869	10.7	58.8	10.2	1.6	0.118055	8.5812	2018	RCP4.5
2018-03-24	35.0042	135.869	13.1	56.7	13.9	2.3	0.160879	10.8302	2018	RCP4.5
2018-03-25	35.0042	135.869	16.6	64.2	18.9	1.5	0.218749	15.0128	2018	RCP4.5
2018-03-26	35.0042	135.869	17	65.5	13.2	1.4	0.152777	15.1097	2018	RCP4.5
2018-03-27	35.0042	135.869	19.6	64.5	17.7	1.4	0.20486	17.7353	2018	RCP4.5
2018-03-28	35.0042	135.869	21.7	59.8	19.6	1.7	0.22685	19.3078	2018	RCP4.5
2018-03-29	35.0042	135.869	15.4	62.1	11.3	1.9	0.130786	13.1799	2018	RCP4.5
2018-03-30	35.0042	135.869	13.1	47.7	21.1	2.6	0.244211	10.6133	2018	RCP4.5
2018-03-31	35.0042	135.869	13	60.5	18.3	1.1	0.211804	11.3967	2018	RCP4.5
2018-04-01	35.0042	135.869	15.5	66.4	12.4	2.1	0.143518	13.6966	2018	RCP4.5
2018-04-02	35.0042	135.869	15.3	58.3	12	3	0.138888	12.7652	2018	RCP4.5
2018-04-03	35.0042	135.869	15	43.5	22.1	2.4	0.255785	12.0066	2018	RCP4.5
2018-04-04	35.0042	135.869	10.8	63.9	10.3	1.4	0.119212	9.04245	2018	RCP4.5
2018-04-05	35.0042	135.869	8.1	78	3.9	2	0.0451386	6.87178	2018	RCP4.5
2018-04-06	35.0042	135.869	9	69.7	10.5	2.4	0.121527	7.71083	2018	RCP4.5
2018-04-07	35.0042	135.869	12.5	56.6	18.3	1.5	0.211804	10.6297	2018	RCP4.5
2018-04-08	35.0042	135.869	16.9	58.6	20.9	1.2	0.241897	14.9487	2018	RCP4.5
2018-04-09	35.0042	135.869	21.5	53.4	21.6	1.3	0.249998	18.6337	2018	RCP4.5
2018-04-10	35.0042	135.869	22.7	53.9	20.9	1.9	0.241897	19.6767	2018	RCP4.5
2018-04-11	35.0042	135.869	21.9	54.8	18.3	2.3	0.211804	18.8641	2018	RCP4.5
2018-04-12	35.0042	135.869	17.4	75.5	6.9	1.9	0.0798606	15.8554	2018	RCP4.5
2018-04-13	35.0042	135.869	19	75.4	7	2.2	0.081018	17.3657	2018	RCP4.5
2018-04-14	35.0042	135.869	19.2	80.4	9.1	2.2	0.105323	18.1886	2018	RCP4.5
2018-04-15	35.0042	135.869	25.6	58.3	23.1	1.1	0.267359	22.9388	2018	RCP4.5
2018-04-16	35.0042	135.869	26.4	59.9	24.8	1	0.287035	23.9521	2018	RCP4.5
2018-04-17	35.0042	135.869	28	53.6	25.1	1.1	0.290507	24.6688	2018	RCP4.5
2018-04-18	35.0042	135.869	29.4	59.8	24.5	1	0.283563	26.6521	2018	RCP4.5
2018-04-19	35.0042	135.869	27.5	53.4	23.4	1.9	0.270832	24.0542	2018	RCP4.5
2018-04-20	35.0042	135.869	25.9	55	19.2	2.8	0.222221	22.4969	2018	RCP4.5
2018-04-21	35.0042	135.869	21.5	72.7	11.9	2.7	0.137731	19.8301	2018	RCP4.5
2018-04-22	35.0042	135.869	23.3	55	22.5	1.4	0.260415	20.4555	2018	RCP4.5
2018-04-23	35.0042	135.869	20	63.3	14.4	1.4	0.166666	17.7633	2018	RCP4.5
2018-04-24	35.0042	135.869	24.6	47.5	23.6	2	0.273146	20.8322	2018	RCP4.5
2018-04-25	35.0042	135.869	27.1	58.2	17.5	2.3	0.202545	23.8613	2018	RCP4.5
2018-04-26	35.0042	135.869	21.8	86.6	3.8	2.3	0.0439812	20.9052	2018	RCP4.5
2018-04-27	35.0042	135.869	22	74.8	8.1	2.2	0.0937494	20.2571	2018	RCP4.5
2018-04-28	35.0042	135.869	20.5	61.9	18.5	1.2	0.214119	18.3777	2018	RCP4.5
2018-04-29	35.0042	135.869	20.1	66.2	19.3	1.3	0.223378	18.471	2018	RCP4.5
2018-04-30	35.0042	135.869	23	49	27.1	1.6	0.313655	19.8143	2018	RCP4.5
2018-05-01	35.0042	135.869	22.4	51.2	16.9	3.7	0.195601	18.7681	2018	RCP4.5
2018-05-02	35.0042	135.869	21.3	66.6	8.5	2.3	0.098379	18.7985	2018	RCP4.5
2018-05-03	35.0042	135.869	25.1	37.3	27.2	2.1	0.314813	20.3401	2018	RCP4.5
2018-05-04	35.0042	135.869	25.3	47.9	23.9	1.7	0.276619	21.5232	2018	RCP4.5
2018-05-05	35.0042	135.869	25.7	37.1	27.7	2.5	0.3206	20.8284	2018	RCP4.5
2018-05-06	35.0042	135.869	26.5	37.3	27.2	1.4	0.314813	21.5616	2018	RCP4.5
2018-05-07	35.0042	135.869	22	58.6	13.6	1.6	0.157406	19.057	2018	RCP4.5
2018-05-08	35.0042	135.869	19.7	63.2	14.4	1.5	0.166666	17.4721	2018	RCP4.5
2018-05-09	35.0042	135.869	27.6	56.2	24.6	1.6	0.28472	24.5615	2018	RCP4.5
2018-05-10	35.0042	135.869	21.7	78.6	6.3	2.1	0.0729162	20.2168	2018	RCP4.5
2018-05-11	35.0042	135.869	23.6	88.3	5.7	2.2	0.0659718	23.0263	2018	RCP4.5
2018-05-12	35.0042	135.869	24.6	81.8	6	2.8	0.069444	23.2991	2018	RCP4.5
2018-05-13	35.0042	135.869	24.7	72.7	8.4	2.3	0.0972216	22.619	2018	RCP4.5
2018-05-14	35.0042	135.869	24.6	52.2	22.9	1.5	0.265045	21.3324	2018	RCP4.5
2018-05-15	35.0042	135.869	23	47.3	25.1	2	0.290507	19.5011	2018	RCP4.5
2018-05-16	35.0042	135.869	19.3	44.1	24.2	2.1	0.280091	15.9125	2018	RCP4.5
2018-05-17	35.0042	135.869	20.1	52.1	23.9	1.2	0.276619	17.4061	2018	RCP4.5
2018-05-18	35.0042	135.869	25.6	46.2	27.7	1.1	0.3206	21.8448	2018	RCP4.5
2018-05-19	35.0042	135.869	26.1	51.4	22.1	1.5	0.255785	22.524	2018	RCP4.5
2018-05-20	35.0042	135.869	24.6	63.2	15.6	1.2	0.180554	22.0789	2018	RCP4.5
2018-05-21	35.0042	135.869	19.9	73.3	11	1.2	0.127314	18.3907	2018	RCP4.5
2018-05-22	35.0042	135.869	23.5	49.2	24	1.8	0.277776	20.0865	2018	RCP4.5
2018-05-23	35.0042	135.869	23.7	57.5	17	1.9	0.196758	20.6992	2018	RCP4.5
2018-05-24	35.0042	135.869	18.8	91.7	2.5	2.3	0.028935	18.3026	2018	RCP4.5
2018-05-25	35.0042	135.869	18.3	75.9	6.1	2.1	0.0706014	16.676	2018	RCP4.5
2018-05-26	35.0042	135.869	23.4	65.5	18.2	1.1	0.210647	21.4	2018	RCP4.5
2018-05-27	35.0042	135.869	25.5	63	16.2	1.4	0.187499	22.9139	2018	RCP4.5
2018-05-28	35.0042	135.869	25.6	62.3	18.9	1.5	0.218749	23.1019	2018	RCP4.5
2018-05-29	35.0042	135.869	26.5	54.4	23.2	1.2	0.268517	23.3062	2018	RCP4.5
2018-05-30	35.0042	135.869	23.9	53.4	19.6	1.1	0.22685	20.6573	2018	RCP4.5
2018-05-31	35.0042	135.869	21.1	63.7	15.1	1.3	0.174767	18.8696	2018	RCP4.5
2018-06-01	35.0042	135.869	22.7	51	28	1.5	0.324072	19.8131	2018	RCP4.5
2018-06-02	35.0042	135.869	28.1	48.1	28.9	1.2	0.334489	24.3051	2018	RCP4.5
2018-06-03	35.0042	135.869	30.6	47.5	28.7	1.5	0.332174	26.3899	2018	RCP4.5
2018-06-04	35.0042	135.869	30.7	43.8	26.4	1.5	0.305554	25.8818	2018	RCP4.5
2018-06-05	35.0042	135.869	28.9	55.6	19.7	1.6	0.228008	25.3577	2018	RCP4.5
2018-06-06	35.0042	135.869	21.9	79.1	5.3	2.4	0.0613422	20.3621	2018	RCP4.5
2018-06-07	35.0042	135.869	26.5	75.1	12.3	1.9	0.14236	24.9171	2018	RCP4.5
2018-06-08	35.0042	135.869	26.1	70.5	14	2.1	0.162036	24.1239	2018	RCP4.5
2018-06-09	35.0042	135.869	26.2	66.1	17.1	1.5	0.197915	23.9657	2018	RCP4.5
2018-06-10	35.0042	135.869	29.2	67	20.4	1.2	0.23611	27.0927	2018	RCP4.5
2018-06-11	35.0042	135.869	32.4	61.1	25.8	1.3	0.298609	29.6101	2018	RCP4.5
2018-06-12	35.0042	135.869	30.3	66.2	20.9	1.4	0.241897	28.0358	2018	RCP4.5
2018-06-13	35.0042	135.869	28.2	69.5	15.9	3.3	0.184027	26.0442	2018	RCP4.5
2018-06-14	35.0042	135.869	26.9	72.5	14.7	2.3	0.170138	25.1465	2018	RCP4.5
2018-06-15	35.0042	135.869	29.2	66.9	18.1	1.3	0.209489	26.926	2018	RCP4.5
2018-06-16	35.0042	135.869	24.8	85.4	7.9	1.5	0.0914346	24.115	2018	RCP4.5
2018-06-17	35.0042	135.869	24.3	74.3	10.2	2.2	0.118055	22.5575	2018	RCP4.5
2018-06-18	35.0042	135.869	26.4	59.4	19.8	1.8	0.229165	23.5443	2018	RCP4.5
2018-06-19	35.0042	135.869	26.2	62.6	21.4	1.2	0.247684	23.8623	2018	RCP4.5
2018-06-20	35.0042	135.869	27.7	57.8	25.2	1.4	0.291665	24.8868	2018	RCP4.5
2018-06-21	35.0042	135.869	28.7	57.8	26.8	1.4	0.310183	25.8809	2018	RCP4.5
2018-06-22	35.0042	135.869	30.4	51.4	28.6	1.3	0.331016	26.7134	2018	RCP4.5
2018-06-23	35.0042	135.869	33.8	54.6	25.6	1.4	0.296294	29.9872	2018	RCP4.5
2018-06-24	35.0042	135.869	31	54.2	21.1	1.9	0.244211	27.1345	2018	RCP4.5
2018-06-25	35.0042	135.869	27.3	70.1	12.2	4.3	0.141203	24.9503	2018	RCP4.5
2018-06-26	35.0042	135.869	31	58	20.3	2.1	0.234952	27.5588	2018	RCP4.5
2018-06-27	35.0042	135.869	27.4	79.2	8.5	1.8	0.098379	25.9762	2018	RCP4.5
2018-06-28	35.0042	135.869	25.9	85.7	4.9	1.9	0.0567126	24.9678	2018	RCP4.5
2018-06-29	35.0042	135.869	25.5	87.8	4.7	1.7	0.0543978	24.8035	2018	RCP4.5
2018-06-30	35.0042	135.869	28	74.5	12.4	1.5	0.143518	26.3072	2018	RCP4.5
2018-07-01	35.0042	135.869	28.2	77.3	11.5	1.7	0.133101	26.7553	2018	RCP4.5
2018-07-02	35.0042	135.869	27.8	79.8	11.6	1.2	0.134258	26.7035	2018	RCP4.5
2018-07-03	35.0042	135.869	27.8	83.9	10	1.1	0.11574	27.0754	2018	RCP4.5
2018-07-04	35.0042	135.869	27.4	80.3	11.5	1.3	0.133101	26.3619	2018	RCP4.5
2018-07-05	35.0042	135.869	30	71.9	17.3	1.4	0.20023	28.2363	2018	RCP4.5
2018-07-06	35.0042	135.869	29.6	73.1	14.2	1.7	0.164351	27.776	2018	RCP4.5
2018-07-07	35.0042	135.869	29.5	74.7	14.8	1.5	0.171295	27.9325	2018	RCP4.5
2018-07-08	35.0042	135.869	28.2	80.1	10.3	1.7	0.119212	27.0008	2018	RCP4.5
2018-07-09	35.0042	135.869	23.9	83.9	5.4	2.5	0.0624996	22.811	2018	RCP4.5
2018-07-10	35.0042	135.869	33.2	68.7	25.3	1.4	0.292822	31.3276	2018	RCP4.5
2018-07-11	35.0042	135.869	34.1	65.4	24.6	1.6	0.28472	31.6658	2018	RCP4.5
2018-07-12	35.0042	135.869	32.4	69.9	19.7	1.8	0.228008	30.3747	2018	RCP4.5
2018-07-13	35.0042	135.869	31.5	70.4	14.1	2.1	0.163193	29.1987	2018	RCP4.5
2018-07-14	35.0042	135.869	25.4	89.4	4.4	1.7	0.0509256	24.8581	2018	RCP4.5
2018-07-15	35.0042	135.869	30.3	72.1	14.9	1.8	0.172453	28.3576	2018	RCP4.5
2018-07-16	35.0042	135.869	31.3	69.5	16.1	1.8	0.186341	29.0514	2018	RCP4.5
2018-07-17	35.0042	135.869	33.6	69.5	19.9	1.4	0.230323	31.4831	2018	RCP4.5
2018-07-18	35.0042	135.869	34.3	67.9	23.2	1.3	0.268517	32.1295	2018	RCP4.5
2018-07-19	35.0042	135.869	34.6	64.9	24.6	1.4	0.28472	32.071	2018	RCP4.5
2018-07-20	35.0042	135.869	35.3	63.5	24.2	1.5	0.280091	32.4924	2018	RCP4.5
2018-07-21	35.0042	135.869	34.3	63	22.1	1.7	0.255785	31.366	2018	RCP4.5
2018-07-22	35.0042	135.869	30.8	70.5	15.3	1.8	0.177082	28.6545	2018	RCP4.5
2018-07-23	35.0042	135.869	30.2	74.7	13.7	2	0.158564	28.4932	2018	RCP4.5
2018-07-24	35.0042	135.869	28.1	75.6	8.6	2.7	0.0995364	26.1789	2018	RCP4.5
2018-07-25	35.0042	135.869	31.2	70.4	15	2.5	0.17361	28.9571	2018	RCP4.5
2018-07-26	35.0042	135.869	33.3	66.5	18.6	2.2	0.215276	30.668	2018	RCP4.5
2018-07-27	35.0042	135.869	32.6	70.1	15.8	2	0.182869	30.3182	2018	RCP4.5
2018-07-28	35.0042	135.869	32.2	68	14.8	2.3	0.171295	29.5797	2018	RCP4.5
2018-07-29	35.0042	135.869	27.6	79.3	7.5	2.2	0.086805	26.08	2018	RCP4.5
2018-07-30	35.0042	135.869	26	86.1	3.8	3	0.0439812	24.9575	2018	RCP4.5
2018-07-31	35.0042	135.869	30.7	75.7	10.5	2.5	0.121527	28.8333	2018	RCP4.5
2018-08-01	35.0042	135.869	30.2	79.8	10.7	2.8	0.123842	28.8681	2018	RCP4.5
2018-08-02	35.0042	135.869	29.8	77.8	7.8	2.3	0.0902772	28.0377	2018	RCP4.5
2018-08-03	35.0042	135.869	31.5	68.8	18.7	1.6	0.216434	29.3339	2018	RCP4.5
2018-08-04	35.0042	135.869	28.9	72.6	12.6	1.9	0.145832	26.9248	2018	RCP4.5
2018-08-05	35.0042	135.869	29.3	82.9	9.5	1.8	0.109953	28.3442	2018	RCP4.5
2018-08-06	35.0042	135.869	31.3	78.7	15.2	1.4	0.175925	30.197	2018	RCP4.5
2018-08-07	35.0042	135.869	30.6	79.9	11.9	1.5	0.137731	29.4316	2018	RCP4.5
2018-08-08	35.0042	135.869	27.7	87.7	7.3	1.6	0.0844902	27.1887	2018	RCP4.5
2018-08-09	35.0042	135.869	28.5	84	10.3	1.3	0.119212	27.7847	2018	RCP4.5
2018-08-10	35.0042	135.869	33.1	71.8	18.2	1.6	0.210647	31.2006	2018	RCP4.5
2018-08-11	35.0042	135.869	29.4	79.4	11.4	2.1	0.131944	28.1367	2018	RCP4.5
2018-08-12	35.0042	135.869	27.5	86.5	9.9	1.6	0.114583	27.0512	2018	RCP4.5
2018-08-13	35.0042	135.869	32.1	77.7	15.8	1	0.182869	30.9021	2018	RCP4.5
2018-08-14	35.0042	135.869	34.7	66.4	21.6	1.8	0.249998	32.1687	2018	RCP4.5
2018-08-15	35.0042	135.869	32.2	65.2	20.3	2.1	0.234952	29.5903	2018	RCP4.5
2018-08-16	35.0042	135.869	31.7	65.6	19.3	1.7	0.223378	29.1384	2018	RCP4.5
2018-08-17	35.0042	135.869	33.9	57.2	26	1.7	0.300924	30.4367	2018	RCP4.5
2018-08-18	35.0042	135.869	35.5	61.1	25.6	1.2	0.296294	32.436	2018	RCP4.5
2018-08-19	35.0042	135.869	35.2	64.6	22.3	1	0.2581	32.4696	2018	RCP4.5
2018-08-20	35.0042	135.869	34.8	68.9	19.3	1.5	0.223378	32.4809	2018	RCP4.5
2018-08-21	35.0042	135.869	32.9	71.4	17.5	1.5	0.202545	30.9176	2018	RCP4.5
2018-08-22	35.0042	135.869	32.6	70.4	15.9	1.8	0.184027	30.3763	2018	RCP4.5
2018-08-23	35.0042	135.869	34.6	67.2	18.6	1.7	0.215276	32.0014	2018	RCP4.5
2018-08-24	35.0042	135.869	34.6	70.4	19.4	1.4	0.224536	32.5135	2018	RCP4.5
2018-08-25	35.0042	135.869	35.3	68	20.3	1.5	0.234952	32.8866	2018	RCP4.5
2018-08-26	35.0042	135.869	34.4	71.1	18.4	1.5	0.212962	32.3511	2018	RCP4.5
2018-08-27	35.0042	135.869	31.9	74.3	14.1	1.8	0.163193	30.1013	2018	RCP4.5
2018-08-28	35.0042	135.869	28.3	81.8	9.8	1.9	0.113425	27.2523	2018	RCP4.5
2018-08-29	35.0042	135.869	30.2	78.6	10.9	1.6	0.126157	28.801	2018	RCP4.5
2018-08-30	35.0042	135.869	30.5	80.8	10.2	1.3	0.118055	29.3331	2018	RCP4.5
2018-08-31	35.0042	135.869	31.6	75.1	11.6	2	0.134258	29.7267	2018	RCP4.5
2018-09-01	35.0042	135.869	31.5	81	10.4	1.3	0.12037	30.345	2018	RCP4.5
2018-09-02	35.0042	135.869	33.1	74.5	15.9	0.7	0.184027	31.4591	2018	RCP4.5
2018-09-03	35.0042	135.869	31.4	80.2	10.7	1.2	0.123842	30.1729	2018	RCP4.5
2018-09-04	35.0042	135.869	30.6	79.9	11.6	1.2	0.134258	29.4266	2018	RCP4.5
2018-09-05	35.0042	135.869	28.5	85.4	7.9	1.3	0.0914346	27.7686	2018	RCP4.5
2018-09-06	35.0042	135.869	34.2	73.3	18.2	1.1	0.210647	32.4742	2018	RCP4.5
2018-09-07	35.0042	135.869	35.1	74.9	15.1	1.2	0.174767	33.3361	2018	RCP4.5
2018-09-08	35.0042	135.869	27.9	90.2	5.8	0.9	0.0671292	27.6038	2018	RCP4.5
2018-09-09	35.0042	135.869	34.6	67.5	16.7	1.5	0.193286	31.9278	2018	RCP4.5
2018-09-10	35.0042	135.869	31.3	72.5	10.1	1.5	0.116897	29.0218	2018	RCP4.5
2018-09-11	35.0042	135.869	22.8	68.4	4.2	1.8	0.0486108	20.0626	2018	RCP4.5
2018-09-12	35.0042	135.869	25.3	55	18.2	1.5	0.210647	21.9686	2018	RCP4.5
2018-09-13	35.0042	135.869	24.8	65.2	14.4	1	0.166666	22.41	2018	RCP4.5
2018-09-14	35.0042	135.869	28.7	69.5	15.8	1	0.182869	26.6379	2018	RCP4.5
2018-09-15	35.0042	135.869	27.9	71.3	14.1	1.2	0.163193	25.9712	2018	RCP4.5
2018-09-16	35.0042	135.869	27.3	77.7	9.1	1.5	0.105323	25.7675	2018	RCP4.5
2018-09-17	35.0042	135.869	31.3	74.8	12.8	2.5	0.148147	29.4612	2018	RCP4.5
2018-09-18	35.0042	135.869	24.9	71.4	9	1.6	0.104166	22.7519	2018	RCP4.5
2018-09-19	35.0042	135.869	26	66.8	15.7	0.9	0.181712	23.7983	2018	RCP4.5
2018-09-20	35.0042	135.869	24.9	69.8	13.7	1	0.158564	22.9594	2018	RCP4.5
2018-09-21	35.0042	135.869	29.7	65.4	19.6	1	0.22685	27.3199	2018	RCP4.5
2018-09-22	35.0042	135.869	25.8	67.9	12	1.4	0.138888	23.444	2018	RCP4.5
2018-09-23	35.0042	135.869	30	66.1	20.2	1.2	0.233795	27.7121	2018	RCP4.5
2018-09-24	35.0042	135.869	31.1	64.3	20.1	1.3	0.232637	28.49	2018	RCP4.5
2018-09-25	35.0042	135.869	27.4	68	16.5	1.2	0.190971	25.2789	2018	RCP4.5
2018-09-26	35.0042	135.869	27.9	73.4	15.7	0.6	0.181712	26.3671	2018	RCP4.5
2018-09-27	35.0042	135.869	28.6	69.4	16.5	1.2	0.190971	26.5685	2018	RCP4.5
2018-09-28	35.0042	135.869	26.4	64.2	11.5	2.1	0.133101	23.5034	2018	RCP4.5
2018-09-29	35.0042	135.869	24.4	66.1	6.1	2.7	0.0706014	21.4124	2018	RCP4.5
2018-09-30	35.0042	135.869	23.5	84.3	5.3	1.6	0.0613422	22.5047	2018	RCP4.5
2018-10-01	35.0042	135.869	24.9	85.7	6.1	1.3	0.0706014	24.1146	2018	RCP4.5
2018-10-02	35.0042	135.869	26.8	67.9	15.6	1.3	0.180554	24.6398	2018	RCP4.5
2018-10-03	35.0042	135.869	26.2	67.3	18.9	1.2	0.218749	24.2387	2018	RCP4.5
2018-10-04	35.0042	135.869	26.4	72	17	0.7	0.196758	24.8658	2018	RCP4.5
2018-10-05	35.0042	135.869	27.5	70.4	16.1	0.9	0.186341	25.6446	2018	RCP4.5
2018-10-06	35.0042	135.869	26.1	72.2	12.9	1	0.149305	24.3011	2018	RCP4.5
2018-10-07	35.0042	135.869	26	73	11.6	0.9	0.134258	24.2077	2018	RCP4.5
2018-10-08	35.0042	135.869	26.6	77.5	12.1	0.8	0.140045	25.337	2018	RCP4.5
2018-10-09	35.0042	135.869	25.2	85.6	6.6	1.2	0.0763884	24.445	2018	RCP4.5
2018-10-10	35.0042	135.869	24.2	79	4.5	1.6	0.052083	22.553	2018	RCP4.5
2018-10-11	35.0042	135.869	25.4	67.5	15.8	1.4	0.182869	23.2966	2018	RCP4.5
2018-10-12	35.0042	135.869	24.4	64.9	15.8	1.4	0.182869	22.0821	2018	RCP4.5
2018-10-13	35.0042	135.869	24.8	65	17.7	1	0.20486	22.6144	2018	RCP4.5
2018-10-14	35.0042	135.869	23.1	65.8	13	1.3	0.150462	20.7826	2018	RCP4.5
2018-10-15	35.0042	135.869	22.8	66.1	10.3	1.7	0.119212	20.3131	2018	RCP4.5
2018-10-16	35.0042	135.869	18.6	56.1	8.1	2.6	0.0937494	15.2775	2018	RCP4.5
2018-10-17	35.0042	135.869	19.4	65.8	15.3	1.1	0.177082	17.5267	2018	RCP4.5
2018-10-18	35.0042	135.869	19.9	71.8	9.7	1.3	0.112268	18.1435	2018	RCP4.5
2018-10-19	35.0042	135.869	21.5	69.2	15.2	1	0.175925	19.8131	2018	RCP4.5
2018-10-20	35.0042	135.869	20.3	73.9	7.1	1.1	0.0821754	18.5333	2018	RCP4.5
2018-10-21	35.0042	135.869	18.6	82.7	1.6	2.2	0.0185184	17.2053	2018	RCP4.5
2018-10-22	35.0042	135.869	17.9	63	10.2	2	0.118055	15.4631	2018	RCP4.5
2018-10-23	35.0042	135.869	20.3	60.2	16.6	1.5	0.192128	17.8862	2018	RCP4.5
2018-10-24	35.0042	135.869	20.5	63.5	13.3	1.9	0.153934	18.1357	2018	RCP4.5
2018-10-25	35.0042	135.869	20.3	65.9	15.6	1.1	0.180554	18.3916	2018	RCP4.5
2018-10-26	35.0042	135.869	22.6	66.5	13.9	1.1	0.160879	20.4674	2018	RCP4.5
2018-10-27	35.0042	135.869	21.7	70.1	10	1.2	0.11574	19.7012	2018	RCP4.5
2018-10-28	35.0042	135.869	23.2	72.7	12.1	0.9	0.140045	21.5581	2018	RCP4.5
2018-10-29	35.0042	135.869	22.5	65.8	11.5	1.8	0.133101	20.0879	2018	RCP4.5
2018-10-30	35.0042	135.869	18.8	67.1	10	1.3	0.11574	16.6935	2018	RCP4.5
2018-10-31	35.0042	135.869	18.8	80.8	4.1	1.7	0.0474534	17.4656	2018	RCP4.5
2018-11-01	35.0042	135.869	18.7	95.8	0.9	2.8	0.0104166	18.4132	2018	RCP4.5
2018-11-02	35.0042	135.869	19.8	74.3	8.2	1.8	0.0949068	18.1426	2018	RCP4.5
2018-11-03	35.0042	135.869	21	76.6	11.2	1.1	0.129629	19.7811	2018	RCP4.5
2018-11-04	35.0042	135.869	20	79.5	9.3	0.8	0.107638	18.9736	2018	RCP4.5
2018-11-05	35.0042	135.869	18.7	92.9	2.5	1.2	0.028935	18.3757	2018	RCP4.5
2018-11-06	35.0042	135.869	20	77.4	5.8	1.2	0.0671292	18.4732	2018	RCP4.5
2018-11-07	35.0042	135.869	19.3	69.5	13.9	1.1	0.160879	17.6824	2018	RCP4.5
2018-11-08	35.0042	135.869	20.8	67.1	12.3	2.3	0.14236	18.6697	2018	RCP4.5
2018-11-09	35.0042	135.869	16.7	63.1	9.7	2.1	0.112268	14.3253	2018	RCP4.5
2018-11-10	35.0042	135.869	15.8	75.3	8.1	0.9	0.0937494	14.462	2018	RCP4.5
2018-11-11	35.0042	135.869	16	94.8	3.5	1	0.040509	15.9145	2018	RCP4.5
2018-11-12	35.0042	135.869	17.8	69.9	4	2	0.046296	15.4949	2018	RCP4.5
2018-11-13	35.0042	135.869	14.6	52.9	12.3	2.5	0.14236	11.75	2018	RCP4.5
2018-11-14	35.0042	135.869	14.3	63	10.2	1.5	0.118055	12.1835	2018	RCP4.5
2018-11-15	35.0042	135.869	13.4	56.7	8.5	2	0.098379	10.7152	2018	RCP4.5
2018-11-16	35.0042	135.869	12	65.2	7.7	1.7	0.0891198	10.0247	2018	RCP4.5
2018-11-17	35.0042	135.869	13.3	67.9	7.8	1.1	0.0902772	11.4757	2018	RCP4.5
2018-11-18	35.0042	135.869	13.3	66.3	5.9	1.2	0.0682866	11.1963	2018	RCP4.5
2018-11-19	35.0042	135.869	13.1	65.9	9.3	1.2	0.107638	11.2486	2018	RCP4.5
2018-11-20	35.0042	135.869	14.3	66.9	12.2	1.2	0.141203	12.6584	2018	RCP4.5
2018-11-21	35.0042	135.869	15.7	68.6	6.7	2	0.0775458	13.6351	2018	RCP4.5
2018-11-22	35.0042	135.869	15.1	78	7.9	1	0.0914346	13.9922	2018	RCP4.5
2018-11-23	35.0042	135.869	15.4	82.9	4.5	1.1	0.052083	14.4048	2018	RCP4.5
2018-11-24	35.0042	135.869	19.6	77.1	7.4	1.5	0.0856476	18.1714	2018	RCP4.5
2018-11-25	35.0042	135.869	18.6	80.7	3.3	2.3	0.0381942	17.161	2018	RCP4.5
2018-11-26	35.0042	135.869	10.5	90.1	1	1.2	0.011574	9.80464	2018	RCP4.5
2018-11-27	35.0042	135.869	12.8	65.8	6.3	1.5	0.0729162	10.7098	2018	RCP4.5
2018-11-28	35.0042	135.869	13.3	71.8	9	1	0.104166	11.8722	2018	RCP4.5
2018-11-29	35.0042	135.869	13.2	70.2	6.1	1.2	0.0706014	11.4158	2018	RCP4.5
2018-11-30	35.0042	135.869	13.5	45.3	5.6	2.7	0.0648144	9.65868	2018	RCP4.5
2018-12-01	35.0042	135.869	11.1	60	7.6	1.7	0.0879624	8.82091	2018	RCP4.5
2018-12-02	35.0042	135.869	10.3	59.6	8.2	1.9	0.0949068	8.10144	2018	RCP4.5
2018-12-03	35.0042	135.869	11.8	60.4	9.5	1.5	0.109953	9.64594	2018	RCP4.5
2018-12-04	35.0042	135.869	10.6	71.9	6.4	1.5	0.0740736	9.09507	2018	RCP4.5
2018-12-05	35.0042	135.869	10.7	64.2	7.5	2.4	0.086805	8.69719	2018	RCP4.5
2018-12-06	35.0042	135.869	11.7	64.7	9.8	1.6	0.113425	9.87973	2018	RCP4.5
2018-12-07	35.0042	135.869	12.6	55	9.6	3.2	0.11111	9.88481	2018	RCP4.5
2018-12-08	35.0042	135.869	10.9	59.2	7	2.4	0.081018	8.49588	2018	RCP4.5
2018-12-09	35.0042	135.869	12.5	72.1	10.4	1.2	0.12037	11.2341	2018	RCP4.5
2018-12-10	35.0042	135.869	11.7	84.8	3.7	1.5	0.0428238	10.8362	2018	RCP4.5
2018-12-11	35.0042	135.869	9.9	91.9	1	1.2	0.011574	9.32514	2018	RCP4.5
2018-12-12	35.0042	135.869	13.5	64.1	7.8	1.9	0.0902772	11.3247	2018	RCP4.5
2018-12-13	35.0042	135.869	14.3	61.5	10.9	1.6	0.126157	12.1117	2018	RCP4.5
2018-12-14	35.0042	135.869	12.9	59.6	3.5	3.1	0.040509	10.0154	2018	RCP4.5
2018-12-15	35.0042	135.869	11.3	51.4	6.5	2.3	0.075231	8.27569	2018	RCP4.5
2018-12-16	35.0042	135.869	13.9	73.5	4.7	3	0.0543978	12.114	2018	RCP4.5
2018-12-17	35.0042	135.869	9.8	60.3	3.5	3.6	0.040509	7.215	2018	RCP4.5
2018-12-18	35.0042	135.869	8.8	55	8	2.7	0.092592	6.38623	2018	RCP4.5
2018-12-19	35.0042	135.869	10.5	71.8	8.1	1.5	0.0937494	9.12863	2018	RCP4.5
2018-12-20	35.0042	135.869	8.1	69.5	4	3.6	0.046296	6.26966	2018	RCP4.5
2018-12-21	35.0042	135.869	8.1	61.8	9.1	2.2	0.105323	6.28858	2018	RCP4.5
2018-12-22	35.0042	135.869	7.6	67.5	5.1	2	0.0590274	5.86391	2018	RCP4.5
2018-12-23	35.0042	135.869	8	64.7	7.9	1.7	0.0914346	6.30847	2018	RCP4.5
2018-12-24	35.0042	135.869	7.8	60.5	4	2.5	0.046296	5.50961	2018	RCP4.5
2018-12-25	35.0042	135.869	8	71.8	8.9	1.2	0.103009	6.8464	2018	RCP4.5
2018-12-26	35.0042	135.869	8.6	73.6	5.5	1.4	0.063657	7.24434	2018	RCP4.5
2018-12-27	35.0042	135.869	10.2	66.9	8	2.6	0.092592	8.44528	2018	RCP4.5
2018-12-28	35.0042	135.869	8.2	60.1	8.5	2.9	0.098379	6.18934	2018	RCP4.5
2018-12-29	35.0042	135.869	6.5	73.9	6.6	1.8	0.0763884	5.33243	2018	RCP4.5
2018-12-30	35.0042	135.869	5.5	76	7.3	2.3	0.0844902	4.5211	2018	RCP4.5
2018-12-31	35.0042	135.869	5.6	79.2	6.9	3.7	0.0798606	4.67691	2018	RCP4.5
2019-01-01	35.0042	135.869	7.6	76.5	6.7	1	0.0775458	6.58701	2019	RCP4.5
2019-01-02	35.0042	135.869	9	81.1	5.8	0.7	0.0671292	8.16633	2019	RCP4.5
2019-01-03	35.0042	135.869	10.3	70.1	7.9	1.1	0.0914346	8.83219	2019	RCP4.5
2019-01-04	35.0042	135.869	9.2	81.4	3.4	1.7	0.0393516	8.12461	2019	RCP4.5
2019-01-05	35.0042	135.869	7.1	60	5	3.8	0.05787	4.85071	2019	RCP4.5
2019-01-06	35.0042	135.869	5.8	63.2	8.1	2.3	0.0937494	4.1757	2019	RCP4.5
2019-01-07	35.0042	135.869	6.7	70.9	7.8	1.5	0.0902772	5.46413	2019	RCP4.5
2019-01-08	35.0042	135.869	11.4	70.7	8.6	3.4	0.0995364	9.83138	2019	RCP4.5
2019-01-09	35.0042	135.869	8.3	50.9	6.7	3.5	0.0775458	5.53699	2019	RCP4.5
2019-01-10	35.0042	135.869	6.8	67.3	6.9	2.4	0.0798606	5.22944	2019	RCP4.5
2019-01-11	35.0042	135.869	7.1	60.1	7.7	2.5	0.0891198	5.14804	2019	RCP4.5
2019-01-12	35.0042	135.869	7.6	50.5	8.5	3.5	0.098379	5.03664	2019	RCP4.5
2019-01-13	35.0042	135.869	6.5	48.7	9.1	5.1	0.105323	3.91939	2019	RCP4.5
2019-01-14	35.0042	135.869	5.3	60.4	8.3	2.6	0.0960642	3.56635	2019	RCP4.5
2019-01-15	35.0042	135.869	6.6	66.3	7.7	2.9	0.0891198	5.02128	2019	RCP4.5
2019-01-16	35.0042	135.869	4.7	65	8.5	2.7	0.098379	3.26457	2019	RCP4.5
2019-01-17	35.0042	135.869	6.6	64	9.6	2	0.11111	5.0899	2019	RCP4.5
2019-01-18	35.0042	135.869	5.5	75.2	2.8	3.3	0.0324072	4.05206	2019	RCP4.5
2019-01-19	35.0042	135.869	1.5	75.4	9.2	3.1	0.106481	0.771001	2019	RCP4.5
2019-01-20	35.0042	135.869	2.2	71.1	10	2.7	0.11574	1.33523	2019	RCP4.5
2019-01-21	35.0042	135.869	4.5	75.1	9.1	1.7	0.105323	3.69372	2019	RCP4.5
2019-01-22	35.0042	135.869	5	69.1	8.9	1.6	0.103009	3.84915	2019	RCP4.5
2019-01-23	35.0042	135.869	5.3	72.6	9.5	1.1	0.109953	4.39002	2019	RCP4.5
2019-01-24	35.0042	135.869	5.1	76.4	9.6	1.5	0.11111	4.3841	2019	RCP4.5
2019-01-25	35.0042	135.869	6.4	70.3	10.4	1.1	0.12037	5.37114	2019	RCP4.5
2019-01-26	35.0042	135.869	7.7	73.1	12	0.5	0.138888	6.9147	2019	RCP4.5
2019-01-27	35.0042	135.869	8.7	61.8	10.3	1.3	0.119212	6.98094	2019	RCP4.5
2019-01-28	35.0042	135.869	7.6	66.9	10	1.8	0.11574	6.22652	2019	RCP4.5
2019-01-29	35.0042	135.869	8.6	60.2	13.6	1.7	0.157406	7.00935	2019	RCP4.5
2019-01-30	35.0042	135.869	10.3	64.7	10.8	1.2	0.124999	8.68472	2019	RCP4.5
2019-01-31	35.0042	135.869	11.5	71	12.3	0.6	0.14236	10.386	2019	RCP4.5
2019-02-01	35.0042	135.869	10.3	69.4	6.6	0.8	0.0763884	8.69899	2019	RCP4.5
2019-02-02	35.0042	135.869	12.4	69.6	7	2	0.081018	10.6461	2019	RCP4.5
2019-02-03	35.0042	135.869	12.5	84.8	1.9	3	0.0219906	11.384	2019	RCP4.5
2019-02-04	35.0042	135.869	10.9	61.5	9.1	1.9	0.105323	8.84825	2019	RCP4.5
2019-02-05	35.0042	135.869	8.4	57	5.9	3.6	0.0682866	5.933	2019	RCP4.5
2019-02-06	35.0042	135.869	5.1	66.1	8.6	1.7	0.0995364	3.75698	2019	RCP4.5
2019-02-07	35.0042	135.869	8	65	12.8	0.9	0.148147	6.74264	2019	RCP4.5
2019-02-08	35.0042	135.869	7.9	72	4.6	1.9	0.0532404	6.38024	2019	RCP4.5
2019-02-09	35.0042	135.869	5.2	77.1	3.2	1.7	0.0370368	3.99092	2019	RCP4.5
2019-02-10	35.0042	135.869	5.3	65.2	4.5	2.6	0.052083	3.51475	2019	RCP4.5
2019-02-11	35.0042	135.869	4.6	70.4	10.3	2.4	0.119212	3.60181	2019	RCP4.5
2019-02-12	35.0042	135.869	4.4	65.3	10.1	2.6	0.116897	3.13084	2019	RCP4.5
2019-02-13	35.0042	135.869	5.4	62.2	8.8	1.5	0.101851	3.85498	2019	RCP4.5
2019-02-14	35.0042	135.869	7.4	65.4	15.6	1.2	0.180554	6.39257	2019	RCP4.5
2019-02-15	35.0042	135.869	11.8	73.8	8.3	1.3	0.0960642	10.5275	2019	RCP4.5
2019-02-16	35.0042	135.869	9.2	61.2	5.8	2.1	0.0671292	7.00176	2019	RCP4.5
2019-02-17	35.0042	135.869	8.3	67.4	8.3	0.8	0.0960642	6.83487	2019	RCP4.5
2019-02-18	35.0042	135.869	12	95	0.8	1.8	0.0092592	11.605	2019	RCP4.5
2019-02-19	35.0042	135.869	11.7	70.5	7.4	2.6	0.0856476	10.0512	2019	RCP4.5
2019-02-20	35.0042	135.869	7.5	59.9	12.8	2.5	0.148147	5.88629	2019	RCP4.5
2019-02-21	35.0042	135.869	5.6	63.5	8.4	1.7	0.0972216	4.06567	2019	RCP4.5
2019-02-22	35.0042	135.869	5.8	70.4	7.9	0.7	0.0914346	4.64276	2019	RCP4.5
2019-02-23	35.0042	135.869	7.7	60.4	8	2.2	0.092592	5.75304	2019	RCP4.5
2019-02-24	35.0042	135.869	6.9	53.7	13.6	3.8	0.157406	4.96684	2019	RCP4.5
2019-02-25	35.0042	135.869	6.7	60	16.7	2	0.193286	5.46634	2019	RCP4.5
2019-02-26	35.0042	135.869	8.7	69.4	17.3	0.7	0.20023	7.99191	2019	RCP4.5
2019-02-27	35.0042	135.869	12.6	65.8	16.3	0.6	0.188656	11.3197	2019	RCP4.5
2019-02-28	35.0042	135.869	10.7	85.2	4.3	1.5	0.0497682	9.93107	2019	RCP4.5
2019-03-01	35.0042	135.869	12.8	55.3	14.8	2.7	0.171295	10.4961	2019	RCP4.5
2019-03-02	35.0042	135.869	10.9	68.1	13.4	1	0.155092	9.67676	2019	RCP4.5
2019-03-03	35.0042	135.869	5.3	80.6	2.7	2.3	0.0312498	4.19539	2019	RCP4.5
2019-03-04	35.0042	135.869	6.4	65.4	12.2	1.8	0.141203	5.19016	2019	RCP4.5
2019-03-05	35.0042	135.869	7.1	66.8	11.2	1.8	0.129629	5.84583	2019	RCP4.5
2019-03-06	35.0042	135.869	5.5	65.1	10.9	3.3	0.126157	4.15865	2019	RCP4.5
2019-03-07	35.0042	135.869	3.8	73.6	15.2	2.2	0.175925	3.3718	2019	RCP4.5
2019-03-08	35.0042	135.869	6.6	64.6	17.7	1.5	0.20486	5.73179	2019	RCP4.5
2019-03-09	35.0042	135.869	11	64.8	15.3	2.2	0.177082	9.60635	2019	RCP4.5
2019-03-10	35.0042	135.869	7.1	61.4	10	2.7	0.11574	5.39014	2019	RCP4.5
2019-03-11	35.0042	135.869	7.9	65.8	14.9	1.8	0.172453	6.79673	2019	RCP4.5
2019-03-12	35.0042	135.869	7.7	69.3	13.6	1.4	0.157406	6.75175	2019	RCP4.5
2019-03-13	35.0042	135.869	10.9	59	19.9	1.4	0.230323	9.46496	2019	RCP4.5
2019-03-14	35.0042	135.869	13.7	54.3	20.9	1.5	0.241897	11.6991	2019	RCP4.5
2019-03-15	35.0042	135.869	16.5	60.3	17.2	4.4	0.199073	14.3084	2019	RCP4.5
2019-03-16	35.0042	135.869	9.9	54.4	16.2	2.8	0.187499	7.92784	2019	RCP4.5
2019-03-17	35.0042	135.869	13	55.1	19.1	2.1	0.221063	10.9848	2019	RCP4.5
2019-03-18	35.0042	135.869	15.8	65.3	20.7	1.2	0.239582	14.4991	2019	RCP4.5
2019-03-19	35.0042	135.869	22.1	65.9	20.4	1.2	0.23611	20.3731	2019	RCP4.5
2019-03-20	35.0042	135.869	21.8	70.6	18.5	1.2	0.214119	20.4474	2019	RCP4.5
2019-03-21	35.0042	135.869	13.8	74.1	5.4	1.6	0.0624996	12.2031	2019	RCP4.5
2019-03-22	35.0042	135.869	13.1	68.5	13.7	1.2	0.158564	11.7715	2019	RCP4.5
2019-03-23	35.0042	135.869	11.4	82.4	2.4	1.1	0.0277776	10.2849	2019	RCP4.5
2019-03-24	35.0042	135.869	11.5	86.6	1.8	1.4	0.0208332	10.612	2019	RCP4.5
2019-03-25	35.0042	135.869	8.5	70.4	5.6	1.8	0.0648144	6.93551	2019	RCP4.5
2019-03-26	35.0042	135.869	8.2	52.4	12.7	3.4	0.14699	6.0044	2019	RCP4.5
2019-03-27	35.0042	135.869	12.1	55.1	19.2	1.5	0.222221	10.2193	2019	RCP4.5
2019-03-28	35.0042	135.869	6.9	82.4	4.4	1.1	0.0509256	6.06272	2019	RCP4.5
2019-03-29	35.0042	135.869	10	65.2	14.4	1.6	0.166666	8.68004	2019	RCP4.5
2019-03-30	35.0042	135.869	10.8	65.1	18.9	1.4	0.218749	9.73024	2019	RCP4.5
2019-03-31	35.0042	135.869	14.1	60.7	20.7	1.1	0.239582	12.5697	2019	RCP4.5
2019-04-01	35.0042	135.869	17.5	46.2	20.8	1.4	0.240739	14.3772	2019	RCP4.5
2019-04-02	35.0042	135.869	16.3	51.9	16.8	1.2	0.194443	13.5683	2019	RCP4.5
2019-04-03	35.0042	135.869	13.7	59.5	9.5	3.3	0.109953	11.2049	2019	RCP4.5
2019-04-04	35.0042	135.869	10.9	43.6	21.4	2.7	0.247684	8.41894	2019	RCP4.5
2019-04-05	35.0042	135.869	15.6	52.2	23.5	1.4	0.271989	13.3872	2019	RCP4.5
2019-04-06	35.0042	135.869	20.3	33.7	23.3	2.4	0.269674	15.7004	2019	RCP4.5
2019-04-07	35.0042	135.869	16.1	41.6	18.1	2.2	0.209489	12.5513	2019	RCP4.5
2019-04-08	35.0042	135.869	17	43.4	23	1.9	0.266202	13.8051	2019	RCP4.5
2019-04-09	35.0042	135.869	18.8	54.9	20.1	1.6	0.232637	16.2554	2019	RCP4.5
2019-04-10	35.0042	135.869	17.1	49.1	21.6	1.6	0.249998	14.3209	2019	RCP4.5
2019-04-11	35.0042	135.869	19.5	52.1	24.4	1	0.282406	16.9146	2019	RCP4.5
2019-04-12	35.0042	135.869	22.3	55	22.6	1.1	0.261572	19.5831	2019	RCP4.5
2019-04-13	35.0042	135.869	26.2	53.9	24.7	1.3	0.285878	23.0637	2019	RCP4.5
2019-04-14	35.0042	135.869	24.3	47	21.7	2.4	0.251156	20.3781	2019	RCP4.5
2019-04-15	35.0042	135.869	17.3	44.6	20.9	1.9	0.241897	14.0402	2019	RCP4.5
2019-04-16	35.0042	135.869	9.6	68.6	9.5	1.5	0.109953	8.17747	2019	RCP4.5
2019-04-17	35.0042	135.869	16.1	47	19.9	2	0.230323	13.1355	2019	RCP4.5
2019-04-18	35.0042	135.869	18.1	42	24.9	1.6	0.288193	14.7558	2019	RCP4.5
2019-04-19	35.0042	135.869	16.6	51.8	15.1	1.1	0.174767	13.7146	2019	RCP4.5
2019-04-20	35.0042	135.869	15.7	58.8	14.3	1.4	0.165508	13.4263	2019	RCP4.5
2019-04-21	35.0042	135.869	16.1	74.9	9.6	1.1	0.11111	14.8193	2019	RCP4.5
2019-04-22	35.0042	135.869	16.3	72.8	11	0.9	0.127314	14.9489	2019	RCP4.5
2019-04-23	35.0042	135.869	17.7	76.5	13.2	1.4	0.152777	16.738	2019	RCP4.5
2019-04-24	35.0042	135.869	15.7	82.1	5.4	2.2	0.0624996	14.6424	2019	RCP4.5
2019-04-25	35.0042	135.869	16.8	69.5	13.5	2.6	0.156249	15.2232	2019	RCP4.5
2019-04-26	35.0042	135.869	20.7	56.3	24.3	1.6	0.281248	18.35	2019	RCP4.5
2019-04-27	35.0042	135.869	26.5	45.5	25.7	1.8	0.297452	22.3961	2019	RCP4.5
2019-04-28	35.0042	135.869	26.3	50.3	19.2	1.5	0.222221	22.3928	2019	RCP4.5
2019-04-29	35.0042	135.869	23.6	57.4	17.7	1.6	0.20486	20.6624	2019	RCP4.5
2019-04-30	35.0042	135.869	21.3	73.6	14.2	1.1	0.164351	19.9879	2019	RCP4.5
2019-05-01	35.0042	135.869	25.8	55.1	24.3	1.5	0.281248	22.8073	2019	RCP4.5
2019-05-02	35.0042	135.869	26.9	56.9	19.4	1.7	0.224536	23.6887	2019	RCP4.5
2019-05-03	35.0042	135.869	19.1	74.9	6.4	1.8	0.0740736	17.3895	2019	RCP4.5
2019-05-04	35.0042	135.869	22.4	53.5	17	2.4	0.196758	19.0856	2019	RCP4.5
2019-05-05	35.0042	135.869	21.8	44.6	27.2	2.9	0.314813	18.2471	2019	RCP4.5
2019-05-06	35.0042	135.869	25.6	56.1	25.5	1.4	0.295137	22.8154	2019	RCP4.5
2019-05-07	35.0042	135.869	25.7	52.6	23.4	1.4	0.270832	22.3892	2019	RCP4.5
2019-05-08	35.0042	135.869	22.7	59.6	14.9	1.7	0.172453	19.8812	2019	RCP4.5
2019-05-09	35.0042	135.869	19.6	67.3	6.7	2	0.0775458	17.1598	2019	RCP4.5
2019-05-10	35.0042	135.869	24	63.3	12.3	2.1	0.14236	21.2517	2019	RCP4.5
2019-05-11	35.0042	135.869	18.9	72.1	6.7	1.3	0.0775458	16.9922	2019	RCP4.5
2019-05-12	35.0042	135.869	23	68.9	13.3	1.4	0.153934	21.0299	2019	RCP4.5
2019-05-13	35.0042	135.869	21.8	78.7	6.2	1.2	0.0717588	20.3667	2019	RCP4.5
2019-05-14	35.0042	135.869	24.3	75.2	11.1	1.1	0.128471	22.7856	2019	RCP4.5
2019-05-15	35.0042	135.869	23.1	81.9	6.7	1.6	0.0775458	21.9738	2019	RCP4.5
2019-05-16	35.0042	135.869	26.2	58.9	22.8	1.6	0.263887	23.5036	2019	RCP4.5
2019-05-17	35.0042	135.869	26.3	60.2	20.1	0.6	0.232637	23.6326	2019	RCP4.5
2019-05-18	35.0042	135.869	27.2	62.6	19.4	1.5	0.224536	24.6364	2019	RCP4.5
2019-05-19	35.0042	135.869	26.3	60.3	18.2	1.5	0.210647	23.4694	2019	RCP4.5
2019-05-20	35.0042	135.869	21.6	76.5	6.4	1.5	0.0740736	19.9517	2019	RCP4.5
2019-05-21	35.0042	135.869	28	62.3	15.8	2.3	0.182869	25.049	2019	RCP4.5
2019-05-22	35.0042	135.869	21	68.6	5.8	2.1	0.0671292	18.514	2019	RCP4.5
2019-05-23	35.0042	135.869	18.6	63.6	14.2	2.2	0.164351	16.4431	2019	RCP4.5
2019-05-24	35.0042	135.869	18.2	77.5	5.6	1.5	0.0648144	16.719	2019	RCP4.5
2019-05-25	35.0042	135.869	24.9	65.4	17.3	0.6	0.20023	22.7471	2019	RCP4.5
2019-05-26	35.0042	135.869	28.1	54.7	26.4	1.7	0.305554	24.9288	2019	RCP4.5
2019-05-27	35.0042	135.869	27.8	53.8	26.9	1.4	0.311341	24.5987	2019	RCP4.5
2019-05-28	35.0042	135.869	28.2	54.2	27.7	1.5	0.3206	25.0416	2019	RCP4.5
2019-05-29	35.0042	135.869	26.3	59.5	20.2	1.4	0.233795	23.5133	2019	RCP4.5
2019-05-30	35.0042	135.869	28	55.8	23	1.6	0.266202	24.7789	2019	RCP4.5
2019-05-31	35.0042	135.869	26.5	62.1	17.5	1.6	0.202545	23.8061	2019	RCP4.5
2019-06-01	35.0042	135.869	26.5	62.1	22.2	1.5	0.256943	24.1123	2019	RCP4.5
2019-06-02	35.0042	135.869	30.6	56.1	30	1.3	0.34722	27.5595	2019	RCP4.5
2019-06-03	35.0042	135.869	31.2	55.5	26.4	1.3	0.305554	27.8282	2019	RCP4.5
2019-06-04	35.0042	135.869	29.7	57.2	21.8	1.4	0.252313	26.4176	2019	RCP4.5
2019-06-05	35.0042	135.869	30.4	60.5	20.4	1.4	0.23611	27.378	2019	RCP4.5
2019-06-06	35.0042	135.869	26.6	72.2	13.8	1.1	0.159721	24.8329	2019	RCP4.5
2019-06-07	35.0042	135.869	29.1	60.7	23.7	1.2	0.274304	26.4309	2019	RCP4.5
2019-06-08	35.0042	135.869	30.4	63.4	20.4	1	0.23611	27.7667	2019	RCP4.5
2019-06-09	35.0042	135.869	26.2	77.8	7.3	1.4	0.0844902	24.5859	2019	RCP4.5
2019-06-10	35.0042	135.869	22.2	71.4	8.9	1.7	0.103009	20.191	2019	RCP4.5
2019-06-11	35.0042	135.869	20.6	75.7	7.7	1.6	0.0891198	19.013	2019	RCP4.5
2019-06-12	35.0042	135.869	19.4	71.9	6	1.6	0.069444	17.3726	2019	RCP4.5
2019-06-13	35.0042	135.869	18.8	72.6	10.2	1.4	0.118055	17.2106	2019	RCP4.5
2019-06-14	35.0042	135.869	25.6	63	20.2	1.5	0.233795	23.264	2019	RCP4.5
2019-06-15	35.0042	135.869	26.5	69.3	15.1	1.4	0.174767	24.48	2019	RCP4.5
2019-06-16	35.0042	135.869	28.4	69.8	18.4	0.8	0.212962	26.579	2019	RCP4.5
2019-06-17	35.0042	135.869	30.4	62.4	21.7	1.4	0.251156	27.6989	2019	RCP4.5
2019-06-18	35.0042	135.869	29.6	69.2	14.1	1.7	0.163193	27.2859	2019	RCP4.5
2019-06-19	35.0042	135.869	24.9	89.2	4.1	2.1	0.0474534	24.2903	2019	RCP4.5
2019-06-20	35.0042	135.869	25.1	73.2	11	1.6	0.127314	23.2918	2019	RCP4.5
2019-06-21	35.0042	135.869	25.6	66.7	20.4	1.3	0.23611	23.7031	2019	RCP4.5
2019-06-22	35.0042	135.869	30.4	57.7	26	1.4	0.300924	27.3599	2019	RCP4.5
2019-06-23	35.0042	135.869	28.1	68.5	17.1	0.9	0.197915	26.0499	2019	RCP4.5
2019-06-24	35.0042	135.869	30	68.4	17.9	1	0.207175	27.8617	2019	RCP4.5
2019-06-25	35.0042	135.869	27.7	76.6	12.3	1	0.14236	26.2911	2019	RCP4.5
2019-06-26	35.0042	135.869	28.6	72.2	14.8	1.1	0.171295	26.7953	2019	RCP4.5
2019-06-27	35.0042	135.869	30.7	69.3	20.7	1.2	0.239582	28.7998	2019	RCP4.5
2019-06-28	35.0042	135.869	32.5	67.5	21.8	1.2	0.252313	30.3174	2019	RCP4.5
2019-06-29	35.0042	135.869	31.8	64.3	21.4	1.5	0.247684	29.2062	2019	RCP4.5
2019-06-30	35.0042	135.869	32.2	68	18	1.3	0.208332	29.855	2019	RCP4.5
2019-07-01	35.0042	135.869	29.9	76.4	11.6	1.5	0.134258	28.2952	2019	RCP4.5
2019-07-02	35.0042	135.869	28.3	86	7.9	1.4	0.0914346	27.6381	2019	RCP4.5
2019-07-03	35.0042	135.869	32.7	78.5	14.7	1.3	0.170138	31.4919	2019	RCP4.5
2019-07-04	35.0042	135.869	29.2	84.4	10.8	1.1	0.124999	28.5691	2019	RCP4.5
2019-07-05	35.0042	135.869	29.1	85.6	9.2	1.2	0.106481	28.4905	2019	RCP4.5
2019-07-06	35.0042	135.869	32.5	76.3	13.6	1.3	0.157406	30.93	2019	RCP4.5
2019-07-07	35.0042	135.869	28.8	89	7.1	1.3	0.0821754	28.4381	2019	RCP4.5
2019-07-08	35.0042	135.869	27.8	83.5	7.9	1.5	0.0914346	26.8428	2019	RCP4.5
2019-07-09	35.0042	135.869	31.5	75.4	16.3	1.3	0.188656	30.0446	2019	RCP4.5
2019-07-10	35.0042	135.869	34.2	72.4	19.1	1	0.221063	32.4153	2019	RCP4.5
2019-07-11	35.0042	135.869	34.9	74.6	17	1.3	0.196758	33.2282	2019	RCP4.5
2019-07-12	35.0042	135.869	35.6	74.2	19.3	1	0.223378	34.0077	2019	RCP4.5
2019-07-13	35.0042	135.869	36.3	64.7	25.2	1.2	0.291665	33.6601	2019	RCP4.5
2019-07-14	35.0042	135.869	37.2	57.7	26.5	1.3	0.306711	33.5374	2019	RCP4.5
2019-07-15	35.0042	135.869	35.2	68.3	19.5	1.3	0.225693	32.7956	2019	RCP4.5
2019-07-16	35.0042	135.869	33.7	73.7	17.9	1.4	0.207175	32.017	2019	RCP4.5
2019-07-17	35.0042	135.869	29.3	82.4	8.8	1.5	0.101851	28.246	2019	RCP4.5
2019-07-18	35.0042	135.869	28.6	92.7	4.1	1.4	0.0474534	28.4367	2019	RCP4.5
2019-07-19	35.0042	135.869	31.3	82.5	11.5	0.8	0.133101	30.4548	2019	RCP4.5
2019-07-20	35.0042	135.869	33.7	74	17.6	1	0.203702	32.0607	2019	RCP4.5
2019-07-21	35.0042	135.869	30.7	79	12.1	1.2	0.140045	29.446	2019	RCP4.5
2019-07-22	35.0042	135.869	32.4	74	17	1	0.196758	30.7841	2019	RCP4.5
2019-07-23	35.0042	135.869	34	71.5	18	1	0.208332	32.0309	2019	RCP4.5
2019-07-24	35.0042	135.869	31.8	77.2	12.7	1.2	0.14699	30.3176	2019	RCP4.5
2019-07-25	35.0042	135.869	27.7	79.4	7.9	1.6	0.0914346	26.2543	2019	RCP4.5
2019-07-26	35.0042	135.869	32.1	73.2	18.8	1.4	0.217591	30.4904	2019	RCP4.5
2019-07-27	35.0042	135.869	34.2	65.9	22.8	1.5	0.263887	31.7261	2019	RCP4.5
2019-07-28	35.0042	135.869	35.3	61.7	26	1.5	0.300924	32.3431	2019	RCP4.5
2019-07-29	35.0042	135.869	32.8	70.4	14.7	2.1	0.170138	30.4638	2019	RCP4.5
2019-07-30	35.0042	135.869	33.6	66.2	20.5	2	0.237267	31.0397	2019	RCP4.5
2019-07-31	35.0042	135.869	34.4	67.4	20.1	1.6	0.232637	31.9453	2019	RCP4.5
2019-08-01	35.0042	135.869	35	67.3	22.6	1.3	0.261572	32.6628	2019	RCP4.5
2019-08-02	35.0042	135.869	36.6	63.9	23.6	1.1	0.273146	33.7342	2019	RCP4.5
2019-08-03	35.0042	135.869	37.3	61.3	25.6	1.2	0.296294	34.1094	2019	RCP4.5
2019-08-04	35.0042	135.869	37.2	61.4	25	1.4	0.28935	33.9868	2019	RCP4.5
2019-08-05	35.0042	135.869	36.9	60.7	25.4	1.6	0.29398	33.6225	2019	RCP4.5
2019-08-06	35.0042	135.869	36.8	60.9	25.4	1.6	0.29398	33.5602	2019	RCP4.5
2019-08-07	35.0042	135.869	36.6	60.7	24.2	1.7	0.280091	33.2736	2019	RCP4.5
2019-08-08	35.0042	135.869	34.8	64.4	21.3	2	0.246526	31.9536	2019	RCP4.5
2019-08-09	35.0042	135.869	34.8	65.4	19.4	2.3	0.224536	31.9551	2019	RCP4.5
2019-08-10	35.0042	135.869	33.5	69.2	18.6	2	0.215276	31.2303	2019	RCP4.5
2019-08-11	35.0042	135.869	35.6	64.1	20.9	1.9	0.241897	32.6303	2019	RCP4.5
2019-08-12	35.0042	135.869	36.2	61.6	21.3	2.1	0.246526	32.8394	2019	RCP4.5
2019-08-13	35.0042	135.869	36.4	62.4	23	1.8	0.266202	33.2584	2019	RCP4.5
2019-08-14	35.0042	135.869	36.3	64.1	20.6	1.6	0.238424	33.2742	2019	RCP4.5
2019-08-15	35.0042	135.869	35.2	68.6	19.1	1.4	0.221063	32.8061	2019	RCP4.5
2019-08-16	35.0042	135.869	36.3	65.1	21.7	1.5	0.251156	33.4919	2019	RCP4.5
2019-08-17	35.0042	135.869	37.4	60.9	23.9	1.4	0.276619	34.0322	2019	RCP4.5
2019-08-18	35.0042	135.869	36.2	63.4	21.2	1.4	0.245369	33.1308	2019	RCP4.5
2019-08-19	35.0042	135.869	36.3	51.8	22.5	2	0.260415	31.6051	2019	RCP4.5
2019-08-20	35.0042	135.869	33.8	67.6	17.8	1.9	0.206017	31.2466	2019	RCP4.5
2019-08-21	35.0042	135.869	35.7	64.4	20.7	2.1	0.239582	32.7411	2019	RCP4.5
2019-08-22	35.0042	135.869	30.6	77.4	11.7	1.7	0.135416	29.0885	2019	RCP4.5
2019-08-23	35.0042	135.869	33.8	71.6	16.9	1.4	0.195601	31.7593	2019	RCP4.5
2019-08-24	35.0042	135.869	33.8	65.1	18.8	2	0.217591	30.9665	2019	RCP4.5
2019-08-25	35.0042	135.869	35.8	60.4	22.7	2	0.26273	32.3947	2019	RCP4.5
2019-08-26	35.0042	135.869	35.5	63.1	20.6	2.1	0.238424	32.3668	2019	RCP4.5
2019-08-27	35.0042	135.869	32	73	15.6	1.6	0.180554	30.1429	2019	RCP4.5
2019-08-28	35.0042	135.869	34.2	69.3	17.8	1.3	0.206017	31.8873	2019	RCP4.5
2019-08-29	35.0042	135.869	31.4	79.6	12	0.9	0.138888	30.2092	2019	RCP4.5
2019-08-30	35.0042	135.869	31.5	77.8	13	1.4	0.150462	30.1174	2019	RCP4.5
2019-08-31	35.0042	135.869	33.4	68.3	16.5	1.3	0.190971	30.915	2019	RCP4.5
2019-09-01	35.0042	135.869	35.4	69.6	17	1.1	0.196758	33.0122	2019	RCP4.5
2019-09-02	35.0042	135.869	35.4	68.5	17.1	1.1	0.197915	32.8641	2019	RCP4.5
2019-09-03	35.0042	135.869	35.7	69.5	18.4	1	0.212962	33.3784	2019	RCP4.5
2019-09-04	35.0042	135.869	30.5	80.6	10.6	1.4	0.122684	29.3322	2019	RCP4.5
2019-09-05	35.0042	135.869	31.9	71.7	15.5	1.6	0.179397	29.8714	2019	RCP4.5
2019-09-06	35.0042	135.869	30	75.1	9.5	1.7	0.109953	28.0589	2019	RCP4.5
2019-09-07	35.0042	135.869	25	86.3	7.3	1.4	0.0844902	24.3696	2019	RCP4.5
2019-09-08	35.0042	135.869	29.7	65.1	19.5	1.2	0.225693	27.2648	2019	RCP4.5
2019-09-09	35.0042	135.869	32.7	61.5	24.2	0.8	0.280091	29.8736	2019	RCP4.5
2019-09-10	35.0042	135.869	33.5	61.1	23.2	1.2	0.268517	30.4691	2019	RCP4.5
2019-09-11	35.0042	135.869	32.1	61.2	19	1.6	0.219906	28.9184	2019	RCP4.5
2019-09-12	35.0042	135.869	28.5	69	10.8	1.9	0.124999	25.9788	2019	RCP4.5
2019-09-13	35.0042	135.869	31.9	65.1	15.3	1.9	0.177082	28.9788	2019	RCP4.5
2019-09-14	35.0042	135.869	29.4	79.4	6.7	1.9	0.0775458	27.7856	2019	RCP4.5
2019-09-15	35.0042	135.869	23.3	76.4	3.3	3	0.0381942	21.2296	2019	RCP4.5
2019-09-16	35.0042	135.869	24.6	85.4	4.5	2.2	0.052083	23.604	2019	RCP4.5
2019-09-17	35.0042	135.869	25.7	61.2	14.1	3.4	0.163193	22.6346	2019	RCP4.5
2019-09-18	35.0042	135.869	29.1	46.9	22.2	4	0.256943	24.4917	2019	RCP4.5
2019-09-19	35.0042	135.869	28.6	49.9	21.3	2.9	0.246526	24.426	2019	RCP4.5
2019-09-20	35.0042	135.869	27.5	64.9	17.4	1.5	0.201388	25.051	2019	RCP4.5
2019-09-21	35.0042	135.869	31	71.5	19	1.1	0.219906	29.2595	2019	RCP4.5
2019-09-22	35.0042	135.869	26.1	89	6.4	1.2	0.0740736	25.7017	2019	RCP4.5
2019-09-23	35.0042	135.869	27.7	78	11.9	1.2	0.137731	26.4159	2019	RCP4.5
2019-09-24	35.0042	135.869	28.1	65.5	16.3	1.4	0.188656	25.6087	2019	RCP4.5
2019-09-25	35.0042	135.869	28.1	65.4	16.4	1.1	0.189814	25.6207	2019	RCP4.5
2019-09-26	35.0042	135.869	24.4	81.4	5.1	1.5	0.0590274	23.062	2019	RCP4.5
2019-09-27	35.0042	135.869	25.7	83.5	5.8	1.4	0.0671292	24.6254	2019	RCP4.5
2019-09-28	35.0042	135.869	27.2	78.9	11	1.1	0.127314	25.9786	2019	RCP4.5
2019-09-29	35.0042	135.869	25.8	77.2	10.3	0.9	0.119212	24.3943	2019	RCP4.5
2019-09-30	35.0042	135.869	27.2	71.3	15.5	1.2	0.179397	25.4091	2019	RCP4.5
2019-10-01	35.0042	135.869	27.7	73.2	14.2	1	0.164351	26.0258	2019	RCP4.5
2019-10-02	35.0042	135.869	23.1	90.4	2.6	2.2	0.0300924	22.4924	2019	RCP4.5
2019-10-03	35.0042	135.869	26	90.3	3.1	3	0.0358794	25.3747	2019	RCP4.5
2019-10-04	35.0042	135.869	28	64.6	17.5	2.5	0.202545	25.427	2019	RCP4.5
2019-10-05	35.0042	135.869	26.5	63.1	18.9	1.6	0.218749	24.0132	2019	RCP4.5
2019-10-06	35.0042	135.869	28.6	63.1	17.6	1.6	0.203702	25.8579	2019	RCP4.5
2019-10-07	35.0042	135.869	22.3	57.4	9.6	2.7	0.11111	18.8468	2019	RCP4.5
2019-10-08	35.0042	135.869	20.8	54.6	15.3	2.6	0.177082	17.6398	2019	RCP4.5
2019-10-09	35.0042	135.869	21.5	66.2	12.1	2.2	0.140045	19.2222	2019	RCP4.5
2019-10-10	35.0042	135.869	23.2	69	14.3	1.6	0.165508	21.2876	2019	RCP4.5
2019-10-11	35.0042	135.869	22.5	67.9	11.5	1.6	0.133101	20.3158	2019	RCP4.5
2019-10-12	35.0042	135.869	21.5	57.2	13.9	1.7	0.160879	18.4793	2019	RCP4.5
2019-10-13	35.0042	135.869	21.6	62.1	16.7	1.3	0.193286	19.2793	2019	RCP4.5
2019-10-14	35.0042	135.869	19.2	68.7	6.3	1.6	0.0729162	16.9088	2019	RCP4.5
2019-10-15	35.0042	135.869	19	54.9	9.9	3.2	0.114583	15.6302	2019	RCP4.5
2019-10-16	35.0042	135.869	18.4	62.3	12.8	1.7	0.148147	16.0688	2019	RCP4.5
2019-10-17	35.0042	135.869	18.2	71.5	10	0.9	0.11574	16.5562	2019	RCP4.5
2019-10-18	35.0042	135.869	19.8	72.1	9.4	0.8	0.108796	18.0833	2019	RCP4.5
2019-10-19	35.0042	135.869	18.4	87.2	2.9	1.9	0.0335646	17.5483	2019	RCP4.5
2019-10-20	35.0042	135.869	18.8	57.3	9.1	2.8	0.105323	15.6343	2019	RCP4.5
2019-10-21	35.0042	135.869	18.2	65.3	15.5	1.2	0.179397	16.377	2019	RCP4.5
2019-10-22	35.0042	135.869	18.8	54	12.3	1.9	0.14236	15.6216	2019	RCP4.5
2019-10-23	35.0042	135.869	17.9	75.9	4.9	2.2	0.0567126	16.1899	2019	RCP4.5
2019-10-24	35.0042	135.869	15.4	56.1	5.7	2.7	0.0659718	12.2042	2019	RCP4.5
2019-10-25	35.0042	135.869	13.1	57.2	7.7	1.9	0.0891198	10.4259	2019	RCP4.5
2019-10-26	35.0042	135.869	14.3	61.8	12.2	1.7	0.141203	12.2261	2019	RCP4.5
2019-10-27	35.0042	135.869	16.1	67.3	11	0.9	0.127314	14.2951	2019	RCP4.5
2019-10-28	35.0042	135.869	17.5	69.2	9.9	0.7	0.114583	15.6958	2019	RCP4.5
2019-10-29	35.0042	135.869	14.1	86.3	3	1.9	0.034722	13.2306	2019	RCP4.5
2019-10-30	35.0042	135.869	17.4	72.1	11	1.5	0.127314	15.8951	2019	RCP4.5
2019-10-31	35.0042	135.869	17.4	56.4	11.9	1.9	0.137731	14.5542	2019	RCP4.5
2019-11-01	35.0042	135.869	15.7	60.9	10.8	1.2	0.124999	13.3576	2019	RCP4.5
2019-11-02	35.0042	135.869	13.4	71	6.6	1.1	0.0763884	11.711	2019	RCP4.5
2019-11-03	35.0042	135.869	17.1	71.2	14.1	0.8	0.163193	15.7988	2019	RCP4.5
2019-11-04	35.0042	135.869	14.9	82.2	3.5	1.1	0.040509	13.7764	2019	RCP4.5
2019-11-05	35.0042	135.869	18	74.8	9.9	1.1	0.114583	16.6453	2019	RCP4.5
2019-11-06	35.0042	135.869	15.2	63	8.2	2.8	0.0949068	12.7823	2019	RCP4.5
2019-11-07	35.0042	135.869	11.9	60.8	7.4	2	0.0856476	9.57382	2019	RCP4.5
2019-11-08	35.0042	135.869	14.3	69	11.8	1.1	0.136573	12.8009	2019	RCP4.5
2019-11-09	35.0042	135.869	15.7	77.1	9.7	0.7	0.112268	14.6515	2019	RCP4.5
2019-11-10	35.0042	135.869	15.5	79.1	6.4	0.8	0.0740736	14.3605	2019	RCP4.5
2019-11-11	35.0042	135.869	16.1	69.6	6.9	1.1	0.0798606	14.161	2019	RCP4.5
2019-11-12	35.0042	135.869	14.3	49.9	8.3	2	0.0960642	10.9718	2019	RCP4.5
2019-11-13	35.0042	135.869	13.7	52.8	8.2	2.3	0.0949068	10.6429	2019	RCP4.5
2019-11-14	35.0042	135.869	12.6	65.3	9.9	1.7	0.114583	10.7577	2019	RCP4.5
2019-11-15	35.0042	135.869	13.6	64.3	11	1.2	0.127314	11.7178	2019	RCP4.5
2019-11-16	35.0042	135.869	14.4	79.5	8.7	0.4	0.100694	13.5342	2019	RCP4.5
2019-11-17	35.0042	135.869	16.1	71.8	10.4	0.9	0.12037	14.6299	2019	RCP4.5
2019-11-18	35.0042	135.869	13.8	69.6	6.2	2.8	0.0717588	11.8497	2019	RCP4.5
2019-11-19	35.0042	135.869	14.9	68.9	9.7	1.7	0.112268	13.1628	2019	RCP4.5
2019-11-20	35.0042	135.869	15.5	72.1	11.2	1.1	0.129629	14.1364	2019	RCP4.5
2019-11-21	35.0042	135.869	15.8	67.2	9.4	2.2	0.108796	13.8118	2019	RCP4.5
2019-11-22	35.0042	135.869	13.1	47.5	10.8	2.3	0.124999	9.90758	2019	RCP4.5
2019-11-23	35.0042	135.869	12.6	61.2	10.2	1.3	0.118055	10.4991	2019	RCP4.5
2019-11-24	35.0042	135.869	11.2	76.7	2.8	1.6	0.0324072	9.69558	2019	RCP4.5
2019-11-25	35.0042	135.869	11.2	67.1	5.1	1.9	0.0590274	9.19715	2019	RCP4.5
2019-11-26	35.0042	135.869	10.9	59.6	6.4	2.1	0.0740736	8.49273	2019	RCP4.5
2019-11-27	35.0042	135.869	12.1	61.1	6.1	2.5	0.0706014	9.64562	2019	RCP4.5
2019-11-28	35.0042	135.869	12	68.8	3.3	1.9	0.0381942	9.91555	2019	RCP4.5
2019-11-29	35.0042	135.869	11.1	69.1	2.6	2.6	0.0300924	8.99494	2019	RCP4.5
2019-11-30	35.0042	135.869	8.7	77.1	4.1	2.8	0.0474534	7.36381	2019	RCP4.5
2019-12-01	35.0042	135.869	9	66.4	7.6	2.6	0.0879624	7.26556	2019	RCP4.5
2019-12-02	35.0042	135.869	8.1	71.1	6.3	2.4	0.0729162	6.62434	2019	RCP4.5
2019-12-03	35.0042	135.869	10.5	65.7	9.3	1.8	0.107638	8.78938	2019	RCP4.5
2019-12-04	35.0042	135.869	11.7	73.5	7.6	2.3	0.0879624	10.2988	2019	RCP4.5
2019-12-05	35.0042	135.869	9	69.6	5.1	2.8	0.0590274	7.25682	2019	RCP4.5
2019-12-06	35.0042	135.869	7.7	71.2	7	2.6	0.081018	6.29789	2019	RCP4.5
2019-12-07	35.0042	135.869	5.9	82.8	6.3	2.2	0.0729162	5.20118	2019	RCP4.5
2019-12-08	35.0042	135.869	6.9	88.4	4.4	2.3	0.0509256	6.33937	2019	RCP4.5
2019-12-09	35.0042	135.869	10.5	73.4	7.2	1.5	0.0833328	9.16657	2019	RCP4.5
2019-12-10	35.0042	135.869	10.5	80.2	4.8	1.2	0.0555552	9.45248	2019	RCP4.5
2019-12-11	35.0042	135.869	11.8	71.9	6.3	3.2	0.0729162	10.1237	2019	RCP4.5
2019-12-12	35.0042	135.869	8.6	54.1	7	2.9	0.081018	6.06038	2019	RCP4.5
2019-12-13	35.0042	135.869	8	64.9	10	2.5	0.11574	6.4371	2019	RCP4.5
2019-12-14	35.0042	135.869	7.5	69.5	8.3	2.1	0.0960642	6.13959	2019	RCP4.5
2019-12-15	35.0042	135.869	8.4	70.4	6.5	1.3	0.075231	6.94277	2019	RCP4.5
2019-12-16	35.0042	135.869	13.8	95	1	2.9	0.011574	13.3818	2019	RCP4.5
2019-12-17	35.0042	135.869	13.5	69.6	2.7	2.2	0.0312498	11.313	2019	RCP4.5
2019-12-18	35.0042	135.869	10.8	69.5	9.8	1.5	0.113425	9.38481	2019	RCP4.5
2019-12-19	35.0042	135.869	10.5	69.3	5.6	2.9	0.0648144	8.67886	2019	RCP4.5
2019-12-20	35.0042	135.869	6.2	78	7.3	2.9	0.0844902	5.26763	2019	RCP4.5
2019-12-21	35.0042	135.869	4.6	74.8	8.5	3.3	0.098379	3.63592	2019	RCP4.5
2019-12-22	35.0042	135.869	6.9	75.4	8	1.3	0.092592	5.93865	2019	RCP4.5
2019-12-23	35.0042	135.869	7.4	75.3	4.6	1.3	0.0532404	6.13666	2019	RCP4.5
2019-12-24	35.0042	135.869	6.2	89.4	2.1	2.5	0.0243054	5.49455	2019	RCP4.5
2019-12-25	35.0042	135.869	4	75.7	8.1	2.6	0.0937494	3.11686	2019	RCP4.5
2019-12-26	35.0042	135.869	5.5	80.6	6.3	1.8	0.0729162	4.71574	2019	RCP4.5
2019-12-27	35.0042	135.869	6.2	80.9	5.9	1.7	0.0682866	5.38506	2019	RCP4.5
2019-12-28	35.0042	135.869	7.5	73	8.8	1.8	0.101851	6.40317	2019	RCP4.5
2019-12-29	35.0042	135.869	7	78.9	4.2	2.5	0.0486108	5.86117	2019	RCP4.5
2019-12-30	35.0042	135.869	5.4	67	9.9	2.4	0.114583	4.14315	2019	RCP4.5
2019-12-31	35.0042	135.869	5.3	84.5	3.7	2.9	0.0428238	4.45156	2019	RCP4.5
2020-01-01	35.0042	135.869	1.8	80.1	6.9	2.3	0.0798606	1.12358	2020	RCP4.5
2020-01-02	35.0042	135.869	3.8	78.2	7.8	2.7	0.0902772	3.01763	2020	RCP4.5
2020-01-03	35.0042	135.869	4.1	73.6	7.2	2.7	0.0833328	3.03211	2020	RCP4.5
2020-01-04	35.0042	135.869	6	73.1	8.8	1.5	0.101851	5.00358	2020	RCP4.5
2020-01-05	35.0042	135.869	6.3	93.1	2.9	0.7	0.0335646	5.97166	2020	RCP4.5
2020-01-06	35.0042	135.869	6.8	87.4	2.6	1.1	0.0300924	6.1004	2020	RCP4.5
2020-01-07	35.0042	135.869	4.8	66.9	4.7	5.1	0.0543978	3.01298	2020	RCP4.5
2020-01-08	35.0042	135.869	5.4	74.3	6	1.5	0.069444	4.2767	2020	RCP4.5
2020-01-09	35.0042	135.869	5.7	75.1	5.4	1.2	0.0624996	4.57395	2020	RCP4.5
2020-01-10	35.0042	135.869	6	64.8	5.7	2.7	0.0659718	4.23318	2020	RCP4.5
2020-01-11	35.0042	135.869	4.3	70.9	7.2	2.3	0.0833328	3.11009	2020	RCP4.5
2020-01-12	35.0042	135.869	3.6	69.9	9	3	0.104166	2.50364	2020	RCP4.5
2020-01-13	35.0042	135.869	1.4	76.1	9	2.6	0.104166	0.717712	2020	RCP4.5
2020-01-14	35.0042	135.869	4	69.3	9.3	1.9	0.107638	2.93586	2020	RCP4.5
2020-01-15	35.0042	135.869	5.4	71.7	7.3	1.5	0.0844902	4.24255	2020	RCP4.5
2020-01-16	35.0042	135.869	4.8	85.7	2.2	1.6	0.0254628	3.96988	2020	RCP4.5
2020-01-17	35.0042	135.869	4.9	61.6	6.1	1.8	0.0706014	3.13495	2020	RCP4.5
2020-01-18	35.0042	135.869	3.6	73.6	8.1	2.6	0.0937494	2.63383	2020	RCP4.5
2020-01-19	35.0042	135.869	4.9	83.2	5.9	1.9	0.0682866	4.22995	2020	RCP4.5
2020-01-20	35.0042	135.869	4.9	77.5	7.9	1.5	0.0914346	4.11761	2020	RCP4.5
2020-01-21	35.0042	135.869	5.1	73	9.8	1.4	0.113425	4.2273	2020	RCP4.5
2020-01-22	35.0042	135.869	5.7	64.4	8.3	2.1	0.0960642	4.17567	2020	RCP4.5
2020-01-23	35.0042	135.869	4.7	61.6	10.6	2.8	0.122684	3.24572	2020	RCP4.5
2020-01-24	35.0042	135.869	4.3	67.7	9.3	2.4	0.107638	3.10854	2020	RCP4.5
2020-01-25	35.0042	135.869	2.1	75.6	9.9	2	0.114583	1.46929	2020	RCP4.5
2020-01-26	35.0042	135.869	2.1	75.1	10.9	1.9	0.126157	1.52873	2020	RCP4.5
2020-01-27	35.0042	135.869	5.1	68.6	12	1.3	0.138888	4.16765	2020	RCP4.5
2020-01-28	35.0042	135.869	6.7	68.8	4.7	2.5	0.0543978	5.0376	2020	RCP4.5
2020-01-29	35.0042	135.869	6.2	66.4	9.5	1.1	0.109953	4.89819	2020	RCP4.5
2020-01-30	35.0042	135.869	3.5	75.3	4.7	1.9	0.0543978	2.38658	2020	RCP4.5
2020-01-31	35.0042	135.869	1.7	93.2	6	3.8	0.069444	1.42358	2020	RCP4.5
2020-02-01	35.0042	135.869	3.5	81.7	7.4	1.8	0.0856476	2.91522	2020	RCP4.5
2020-02-02	35.0042	135.869	4.7	72.1	9.2	1.6	0.106481	3.74463	2020	RCP4.5
2020-02-03	35.0042	135.869	6.8	76	7.1	0.6	0.0821754	5.84646	2020	RCP4.5
2020-02-04	35.0042	135.869	7.4	81.6	5.9	1	0.0682866	6.63188	2020	RCP4.5
2020-02-05	35.0042	135.869	6.5	76.3	4.1	1.6	0.0474534	5.27506	2020	RCP4.5
2020-02-06	35.0042	135.869	4.2	70.4	8.2	2	0.0949068	3.08699	2020	RCP4.5
2020-02-07	35.0042	135.869	6.3	68.5	13.2	1.1	0.152777	5.38325	2020	RCP4.5
2020-02-08	35.0042	135.869	8.3	73.4	9.7	0.7	0.112268	7.31847	2020	RCP4.5
2020-02-09	35.0042	135.869	10	63.3	12.4	1.3	0.143518	8.42702	2020	RCP4.5
2020-02-10	35.0042	135.869	10.3	69	10.6	0.9	0.122684	8.97701	2020	RCP4.5
2020-02-11	35.0042	135.869	10.2	71.5	9	0.6	0.104166	8.94653	2020	RCP4.5
2020-02-12	35.0042	135.869	10.2	70.4	6.4	0.9	0.0740736	8.65064	2020	RCP4.5
2020-02-13	35.0042	135.869	11.4	76.5	7.2	0.2	0.0833328	10.3145	2020	RCP4.5
2020-02-14	35.0042	135.869	10	82.4	2.8	1.3	0.0324072	8.9416	2020	RCP4.5
2020-02-15	35.0042	135.869	7.5	62.4	7.5	2.4	0.086805	5.63857	2020	RCP4.5
2020-02-16	35.0042	135.869	7.5	60.4	9.1	1.3	0.105323	5.70777	2020	RCP4.5
2020-02-17	35.0042	135.869	5.6	70.4	8.4	2.9	0.0972216	4.36792	2020	RCP4.5
2020-02-18	35.0042	135.869	5.3	65.5	11.4	1.7	0.131944	4.12358	2020	RCP4.5
2020-02-19	35.0042	135.869	6.4	70.9	7.6	0.3	0.0879624	5.23441	2020	RCP4.5
2020-02-20	35.0042	135.869	4.9	84.8	2.4	2.3	0.0277776	3.9989	2020	RCP4.5
2020-02-21	35.0042	135.869	5.2	65.4	11.2	2.2	0.129629	3.98222	2020	RCP4.5
2020-02-22	35.0042	135.869	9.4	63.6	16.4	0.9	0.189814	8.19986	2020	RCP4.5
2020-02-23	35.0042	135.869	8.3	67.6	9.7	1.8	0.112268	6.89807	2020	RCP4.5
2020-02-24	35.0042	135.869	7.9	57.9	14	1.7	0.162036	6.26126	2020	RCP4.5
2020-02-25	35.0042	135.869	6.2	64.6	9.5	2.2	0.109953	4.73536	2020	RCP4.5
2020-02-26	35.0042	135.869	7.8	70.4	8.7	1.8	0.100694	6.52341	2020	RCP4.5
2020-02-27	35.0042	135.869	10.5	65.9	12.8	1	0.148147	9.11017	2020	RCP4.5
2020-02-28	35.0042	135.869	13.7	55.9	18.6	1.3	0.215276	11.687	2020	RCP4.5
2020-02-29	35.0042	135.869	15.4	59	11.5	1.6	0.133101	12.9566	2020	RCP4.5
2020-03-01	35.0042	135.869	13.1	67.7	2.8	2.3	0.0324072	10.7967	2020	RCP4.5
2020-03-02	35.0042	135.869	10.1	65.1	7.6	1.2	0.0879624	8.28046	2020	RCP4.5
2020-03-03	35.0042	135.869	12	57.8	15	1.9	0.17361	10.0197	2020	RCP4.5
2020-03-04	35.0042	135.869	12.6	51.5	13.5	3.1	0.156249	9.91978	2020	RCP4.5
2020-03-05	35.0042	135.869	8.7	77.3	4.9	1.3	0.0567126	7.52833	2020	RCP4.5
2020-03-06	35.0042	135.869	12.7	85	2.4	1.6	0.0277776	11.7182	2020	RCP4.5
2020-03-07	35.0042	135.869	13.7	54.8	10.3	5.5	0.119212	10.7762	2020	RCP4.5
2020-03-08	35.0042	135.869	5.1	66.9	14.6	3.3	0.16898	4.15141	2020	RCP4.5
2020-03-09	35.0042	135.869	5	65.2	15.9	1.2	0.184027	4.18053	2020	RCP4.5
2020-03-10	35.0042	135.869	6.9	63.7	14.6	1.1	0.16898	5.76773	2020	RCP4.5
2020-03-11	35.0042	135.869	9.9	76.8	11.2	1.6	0.129629	9.1245	2020	RCP4.5
2020-03-12	35.0042	135.869	9.3	53.2	11.4	2.9	0.131944	6.96594	2020	RCP4.5
2020-03-13	35.0042	135.869	6.4	65.2	16.1	1.9	0.186341	5.44976	2020	RCP4.5
2020-03-14	35.0042	135.869	10.1	60.4	19.5	1.1	0.225693	8.82429	2020	RCP4.5
2020-03-15	35.0042	135.869	12.9	51.7	20.8	1.4	0.240739	10.7885	2020	RCP4.5
2020-03-16	35.0042	135.869	14.5	51.6	16.8	2	0.194443	11.9029	2020	RCP4.5
2020-03-17	35.0042	135.869	16.6	67.8	14.9	1.6	0.172453	15.046	2020	RCP4.5
2020-03-18	35.0042	135.869	18.8	75.5	6.8	2.2	0.0787032	17.1679	2020	RCP4.5
2020-03-19	35.0042	135.869	10.2	70.9	3.8	1.7	0.0439812	8.42538	2020	RCP4.5
2020-03-20	35.0042	135.869	5.5	87.7	2.6	1.5	0.0300924	4.80629	2020	RCP4.5
2020-03-21	35.0042	135.869	11.8	67.8	11.2	1.5	0.129629	10.3061	2020	RCP4.5
2020-03-22	35.0042	135.869	8.7	58.3	6.8	2.4	0.0787032	6.42611	2020	RCP4.5
2020-03-23	35.0042	135.869	8.4	49.9	14.2	2.1	0.164351	6.20919	2020	RCP4.5
2020-03-24	35.0042	135.869	10.5	45.4	20.9	1.9	0.241897	8.21111	2020	RCP4.5
2020-03-25	35.0042	135.869	10.2	49.9	16.7	1.5	0.193286	8.00208	2020	RCP4.5
2020-03-26	35.0042	135.869	11.2	56.8	14	1.4	0.162036	9.18473	2020	RCP4.5
2020-03-27	35.0042	135.869	7.9	62.9	8.8	2.1	0.101851	6.15455	2020	RCP4.5
2020-03-28	35.0042	135.869	10.4	57.4	20	1.7	0.23148	8.89211	2020	RCP4.5
2020-03-29	35.0042	135.869	9.5	56.1	17.1	1.7	0.197915	7.80503	2020	RCP4.5
2020-03-30	35.0042	135.869	12.6	56.5	20.6	1.2	0.238424	10.8777	2020	RCP4.5
2020-03-31	35.0042	135.869	11	73.8	6.5	1.3	0.075231	9.62461	2020	RCP4.5
2020-04-01	35.0042	135.869	16.1	51.7	19.9	1.6	0.230323	13.5552	2020	RCP4.5
2020-04-02	35.0042	135.869	15.4	58.5	16	1.2	0.185184	13.2595	2020	RCP4.5
2020-04-03	35.0042	135.869	16	53.3	17.9	1.3	0.207175	13.4881	2020	RCP4.5
2020-04-04	35.0042	135.869	14.5	49.7	18.6	2	0.215276	11.8712	2020	RCP4.5
2020-04-05	35.0042	135.869	13.1	37.3	21.8	2.4	0.252313	9.88131	2020	RCP4.5
2020-04-06	35.0042	135.869	15.1	39.9	23.6	2	0.273146	11.9127	2020	RCP4.5
2020-04-07	35.0042	135.869	17.6	41.7	24	1.9	0.277776	14.2307	2020	RCP4.5
2020-04-08	35.0042	135.869	21.8	47.8	20.7	1.4	0.239582	18.2732	2020	RCP4.5
2020-04-09	35.0042	135.869	12.8	81.9	3.6	1.5	0.0416664	11.6919	2020	RCP4.5
2020-04-10	35.0042	135.869	21.1	56.7	20	1.4	0.23148	18.4979	2020	RCP4.5
2020-04-11	35.0042	135.869	18.2	59.1	14.1	2.2	0.163193	15.6603	2020	RCP4.5
2020-04-12	35.0042	135.869	8.9	72	9	1.5	0.104166	7.69983	2020	RCP4.5
2020-04-13	35.0042	135.869	15.1	51.1	19.5	1.6	0.225693	12.5947	2020	RCP4.5
2020-04-14	35.0042	135.869	13	59.2	15.4	1.3	0.17824	11.0912	2020	RCP4.5
2020-04-15	35.0042	135.869	15.9	54.9	20.5	1.2	0.237267	13.7072	2020	RCP4.5
2020-04-16	35.0042	135.869	21.4	46.7	21	1.6	0.243054	17.8209	2020	RCP4.5
2020-04-17	35.0042	135.869	16.7	85.6	4	2.1	0.046296	15.809	2020	RCP4.5
2020-04-18	35.0042	135.869	20.5	81.3	8	1.6	0.092592	19.4856	2020	RCP4.5
2020-04-19	35.0042	135.869	19.4	63.7	13.6	1.9	0.157406	17.1635	2020	RCP4.5
2020-04-20	35.0042	135.869	16.6	50.7	17.5	1.4	0.202545	13.7669	2020	RCP4.5
2020-04-21	35.0042	135.869	15.1	86.7	2.7	2	0.0312498	14.2191	2020	RCP4.5
2020-04-22	35.0042	135.869	13.4	82.5	6.9	1.4	0.0798606	12.5979	2020	RCP4.5
2020-04-23	35.0042	135.869	20	66.7	21.8	1	0.252313	18.6009	2020	RCP4.5
2020-04-24	35.0042	135.869	22.4	64.4	19.9	0.8	0.230323	20.4882	2020	RCP4.5
2020-04-25	35.0042	135.869	21	69.4	13.5	1	0.156249	19.2442	2020	RCP4.5
2020-04-26	35.0042	135.869	18	82.4	6.3	1.8	0.0729162	17.0071	2020	RCP4.5
2020-04-27	35.0042	135.869	17.7	80.4	4.1	2.4	0.0474534	16.3219	2020	RCP4.5
2020-04-28	35.0042	135.869	21.8	65.4	21.6	1.1	0.249998	20.1251	2020	RCP4.5
2020-04-29	35.0042	135.869	21.6	71.7	14.9	0.9	0.172453	20.1428	2020	RCP4.5
2020-04-30	35.0042	135.869	23.5	70.3	17.2	1	0.199073	21.9406	2020	RCP4.5
2020-05-01	35.0042	135.869	17.4	88	3.2	1.5	0.0370368	16.6774	2020	RCP4.5
2020-05-02	35.0042	135.869	20.3	75.5	10	1.1	0.11574	18.9134	2020	RCP4.5
2020-05-03	35.0042	135.869	20.9	56.8	16.6	2.1	0.192128	18.0637	2020	RCP4.5
2020-05-04	35.0042	135.869	22.2	54.7	20.1	1.8	0.232637	19.2675	2020	RCP4.5
2020-05-05	35.0042	135.869	18	82.3	1.4	3.7	0.0162036	16.4803	2020	RCP4.5
2020-05-06	35.0042	135.869	18.4	81	4.8	2.2	0.0555552	17.1247	2020	RCP4.5
2020-05-07	35.0042	135.869	19.7	58.6	21.8	2.1	0.252313	17.4902	2020	RCP4.5
2020-05-08	35.0042	135.869	21.4	54.4	26.9	1.8	0.311341	18.9263	2020	RCP4.5
2020-05-09	35.0042	135.869	22.6	51.7	24.2	1.5	0.280091	19.5831	2020	RCP4.5
2020-05-10	35.0042	135.869	17.2	70.9	5	1.5	0.05787	15.1304	2020	RCP4.5
2020-05-11	35.0042	135.869	18.1	91.8	5.5	1.6	0.063657	17.8997	2020	RCP4.5
2020-05-12	35.0042	135.869	22.8	65.6	15.4	1	0.17824	20.6709	2020	RCP4.5
2020-05-13	35.0042	135.869	20.2	58.8	19.1	1.5	0.221063	17.8262	2020	RCP4.5
2020-05-14	35.0042	135.869	25	47.9	30.3	1	0.350692	21.6534	2020	RCP4.5
2020-05-15	35.0042	135.869	27.4	44.9	28.6	1.2	0.331016	23.3007	2020	RCP4.5
2020-05-16	35.0042	135.869	26.9	52.2	24.1	1.2	0.278933	23.462	2020	RCP4.5
2020-05-17	35.0042	135.869	25.6	54.1	20.2	1.4	0.233795	22.2715	2020	RCP4.5
2020-05-18	35.0042	135.869	25.1	51.8	25.8	1.7	0.298609	21.8899	2020	RCP4.5
2020-05-19	35.0042	135.869	28.6	43.3	26.5	1.7	0.306711	24.0034	2020	RCP4.5
2020-05-20	35.0042	135.869	26	57.8	18	1	0.208332	22.9282	2020	RCP4.5
2020-05-21	35.0042	135.869	20.8	73.3	12.6	0.9	0.145832	19.3801	2020	RCP4.5
2020-05-22	35.0042	135.869	26.8	56.4	25.4	1.4	0.29398	23.9229	2020	RCP4.5
2020-05-23	35.0042	135.869	27	54.6	22.6	1.5	0.261572	23.723	2020	RCP4.5
2020-05-24	35.0042	135.869	27.2	54.6	21.1	2.9	0.244211	23.7296	2020	RCP4.5
2020-05-25	35.0042	135.869	21.8	72.4	9.9	3.4	0.114583	19.8942	2020	RCP4.5
2020-05-26	35.0042	135.869	26.2	51.8	22.7	1.4	0.26273	22.7003	2020	RCP4.5
2020-05-27	35.0042	135.869	30	40.9	27.8	1.5	0.321757	24.9924	2020	RCP4.5
2020-05-28	35.0042	135.869	29.2	52.3	20.3	1.3	0.234952	25.2775	2020	RCP4.5
2020-05-29	35.0042	135.869	21.3	76.3	6.5	2.7	0.075231	19.5836	2020	RCP4.5
2020-05-30	35.0042	135.869	20	84.3	5.6	1.9	0.0648144	19.0779	2020	RCP4.5
2020-05-31	35.0042	135.869	22.8	65.7	18.3	1.3	0.211804	20.8602	2020	RCP4.5
2020-06-01	35.0042	135.869	29.3	62.4	26.7	0.7	0.309026	27.0232	2020	RCP4.5
2020-06-02	35.0042	135.869	29	63.8	19.9	1.1	0.230323	26.4899	2020	RCP4.5
2020-06-03	35.0042	135.869	27.9	66.3	20.4	1.2	0.23611	25.7997	2020	RCP4.5
2020-06-04	35.0042	135.869	26.9	67.7	16.1	1.2	0.186341	24.75	2020	RCP4.5
2020-06-05	35.0042	135.869	25.2	71.9	12.3	1.2	0.14236	23.3614	2020	RCP4.5
2020-06-06	35.0042	135.869	20.7	82.3	4.4	1.6	0.0509256	19.4877	2020	RCP4.5
2020-06-07	35.0042	135.869	19.9	83.1	3.3	1.9	0.0381942	18.6749	2020	RCP4.5
2020-06-08	35.0042	135.869	20.3	82.9	2.9	2	0.0335646	19.0071	2020	RCP4.5
2020-06-09	35.0042	135.869	20.5	84.7	5.5	1.4	0.063657	19.6279	2020	RCP4.5
2020-06-10	35.0042	135.869	23.3	75.1	12.5	1.1	0.144675	21.9237	2020	RCP4.5
2020-06-11	35.0042	135.869	27.4	71.4	15.7	0.9	0.181712	25.6404	2020	RCP4.5
2020-06-12	35.0042	135.869	24.9	75.9	11	1.4	0.127314	23.4108	2020	RCP4.5
2020-06-13	35.0042	135.869	20.9	94.5	3.5	1.4	0.040509	20.82	2020	RCP4.5
2020-06-14	35.0042	135.869	22.7	84.6	7.2	1.5	0.0833328	21.9096	2020	RCP4.5
2020-06-15	35.0042	135.869	22.3	78	8.6	1.5	0.0995364	20.9502	2020	RCP4.5
2020-06-16	35.0042	135.869	25.5	70.4	12.4	1.4	0.143518	23.473	2020	RCP4.5
2020-06-17	35.0042	135.869	23.6	75	12.5	1.2	0.144675	22.1937	2020	RCP4.5
2020-06-18	35.0042	135.869	28.2	69.3	18.8	0.8	0.217591	26.3576	2020	RCP4.5
2020-06-19	35.0042	135.869	27.8	70.4	14.9	0.8	0.172453	25.8494	2020	RCP4.5
2020-06-20	35.0042	135.869	29.9	66.3	21.6	0.9	0.249998	27.7491	2020	RCP4.5
2020-06-21	35.0042	135.869	32.7	63.3	24.7	0.8	0.285878	30.142	2020	RCP4.5
[truncated: 29,412 more rows]
