# Supplementary material for: Predicting Ambulance Transport for Heat-Related Illness in Working Populations Under Climate Change and Evaluating Preventive Behaviors as Adaptation Policies in Japan
Source: Epidemiologia (Basel). 2026 May 4;7(3):60. doi: 10.3390/epidemiologia7030060 (PMC13214739; doi:10.3390/epidemiologia7030060)
Supplement: Supplementary file 1 [file epidemiologia-07-00060-s001.zip › TableS4_MIROC6_RCP8.5.xlsx]

## Sheet: daily_WBGTmax_MIROC6_SSP585
time	lat	lon	tasmax_degC	rhs_percent	rsds_MJ/m2/day	sfcwind_m/s	SR_kW/m2	daily_WBGTmax	Year	Scenario
2015-01-01	35.0042	135.869	7.9	76.7	5.6	0.8	0.0648144	6.80931	2015	RCP8.5
2015-01-02	35.0042	135.869	7.5	69.2	4.1	1.8	0.0474534	5.80039	2015	RCP8.5
2015-01-03	35.0042	135.869	8	75.4	9	0.8	0.104166	7.09574	2015	RCP8.5
2015-01-04	35.0042	135.869	8.3	88.7	4.1	1	0.0474534	7.7977	2015	RCP8.5
2015-01-05	35.0042	135.869	10.5	71.8	5.6	1.8	0.0648144	8.91193	2015	RCP8.5
2015-01-06	35.0042	135.869	8.9	63.1	7.8	1.6	0.0902772	7.03645	2015	RCP8.5
2015-01-07	35.0042	135.869	7.2	66.9	6.1	1.6	0.0706014	5.56024	2015	RCP8.5
2015-01-08	35.0042	135.869	7.9	73.3	7.9	0.9	0.0914346	6.78187	2015	RCP8.5
2015-01-09	35.0042	135.869	10.7	87.5	5.7	0.7	0.0659718	10.2496	2015	RCP8.5
2015-01-10	35.0042	135.869	8.3	92.7	1	3	0.011574	7.66613	2015	RCP8.5
2015-01-11	35.0042	135.869	4.3	91.4	2.5	3.2	0.028935	3.69608	2015	RCP8.5
2015-01-12	35.0042	135.869	2.5	81.3	9	2.7	0.104166	1.99736	2015	RCP8.5
2015-01-13	35.0042	135.869	2.7	86.5	7.3	1.6	0.0844902	2.35725	2015	RCP8.5
2015-01-14	35.0042	135.869	3.6	80.4	9.4	1.7	0.108796	3.11186	2015	RCP8.5
2015-01-15	35.0042	135.869	5	79.1	10.2	1	0.118055	4.50295	2015	RCP8.5
2015-01-16	35.0042	135.869	5.1	93.2	3.9	0.9	0.0451386	4.84126	2015	RCP8.5
2015-01-17	35.0042	135.869	6.8	85.4	6.5	0.9	0.075231	6.31958	2015	RCP8.5
2015-01-18	35.0042	135.869	6.3	83.5	5	2.1	0.05787	5.531	2015	RCP8.5
2015-01-19	35.0042	135.869	3.8	84.3	8.8	1.8	0.101851	3.44298	2015	RCP8.5
2015-01-20	35.0042	135.869	4.9	73.8	10.1	1.3	0.116897	4.10756	2015	RCP8.5
2015-01-21	35.0042	135.869	5	77.4	5.2	2.5	0.0601848	3.93484	2015	RCP8.5
2015-01-22	35.0042	135.869	5.3	69.8	7.8	2.1	0.0902772	4.05281	2015	RCP8.5
2015-01-23	35.0042	135.869	7.2	73.9	9	1.1	0.104166	6.22681	2015	RCP8.5
2015-01-24	35.0042	135.869	9.6	81.5	5.3	1.4	0.0613422	8.69485	2015	RCP8.5
2015-01-25	35.0042	135.869	8	75.3	2.2	2.3	0.0254628	6.45071	2015	RCP8.5
2015-01-26	35.0042	135.869	7.3	46.9	10	3.3	0.11574	4.6873	2015	RCP8.5
2015-01-27	35.0042	135.869	4.4	69.8	6.8	3.8	0.0787032	3.03136	2015	RCP8.5
2015-01-28	35.0042	135.869	3.1	81.2	10.7	2	0.123842	2.74566	2015	RCP8.5
2015-01-29	35.0042	135.869	6	67.8	13.4	1.2	0.155092	5.07297	2015	RCP8.5
2015-01-30	35.0042	135.869	6	90.8	2.7	1.9	0.0312498	5.4577	2015	RCP8.5
2015-01-31	35.0042	135.869	5.6	71.7	9.1	2.8	0.105323	4.49777	2015	RCP8.5
2015-02-01	35.0042	135.869	1.9	79.4	8.9	2	0.103009	1.36464	2015	RCP8.5
2015-02-02	35.0042	135.869	1.9	77.8	7.9	3.1	0.0914346	1.15508	2015	RCP8.5
2015-02-03	35.0042	135.869	3	76.4	9.3	2	0.107638	2.32052	2015	RCP8.5
2015-02-04	35.0042	135.869	5.9	76.1	12.5	0.7	0.144675	5.39655	2015	RCP8.5
2015-02-05	35.0042	135.869	8.5	71.2	10.6	1.3	0.122684	7.40535	2015	RCP8.5
2015-02-06	35.0042	135.869	6.7	66.8	7.4	1.7	0.0856476	5.18758	2015	RCP8.5
2015-02-07	35.0042	135.869	7.3	69.7	8.1	1	0.0937494	6.01103	2015	RCP8.5
2015-02-08	35.0042	135.869	7.8	76.3	7.9	1	0.0914346	6.86177	2015	RCP8.5
2015-02-09	35.0042	135.869	10.2	67.9	7.8	1.4	0.0902772	8.5654	2015	RCP8.5
2015-02-10	35.0042	135.869	8.5	82.2	3.2	1.7	0.0370368	7.47668	2015	RCP8.5
2015-02-11	35.0042	135.869	4.6	82.1	4.3	1.5	0.0497682	3.7724	2015	RCP8.5
2015-02-12	35.0042	135.869	4.6	69.5	7.3	1.4	0.0844902	3.38094	2015	RCP8.5
2015-02-13	35.0042	135.869	4	66.6	8.6	2.1	0.0995364	2.73783	2015	RCP8.5
2015-02-14	35.0042	135.869	7	64.7	15.3	1.3	0.177082	5.95518	2015	RCP8.5
2015-02-15	35.0042	135.869	9.4	68.6	10.7	1.1	0.123842	8.10431	2015	RCP8.5
2015-02-16	35.0042	135.869	13.2	79.1	6.6	3.7	0.0763884	11.9889	2015	RCP8.5
2015-02-17	35.0042	135.869	10.9	73.1	8	1.4	0.092592	9.59438	2015	RCP8.5
2015-02-18	35.0042	135.869	11.1	61.1	13.6	1.6	0.157406	9.35486	2015	RCP8.5
2015-02-19	35.0042	135.869	10.4	56.5	15.3	1.9	0.177082	8.5065	2015	RCP8.5
2015-02-20	35.0042	135.869	9	62.2	8.8	1.4	0.101851	7.16055	2015	RCP8.5
2015-02-21	35.0042	135.869	8.5	59.2	4.3	2.9	0.0497682	6.06894	2015	RCP8.5
2015-02-22	35.0042	135.869	6.3	60.1	6.6	3	0.0763884	4.30365	2015	RCP8.5
2015-02-23	35.0042	135.869	5.6	58.8	8.4	2.2	0.0972216	3.78444	2015	RCP8.5
2015-02-24	35.0042	135.869	4.9	73.5	6.5	1.3	0.075231	3.81107	2015	RCP8.5
2015-02-25	35.0042	135.869	5.9	66.6	13.3	1.1	0.153934	4.91265	2015	RCP8.5
2015-02-26	35.0042	135.869	7.7	61.6	12.5	1.5	0.144675	6.20545	2015	RCP8.5
2015-02-27	35.0042	135.869	7.8	71	9.6	0.8	0.11111	6.68603	2015	RCP8.5
2015-02-28	35.0042	135.869	5.5	84.3	4.5	1.2	0.052083	4.801	2015	RCP8.5
2015-03-01	35.0042	135.869	8.2	62.2	13.5	1.8	0.156249	6.75484	2015	RCP8.5
2015-03-02	35.0042	135.869	10.8	56.3	16.6	1.5	0.192128	8.96491	2015	RCP8.5
2015-03-03	35.0042	135.869	15.7	61.6	15	1.7	0.17361	13.6915	2015	RCP8.5
2015-03-04	35.0042	135.869	15.6	73.4	9	1.5	0.104166	14.1491	2015	RCP8.5
2015-03-05	35.0042	135.869	15.4	75.3	5.7	3	0.0659718	13.7685	2015	RCP8.5
2015-03-06	35.0042	135.869	14.9	63.6	15.1	1.3	0.174767	13.1513	2015	RCP8.5
2015-03-07	35.0042	135.869	10.1	72.2	6.9	1.6	0.0798606	8.67698	2015	RCP8.5
2015-03-08	35.0042	135.869	14.2	55.3	16.6	1.2	0.192128	11.9612	2015	RCP8.5
2015-03-09	35.0042	135.869	15.9	70.4	7	3.5	0.081018	13.9112	2015	RCP8.5
2015-03-10	35.0042	135.869	9.9	69.6	4	2.2	0.046296	8.04466	2015	RCP8.5
2015-03-11	35.0042	135.869	13.7	67.9	14.8	1.1	0.171295	12.3697	2015	RCP8.5
2015-03-12	35.0042	135.869	7.2	81.7	3.4	2	0.0393516	6.1796	2015	RCP8.5
2015-03-13	35.0042	135.869	9.2	69.7	9.8	1.2	0.113425	7.91412	2015	RCP8.5
2015-03-14	35.0042	135.869	13.3	70.6	19.6	0.7	0.22685	12.5476	2015	RCP8.5
2015-03-15	35.0042	135.869	15.3	58.8	18	1.1	0.208332	13.3341	2015	RCP8.5
2015-03-16	35.0042	135.869	17.7	73.7	14.7	1.8	0.170138	16.5724	2015	RCP8.5
2015-03-17	35.0042	135.869	15.6	85.2	3.4	1.4	0.0393516	14.6822	2015	RCP8.5
2015-03-18	35.0042	135.869	15.5	82.2	2.6	1.9	0.0300924	14.2396	2015	RCP8.5
2015-03-19	35.0042	135.869	14.6	66.5	17.3	1.4	0.20023	13.2519	2015	RCP8.5
2015-03-20	35.0042	135.869	18.6	57.9	13.7	2	0.158564	15.8962	2015	RCP8.5
2015-03-21	35.0042	135.869	16	73	9.6	1.3	0.11111	14.5527	2015	RCP8.5
2015-03-22	35.0042	135.869	12.9	82.2	2.9	1.1	0.0335646	11.7758	2015	RCP8.5
2015-03-23	35.0042	135.869	17.7	85	5.3	1.5	0.0613422	16.8821	2015	RCP8.5
2015-03-24	35.0042	135.869	17.9	88.1	2.1	2.6	0.0243054	17.026	2015	RCP8.5
2015-03-25	35.0042	135.869	15	74.4	10.6	1.7	0.122684	13.7712	2015	RCP8.5
2015-03-26	35.0042	135.869	20.5	69.2	23.8	0.7	0.275461	19.4468	2015	RCP8.5
2015-03-27	35.0042	135.869	24.6	66.9	21.6	0.9	0.249998	22.8931	2015	RCP8.5
2015-03-28	35.0042	135.869	24.6	69.5	20.6	0.9	0.238424	23.1147	2015	RCP8.5
2015-03-29	35.0042	135.869	22.7	73.1	13.8	1.1	0.159721	21.2375	2015	RCP8.5
2015-03-30	35.0042	135.869	20.3	77.6	9.3	1.3	0.107638	19.0515	2015	RCP8.5
2015-03-31	35.0042	135.869	22.5	70	12	2.9	0.138888	20.4949	2015	RCP8.5
2015-04-01	35.0042	135.869	16.6	53.8	20.4	2	0.23611	14.1874	2015	RCP8.5
2015-04-02	35.0042	135.869	10.7	77.8	4.3	1.3	0.0497682	9.43454	2015	RCP8.5
2015-04-03	35.0042	135.869	13.4	75.6	8	1.5	0.092592	12.1511	2015	RCP8.5
2015-04-04	35.0042	135.869	11.4	88.2	2.7	1.7	0.0312498	10.6861	2015	RCP8.5
2015-04-05	35.0042	135.869	10.9	71.5	4.2	2.3	0.0486108	9.12534	2015	RCP8.5
2015-04-06	35.0042	135.869	10.7	76.6	4.9	1.7	0.0567126	9.37883	2015	RCP8.5
2015-04-07	35.0042	135.869	15.9	90.9	2.8	1.6	0.0324072	15.3931	2015	RCP8.5
2015-04-08	35.0042	135.869	16	72.7	11.7	1.9	0.135416	14.651	2015	RCP8.5
2015-04-09	35.0042	135.869	18.9	62.4	20.1	1.5	0.232637	17.045	2015	RCP8.5
2015-04-10	35.0042	135.869	18.2	72.5	12.1	1.5	0.140045	16.7693	2015	RCP8.5
2015-04-11	35.0042	135.869	19.8	76.5	10.8	1.8	0.124999	18.5512	2015	RCP8.5
2015-04-12	35.0042	135.869	19.1	54.5	20.6	2.2	0.238424	16.484	2015	RCP8.5
2015-04-13	35.0042	135.869	17.8	54.5	20.1	1.4	0.232637	15.3358	2015	RCP8.5
2015-04-14	35.0042	135.869	12.3	70.6	5.3	1.5	0.0613422	10.517	2015	RCP8.5
2015-04-15	35.0042	135.869	14.5	90.2	2.1	1.7	0.0243054	13.8713	2015	RCP8.5
2015-04-16	35.0042	135.869	14.8	75.1	5.9	2.4	0.0682866	13.23	2015	RCP8.5
2015-04-17	35.0042	135.869	18.4	54.9	23.2	1.7	0.268517	16.083	2015	RCP8.5
2015-04-18	35.0042	135.869	14.5	74.8	10	0.9	0.11574	13.3274	2015	RCP8.5
2015-04-19	35.0042	135.869	14	82.8	7.3	1.6	0.0844902	13.2273	2015	RCP8.5
2015-04-20	35.0042	135.869	20.5	65.8	18.3	1.3	0.211804	18.7382	2015	RCP8.5
2015-04-21	35.0042	135.869	19.5	74.6	11.8	2.3	0.136573	18.1303	2015	RCP8.5
2015-04-22	35.0042	135.869	21.5	65.5	20.3	1.4	0.234952	19.7588	2015	RCP8.5
2015-04-23	35.0042	135.869	25.7	57.2	24.7	1.2	0.285878	22.9943	2015	RCP8.5
2015-04-24	35.0042	135.869	26.1	56	21.5	1.4	0.248841	23.0154	2015	RCP8.5
2015-04-25	35.0042	135.869	22.6	62.3	16.6	1.7	0.192128	20.1867	2015	RCP8.5
2015-04-26	35.0042	135.869	22.2	71.7	12	1.7	0.138888	20.4555	2015	RCP8.5
2015-04-27	35.0042	135.869	19	88	3.7	1.7	0.0428238	18.2951	2015	RCP8.5
2015-04-28	35.0042	135.869	16.9	80.7	12	1	0.138888	16.2711	2015	RCP8.5
2015-04-29	35.0042	135.869	23.1	70.3	18.1	1.3	0.209489	21.6073	2015	RCP8.5
2015-04-30	35.0042	135.869	21.8	81.5	7	2.3	0.081018	20.6509	2015	RCP8.5
2015-05-01	35.0042	135.869	19.6	64.8	12	1.8	0.138888	17.3415	2015	RCP8.5
2015-05-02	35.0042	135.869	14.6	77.9	5.2	1.8	0.0601848	13.2406	2015	RCP8.5
2015-05-03	35.0042	135.869	13.9	80.2	5.9	1.9	0.0682866	12.7975	2015	RCP8.5
2015-05-04	35.0042	135.869	18.4	61.2	16.7	1.5	0.193286	16.2536	2015	RCP8.5
2015-05-05	35.0042	135.869	18.7	56.6	16	1.5	0.185184	16.0568	2015	RCP8.5
2015-05-06	35.0042	135.869	22.2	53.8	22.8	1.4	0.263887	19.3658	2015	RCP8.5
2015-05-07	35.0042	135.869	25.3	50.9	24	1.4	0.277776	21.8801	2015	RCP8.5
2015-05-08	35.0042	135.869	20.4	65.5	9.1	2.4	0.105323	17.896	2015	RCP8.5
2015-05-09	35.0042	135.869	21.9	83.1	4.4	3.5	0.0509256	20.6305	2015	RCP8.5
2015-05-10	35.0042	135.869	18.8	62.2	18.2	1.9	0.210647	16.7888	2015	RCP8.5
2015-05-11	35.0042	135.869	24.9	56.8	22.7	2.2	0.26273	22.053	2015	RCP8.5
2015-05-12	35.0042	135.869	19.2	80.4	7.7	2.3	0.0891198	18.0738	2015	RCP8.5
2015-05-13	35.0042	135.869	18.6	66	13.1	2	0.151619	16.596	2015	RCP8.5
2015-05-14	35.0042	135.869	20.5	64.6	14.7	0.8	0.170138	18.4051	2015	RCP8.5
2015-05-15	35.0042	135.869	17.1	85.2	6.2	1.6	0.0717588	16.3769	2015	RCP8.5
2015-05-16	35.0042	135.869	23.9	61.9	25.3	1.2	0.292822	21.9091	2015	RCP8.5
2015-05-17	35.0042	135.869	28.9	55.6	28	1.1	0.324072	25.8765	2015	RCP8.5
2015-05-18	35.0042	135.869	29.7	57.6	26.2	1	0.303239	26.7492	2015	RCP8.5
2015-05-19	35.0042	135.869	28.4	56.2	20.5	1.3	0.237267	25.0493	2015	RCP8.5
2015-05-20	35.0042	135.869	27.7	56.6	20	1.5	0.23148	24.424	2015	RCP8.5
2015-05-21	35.0042	135.869	26.7	62.6	17	1.8	0.196758	24.002	2015	RCP8.5
2015-05-22	35.0042	135.869	24.7	62.2	15.4	1.8	0.17824	22.0132	2015	RCP8.5
2015-05-23	35.0042	135.869	21.4	80.3	7.6	1.4	0.0879624	20.2409	2015	RCP8.5
2015-05-24	35.0042	135.869	23	74.1	16.6	1.2	0.192128	21.8159	2015	RCP8.5
2015-05-25	35.0042	135.869	25.1	59.3	23.9	1.5	0.276619	22.6216	2015	RCP8.5
2015-05-26	35.0042	135.869	24.9	56.4	23.9	1.7	0.276619	22.1092	2015	RCP8.5
2015-05-27	35.0042	135.869	26.8	55.1	28.5	1.2	0.329859	23.9554	2015	RCP8.5
2015-05-28	35.0042	135.869	29.4	52.4	29	1.2	0.335646	25.9785	2015	RCP8.5
2015-05-29	35.0042	135.869	28.7	56.2	22.7	1.6	0.26273	25.4378	2015	RCP8.5
2015-05-30	35.0042	135.869	25.5	59.1	16.1	1.8	0.186341	22.448	2015	RCP8.5
2015-05-31	35.0042	135.869	23.3	63	14.8	1.6	0.171295	20.7838	2015	RCP8.5
2015-06-01	35.0042	135.869	22.1	73.9	10.1	1.7	0.116897	20.4434	2015	RCP8.5
2015-06-02	35.0042	135.869	22	76.2	11.1	1.2	0.128471	20.6859	2015	RCP8.5
2015-06-03	35.0042	135.869	29	65	25.7	1	0.297452	26.9921	2015	RCP8.5
2015-06-04	35.0042	135.869	29.8	60.2	22.1	1.3	0.255785	26.9052	2015	RCP8.5
2015-06-05	35.0042	135.869	22.6	73	8.3	1.8	0.0960642	20.6815	2015	RCP8.5
2015-06-06	35.0042	135.869	21.5	80.1	8.1	1.5	0.0937494	20.3513	2015	RCP8.5
2015-06-07	35.0042	135.869	27.5	64.8	22.8	1.1	0.263887	25.4058	2015	RCP8.5
2015-06-08	35.0042	135.869	26.7	67.2	16.3	0.9	0.188656	24.5367	2015	RCP8.5
2015-06-09	35.0042	135.869	26.8	70.7	13.7	1.8	0.158564	24.8014	2015	RCP8.5
2015-06-10	35.0042	135.869	22.9	81.3	3.9	1.9	0.0451386	21.4704	2015	RCP8.5
2015-06-11	35.0042	135.869	25.5	70.1	14.4	1.9	0.166666	23.5544	2015	RCP8.5
2015-06-12	35.0042	135.869	26.8	58.9	26.7	1.5	0.309026	24.2796	2015	RCP8.5
2015-06-13	35.0042	135.869	29.9	58.8	23.6	1.1	0.273146	26.9235	2015	RCP8.5
2015-06-14	35.0042	135.869	28.3	68.5	17.9	1.3	0.207175	26.2675	2015	RCP8.5
2015-06-15	35.0042	135.869	26	66.6	14.9	1.8	0.172453	23.6685	2015	RCP8.5
2015-06-16	35.0042	135.869	22.6	72.9	9.7	1.8	0.112268	20.7792	2015	RCP8.5
2015-06-17	35.0042	135.869	22.7	86.1	5.6	1.8	0.0648144	21.9194	2015	RCP8.5
2015-06-18	35.0042	135.869	26.6	76.7	10.3	1.6	0.119212	25.065	2015	RCP8.5
2015-06-19	35.0042	135.869	28	72.3	16.2	1.1	0.187499	26.3367	2015	RCP8.5
2015-06-20	35.0042	135.869	31.2	64.8	23.8	1.2	0.275461	28.8794	2015	RCP8.5
2015-06-21	35.0042	135.869	30.1	63.2	21.8	1.4	0.252313	27.5301	2015	RCP8.5
2015-06-22	35.0042	135.869	29.3	63.3	18.7	1.1	0.216434	26.6272	2015	RCP8.5
2015-06-23	35.0042	135.869	27.9	70.1	17.1	0.7	0.197915	26.0645	2015	RCP8.5
2015-06-24	35.0042	135.869	29.5	68.8	17.9	0.9	0.207175	27.4494	2015	RCP8.5
2015-06-25	35.0042	135.869	31.2	68.3	19.2	1	0.222221	29.0557	2015	RCP8.5
2015-06-26	35.0042	135.869	30.1	68.3	19.2	1	0.222221	28.0278	2015	RCP8.5
2015-06-27	35.0042	135.869	32.9	61.6	24.3	1.2	0.281248	30.0529	2015	RCP8.5
2015-06-28	35.0042	135.869	33.6	63.4	23.5	1.1	0.271989	30.8957	2015	RCP8.5
2015-06-29	35.0042	135.869	32.9	65	20.5	1.1	0.237267	30.2812	2015	RCP8.5
2015-06-30	35.0042	135.869	30.3	66.2	18.4	1.1	0.212962	27.8925	2015	RCP8.5
2015-07-01	35.0042	135.869	33.5	65.2	24.6	1.3	0.28472	31.1004	2015	RCP8.5
2015-07-02	35.0042	135.869	34	65.3	23.1	1.1	0.267359	31.4996	2015	RCP8.5
2015-07-03	35.0042	135.869	35.4	64.7	24.6	1.3	0.28472	32.7882	2015	RCP8.5
2015-07-04	35.0042	135.869	34.6	68.2	23.4	1.1	0.270832	32.4744	2015	RCP8.5
2015-07-05	35.0042	135.869	35.8	61.7	25.9	1.2	0.299767	32.8122	2015	RCP8.5
2015-07-06	35.0042	135.869	36.1	60.8	24.6	1.3	0.28472	32.878	2015	RCP8.5
2015-07-07	35.0042	135.869	35.3	62.5	23.3	1.3	0.269674	32.3101	2015	RCP8.5
2015-07-08	35.0042	135.869	35.7	63.2	22.7	1.2	0.26273	32.7459	2015	RCP8.5
2015-07-09	35.0042	135.869	34.4	67.3	20.8	1.3	0.240739	31.9929	2015	RCP8.5
2015-07-10	35.0042	135.869	33.4	66.8	20.9	1.5	0.241897	30.9888	2015	RCP8.5
2015-07-11	35.0042	135.869	34.2	62.9	23	1.7	0.266202	31.3149	2015	RCP8.5
2015-07-12	35.0042	135.869	32.7	65.7	19.7	1.6	0.228008	30.1097	2015	RCP8.5
2015-07-13	35.0042	135.869	33.8	68.1	20.2	1.5	0.233795	31.4935	2015	RCP8.5
2015-07-14	35.0042	135.869	31.2	73	15.4	1.5	0.17824	29.3762	2015	RCP8.5
2015-07-15	35.0042	135.869	29.8	72.5	13.1	1.9	0.151619	27.8009	2015	RCP8.5
2015-07-16	35.0042	135.869	32.8	60	21.6	2.1	0.249998	29.5344	2015	RCP8.5
2015-07-17	35.0042	135.869	32	62.9	21.4	2.1	0.247684	29.1733	2015	RCP8.5
2015-07-18	35.0042	135.869	31.1	60.3	20.9	1.6	0.241897	28.0105	2015	RCP8.5
2015-07-19	35.0042	135.869	34	57.8	26.3	1.2	0.304396	30.6544	2015	RCP8.5
2015-07-20	35.0042	135.869	34.9	57.9	25.4	1.2	0.29398	31.4308	2015	RCP8.5
2015-07-21	35.0042	135.869	36	55.6	27.5	1.3	0.318285	32.2091	2015	RCP8.5
2015-07-22	35.0042	135.869	35.7	59	24.5	1.3	0.283563	32.2522	2015	RCP8.5
2015-07-23	35.0042	135.869	35.5	60	23.5	1.4	0.271989	32.1472	2015	RCP8.5
2015-07-24	35.0042	135.869	31.6	67.9	16.6	1.3	0.192128	29.188	2015	RCP8.5
2015-07-25	35.0042	135.869	31.2	64.6	20.5	1.6	0.237267	28.629	2015	RCP8.5
2015-07-26	35.0042	135.869	33.4	65.8	22.6	1.2	0.261572	30.9758	2015	RCP8.5
2015-07-27	35.0042	135.869	35.2	61.1	20.6	1.3	0.238424	31.8564	2015	RCP8.5
2015-07-28	35.0042	135.869	34.6	67.6	20.4	1.3	0.23611	32.1955	2015	RCP8.5
2015-07-29	35.0042	135.869	32.2	74.8	12.5	1.6	0.144675	30.3489	2015	RCP8.5
2015-07-30	35.0042	135.869	29.8	78.3	10	1.7	0.11574	28.3043	2015	RCP8.5
2015-07-31	35.0042	135.869	33.7	68.2	18.3	1.5	0.211804	31.2908	2015	RCP8.5
2015-08-01	35.0042	135.869	29.1	78.8	9.6	2.4	0.11111	27.6204	2015	RCP8.5
2015-08-02	35.0042	135.869	26.9	79.7	4.9	3.7	0.0567126	25.1544	2015	RCP8.5
2015-08-03	35.0042	135.869	27.8	84.1	4.8	3.6	0.0555552	26.5445	2015	RCP8.5
2015-08-04	35.0042	135.869	32.9	71.6	17.4	1.9	0.201388	30.9147	2015	RCP8.5
2015-08-05	35.0042	135.869	33.1	70.6	18.3	1.1	0.211804	31.075	2015	RCP8.5
2015-08-06	35.0042	135.869	33.4	68.8	18.3	1.9	0.211804	31.0687	2015	RCP8.5
2015-08-07	35.0042	135.869	29.4	79.5	8.5	2.2	0.098379	27.9228	2015	RCP8.5
2015-08-08	35.0042	135.869	28.3	80.2	6.3	2.1	0.0729162	26.7746	2015	RCP8.5
2015-08-09	35.0042	135.869	27.8	80.2	5.6	2.2	0.0648144	26.2276	2015	RCP8.5
2015-08-10	35.0042	135.869	32.6	71.8	15.8	1.7	0.182869	30.5608	2015	RCP8.5
2015-08-11	35.0042	135.869	34.2	68.8	18	1.6	0.208332	31.8147	2015	RCP8.5
2015-08-12	35.0042	135.869	32.5	72.8	16.2	1.4	0.187499	30.6432	2015	RCP8.5
2015-08-13	35.0042	135.869	35.3	68.3	21.4	1.5	0.247684	32.9978	2015	RCP8.5
2015-08-14	35.0042	135.869	35.3	67.5	20.9	1.4	0.241897	32.8599	2015	RCP8.5
2015-08-15	35.0042	135.869	34.4	69.9	19.5	1.4	0.225693	32.2629	2015	RCP8.5
2015-08-16	35.0042	135.869	34.9	68.1	19.2	1.2	0.222221	32.4738	2015	RCP8.5
2015-08-17	35.0042	135.869	30.6	82.3	7.2	1.2	0.0833328	29.3933	2015	RCP8.5
2015-08-18	35.0042	135.869	34.1	67.6	19.3	1.6	0.223378	31.6418	2015	RCP8.5
2015-08-19	35.0042	135.869	34.5	67.1	20.6	1.4	0.238424	32.0401	2015	RCP8.5
2015-08-20	35.0042	135.869	35.2	66.4	21.7	1.2	0.251156	32.6737	2015	RCP8.5
2015-08-21	35.0042	135.869	35.7	64.7	22	1.4	0.254628	32.9043	2015	RCP8.5
2015-08-22	35.0042	135.869	36.2	65	21.5	1.3	0.248841	33.3841	2015	RCP8.5
2015-08-23	35.0042	135.869	35.9	64.8	21.2	1.3	0.245369	33.0596	2015	RCP8.5
2015-08-24	35.0042	135.869	35.6	62.9	22.6	1.4	0.261572	32.5941	2015	RCP8.5
2015-08-25	35.0042	135.869	35.4	63.5	21.4	1.4	0.247684	32.4212	2015	RCP8.5
2015-08-26	35.0042	135.869	34.7	65.3	20.6	1.4	0.238424	31.9766	2015	RCP8.5
2015-08-27	35.0042	135.869	35.3	64.4	21.4	1.3	0.247684	32.4613	2015	RCP8.5
2015-08-28	35.0042	135.869	35.1	63.8	21.8	1.5	0.252313	32.2061	2015	RCP8.5
2015-08-29	35.0042	135.869	34.9	65.5	20.4	1.1	0.23611	32.1941	2015	RCP8.5
2015-08-30	35.0042	135.869	35.7	62.4	22.1	1.4	0.255785	32.5847	2015	RCP8.5
2015-08-31	35.0042	135.869	34.9	63.8	20.8	1.5	0.240739	31.9596	2015	RCP8.5
2015-09-01	35.0042	135.869	33.9	66.9	18.1	1.5	0.209489	31.2872	2015	RCP8.5
2015-09-02	35.0042	135.869	29.3	73.2	8.5	2.2	0.098379	27.0515	2015	RCP8.5
2015-09-03	35.0042	135.869	27.7	77	5.7	2	0.0659718	25.7718	2015	RCP8.5
2015-09-04	35.0042	135.869	32.1	66.7	15.1	3	0.174767	29.2968	2015	RCP8.5
2015-09-05	35.0042	135.869	32.1	66.9	15.2	2	0.175925	29.3872	2015	RCP8.5
2015-09-06	35.0042	135.869	31.7	67.4	13.6	2.1	0.157406	28.9613	2015	RCP8.5
2015-09-07	35.0042	135.869	26.9	84.9	6.3	1.7	0.0729162	25.9856	2015	RCP8.5
2015-09-08	35.0042	135.869	28.4	79	9.6	1.6	0.11111	27.0147	2015	RCP8.5
2015-09-09	35.0042	135.869	28.3	77.5	9.6	1.6	0.11111	26.7381	2015	RCP8.5
2015-09-10	35.0042	135.869	28.3	78.7	10	0.8	0.11574	26.9584	2015	RCP8.5
2015-09-11	35.0042	135.869	31.9	67.2	15.7	1.5	0.181712	29.3035	2015	RCP8.5
2015-09-12	35.0042	135.869	27.3	80.9	5.4	1.9	0.0624996	25.8259	2015	RCP8.5
2015-09-13	35.0042	135.869	27.3	76.8	5.6	1.7	0.0648144	25.3734	2015	RCP8.5
2015-09-14	35.0042	135.869	27	81.9	6.2	1.6	0.0717588	25.7328	2015	RCP8.5
2015-09-15	35.0042	135.869	24.9	79.8	5.4	1.3	0.0624996	23.4081	2015	RCP8.5
2015-09-16	35.0042	135.869	21.8	90.5	2.7	1.5	0.0312498	21.2524	2015	RCP8.5
2015-09-17	35.0042	135.869	24	75.7	8.7	1.3	0.100694	22.3589	2015	RCP8.5
2015-09-18	35.0042	135.869	23.5	81.5	6.9	1.4	0.0798606	22.3484	2015	RCP8.5
2015-09-19	35.0042	135.869	26.6	73.2	10.1	2.2	0.116897	24.6128	2015	RCP8.5
2015-09-20	35.0042	135.869	23.7	89.4	6.1	2	0.0706014	23.2867	2015	RCP8.5
2015-09-21	35.0042	135.869	30	66.9	19.6	1.5	0.22685	27.7566	2015	RCP8.5
2015-09-22	35.0042	135.869	28.8	68.7	16.7	1.2	0.193286	26.6845	2015	RCP8.5
2015-09-23	35.0042	135.869	30.7	67	18.9	1	0.218749	28.4038	2015	RCP8.5
2015-09-24	35.0042	135.869	27.8	66.9	12.1	1.4	0.140045	25.1993	2015	RCP8.5
2015-09-25	35.0042	135.869	22	88.6	2.1	2	0.0243054	21.1794	2015	RCP8.5
2015-09-26	35.0042	135.869	25.9	67.5	10.6	1.8	0.122684	23.3651	2015	RCP8.5
2015-09-27	35.0042	135.869	20.9	78	7.5	1.2	0.086805	19.5333	2015	RCP8.5
2015-09-28	35.0042	135.869	23.1	73.1	9.9	2.2	0.114583	21.2665	2015	RCP8.5
2015-09-29	35.0042	135.869	22.6	77.2	4.7	1.9	0.0543978	20.8212	2015	RCP8.5
2015-09-30	35.0042	135.869	27.1	67	16.9	1.5	0.195601	24.8923	2015	RCP8.5
2015-10-01	35.0042	135.869	26.7	72.9	16.5	1	0.190971	25.2022	2015	RCP8.5
2015-10-02	35.0042	135.869	28.5	73.7	16.6	1	0.192128	27.0116	2015	RCP8.5
2015-10-03	35.0042	135.869	30.6	77.1	17.2	0.8	0.199073	29.49	2015	RCP8.5
2015-10-04	35.0042	135.869	30.6	77.7	15.7	0.8	0.181712	29.4639	2015	RCP8.5
2015-10-05	35.0042	135.869	27.9	79.3	11.1	0.9	0.128471	26.7209	2015	RCP8.5
2015-10-06	35.0042	135.869	29.6	75.8	15.7	1.1	0.181712	28.2495	2015	RCP8.5
2015-10-07	35.0042	135.869	28.7	71.7	14.3	1.5	0.165508	26.7712	2015	RCP8.5
2015-10-08	35.0042	135.869	28	75.8	11.9	1.4	0.137731	26.4312	2015	RCP8.5
2015-10-09	35.0042	135.869	29.7	74.3	12.7	1.5	0.14699	27.9236	2015	RCP8.5
2015-10-10	35.0042	135.869	27.7	82.4	8.3	1.5	0.0960642	26.6462	2015	RCP8.5
2015-10-11	35.0042	135.869	25	87.1	4	1.3	0.046296	24.1954	2015	RCP8.5
2015-10-12	35.0042	135.869	23.4	82.1	3.2	1.9	0.0370368	21.9825	2015	RCP8.5
2015-10-13	35.0042	135.869	21.2	62.8	8.2	2.7	0.0949068	18.2819	2015	RCP8.5
2015-10-14	35.0042	135.869	21.3	67	15.7	1.4	0.181712	19.4183	2015	RCP8.5
2015-10-15	35.0042	135.869	23.1	67.5	15.8	1	0.182869	21.1757	2015	RCP8.5
2015-10-16	35.0042	135.869	21.9	71.9	6.7	1.3	0.0775458	19.8085	2015	RCP8.5
2015-10-17	35.0042	135.869	21.1	86.6	3.1	0.8	0.0358794	20.2407	2015	RCP8.5
2015-10-18	35.0042	135.869	24	75.5	8.2	1.7	0.0949068	22.2755	2015	RCP8.5
2015-10-19	35.0042	135.869	25.2	77.5	6.5	2	0.075231	23.4923	2015	RCP8.5
2015-10-20	35.0042	135.869	23.5	85.2	3.2	1.3	0.0370368	22.443	2015	RCP8.5
2015-10-21	35.0042	135.869	27.7	71.7	8.7	2.3	0.100694	25.3659	2015	RCP8.5
2015-10-22	35.0042	135.869	19.1	68.9	2.5	1.7	0.028935	16.5135	2015	RCP8.5
2015-10-23	35.0042	135.869	17.7	91.9	1.6	1.2	0.0185184	17.2032	2015	RCP8.5
2015-10-24	35.0042	135.869	19.7	91.3	2.7	1.3	0.0312498	19.2413	2015	RCP8.5
2015-10-25	35.0042	135.869	22.3	67.7	8.5	1.9	0.098379	19.8636	2015	RCP8.5
2015-10-26	35.0042	135.869	18.7	63	10.6	1.7	0.122684	16.2457	2015	RCP8.5
2015-10-27	35.0042	135.869	17.8	66.3	10.5	1.2	0.121527	15.7346	2015	RCP8.5
2015-10-28	35.0042	135.869	17.8	74.5	6.4	1	0.0740736	16.1597	2015	RCP8.5
2015-10-29	35.0042	135.869	14.8	87.2	1.4	1.8	0.0162036	13.863	2015	RCP8.5
2015-10-30	35.0042	135.869	20.6	84.6	2.3	2.5	0.0266202	19.3865	2015	RCP8.5
2015-10-31	35.0042	135.869	21.4	59.3	6.6	3.9	0.0763884	17.9207	2015	RCP8.5
2015-11-01	35.0042	135.869	17.7	76.2	12.2	1.2	0.141203	16.65	2015	RCP8.5
2015-11-02	35.0042	135.869	18.6	81.7	9.3	0.6	0.107638	17.8328	2015	RCP8.5
2015-11-03	35.0042	135.869	18	73.9	5.3	1.6	0.0613422	16.1727	2015	RCP8.5
2015-11-04	35.0042	135.869	13.8	63.2	3.6	2.2	0.0416664	11.1731	2015	RCP8.5
2015-11-05	35.0042	135.869	12.3	67.3	6.5	1.2	0.075231	10.3894	2015	RCP8.5
2015-11-06	35.0042	135.869	16.7	72.4	14.2	0.8	0.164351	15.5321	2015	RCP8.5
2015-11-07	35.0042	135.869	16.6	84.2	7.7	0.7	0.0891198	15.9702	2015	RCP8.5
2015-11-08	35.0042	135.869	16.2	84.3	9	0.9	0.104166	15.6763	2015	RCP8.5
2015-11-09	35.0042	135.869	15.3	77.9	8.3	1.1	0.0960642	14.2022	2015	RCP8.5
2015-11-10	35.0042	135.869	12.9	75.8	4.9	2	0.0567126	11.4107	2015	RCP8.5
2015-11-11	35.0042	135.869	16.3	76.1	11	0.9	0.127314	15.2294	2015	RCP8.5
2015-11-12	35.0042	135.869	18	78	12	0.7	0.138888	17.1131	2015	RCP8.5
2015-11-13	35.0042	135.869	18	83.8	7.6	0.6	0.0879624	17.3053	2015	RCP8.5
2015-11-14	35.0042	135.869	19.3	75.1	10.6	0.9	0.122684	17.9772	2015	RCP8.5
2015-11-15	35.0042	135.869	18.3	87.4	6.6	0.8	0.0763884	17.8352	2015	RCP8.5
2015-11-16	35.0042	135.869	18.6	81	8.4	0.8	0.0972216	17.6876	2015	RCP8.5
2015-11-17	35.0042	135.869	18.5	88.7	3.1	1.6	0.0358794	17.8184	2015	RCP8.5
2015-11-18	35.0042	135.869	16	88.8	0.8	3.9	0.0092592	15.0129	2015	RCP8.5
2015-11-19	35.0042	135.869	11.3	80.2	4.2	2.3	0.0486108	10.1153	2015	RCP8.5
2015-11-20	35.0042	135.869	11.2	73.9	10	1.3	0.11574	10.0951	2015	RCP8.5
2015-11-21	35.0042	135.869	12.7	76.1	11.1	1.2	0.128471	11.7737	2015	RCP8.5
2015-11-22	35.0042	135.869	14	86.6	3.4	1.3	0.0393516	13.2235	2015	RCP8.5
2015-11-23	35.0042	135.869	13.7	84.2	6.1	0.9	0.0706014	12.9866	2015	RCP8.5
2015-11-24	35.0042	135.869	15.2	75.8	10.5	1	0.121527	14.1086	2015	RCP8.5
2015-11-25	35.0042	135.869	14.5	73.5	6.6	1.3	0.0763884	12.9354	2015	RCP8.5
2015-11-26	35.0042	135.869	14.2	82.4	9	0.7	0.104166	13.5755	2015	RCP8.5
2015-11-27	35.0042	135.869	15.9	80.1	10	0.7	0.11574	15.1179	2015	RCP8.5
2015-11-28	35.0042	135.869	17.9	80.6	10	0.9	0.11574	17.089	2015	RCP8.5
2015-11-29	35.0042	135.869	17.8	79.4	5.2	2.4	0.0601848	16.4202	2015	RCP8.5
2015-11-30	35.0042	135.869	10.2	73.8	4.2	3.1	0.0486108	8.57346	2015	RCP8.5
2015-12-01	35.0042	135.869	6.3	86.5	7.2	1.9	0.0833328	5.88744	2015	RCP8.5
2015-12-02	35.0042	135.869	6.2	85.6	3.9	1.5	0.0451386	5.49297	2015	RCP8.5
2015-12-03	35.0042	135.869	8.4	76.5	11	1.1	0.127314	7.68071	2015	RCP8.5
2015-12-04	35.0042	135.869	10.9	77.5	9.5	1.1	0.109953	10.0324	2015	RCP8.5
2015-12-05	35.0042	135.869	11.7	65.3	6.8	1.6	0.0787032	9.68852	2015	RCP8.5
2015-12-06	35.0042	135.869	10.9	82.3	5	0.8	0.05787	10.0249	2015	RCP8.5
2015-12-07	35.0042	135.869	11.2	95.5	1.8	0.9	0.0208332	10.9682	2015	RCP8.5
2015-12-08	35.0042	135.869	13.4	71.9	4.1	2.2	0.0474534	11.5128	2015	RCP8.5
2015-12-09	35.0042	135.869	12.7	66.3	9.1	1.7	0.105323	10.8635	2015	RCP8.5
2015-12-10	35.0042	135.869	13.2	74.9	9.1	0.7	0.105323	12.0381	2015	RCP8.5
2015-12-11	35.0042	135.869	13.6	76.4	9.2	0.8	0.106481	12.5372	2015	RCP8.5
2015-12-12	35.0042	135.869	14.2	79.3	8	0.8	0.092592	13.2475	2015	RCP8.5
2015-12-13	35.0042	135.869	15.6	70	10.9	1.2	0.126157	14.0287	2015	RCP8.5
2015-12-14	35.0042	135.869	14.5	73	5.9	1.3	0.0682866	12.8392	2015	RCP8.5
2015-12-15	35.0042	135.869	13.5	85.3	7.4	0.6	0.0856476	12.996	2015	RCP8.5
2015-12-16	35.0042	135.869	15.4	81.3	8.8	0.9	0.101851	14.6288	2015	RCP8.5
2015-12-17	35.0042	135.869	15.6	72.2	8.5	1.1	0.098379	14.0337	2015	RCP8.5
2015-12-18	35.0042	135.869	14.4	59.9	6.5	3.7	0.075231	11.6147	2015	RCP8.5
2015-12-19	35.0042	135.869	9.8	62.4	9.1	2.4	0.105323	7.87303	2015	RCP8.5
2015-12-20	35.0042	135.869	9.1	64	5.6	2.8	0.0648144	7.03323	2015	RCP8.5
2015-12-21	35.0042	135.869	8.9	66.3	6.6	2.3	0.0763884	7.10398	2015	RCP8.5
2015-12-22	35.0042	135.869	9	82.3	6.1	0.7	0.0706014	8.26702	2015	RCP8.5
2015-12-23	35.0042	135.869	8.5	89.4	2.8	1.1	0.0324072	7.92517	2015	RCP8.5
2015-12-24	35.0042	135.869	11.3	69.9	4.1	2.8	0.0474534	9.35331	2015	RCP8.5
2015-12-25	35.0042	135.869	7.8	68.9	4.8	1.5	0.0555552	6.13854	2015	RCP8.5
2015-12-26	35.0042	135.869	9	71.7	10.7	1.7	0.123842	7.89328	2015	RCP8.5
2015-12-27	35.0042	135.869	7.2	66.4	7.2	2.9	0.0833328	5.54474	2015	RCP8.5
2015-12-28	35.0042	135.869	6.9	65.7	6.6	2.6	0.0763884	5.1951	2015	RCP8.5
2015-12-29	35.0042	135.869	3.5	85.6	5.1	4.7	0.0590274	2.74978	2015	RCP8.5
2015-12-30	35.0042	135.869	7.6	83.1	1.4	2.9	0.0162036	6.43047	2015	RCP8.5
2015-12-31	35.0042	135.869	8.4	86.7	5.1	0.8	0.0590274	7.86725	2015	RCP8.5
2016-01-01	35.0042	135.869	10.7	74	9	0.7	0.104166	9.58431	2016	RCP8.5
2016-01-02	35.0042	135.869	9.9	66.8	6.4	3	0.0740736	8.00964	2016	RCP8.5
2016-01-03	35.0042	135.869	4.1	71.3	7.6	5	0.0879624	2.81865	2016	RCP8.5
2016-01-04	35.0042	135.869	7.1	75.3	2.9	3	0.0335646	5.61083	2016	RCP8.5
2016-01-05	35.0042	135.869	10.7	66.5	9.2	1.5	0.106481	9.03914	2016	RCP8.5
2016-01-06	35.0042	135.869	9.9	74.1	5.3	0.7	0.0613422	8.5361	2016	RCP8.5
2016-01-07	35.0042	135.869	10	75.6	4.3	0.9	0.0497682	8.63738	2016	RCP8.5
2016-01-08	35.0042	135.869	8.3	84.9	2.4	1.5	0.0277776	7.39172	2016	RCP8.5
2016-01-09	35.0042	135.869	6.1	64.7	9.3	2.1	0.107638	4.63889	2016	RCP8.5
2016-01-10	35.0042	135.869	6	72.1	6	1.3	0.069444	4.73849	2016	RCP8.5
2016-01-11	35.0042	135.869	7.1	73.8	7.8	1.1	0.0902772	6.0324	2016	RCP8.5
2016-01-12	35.0042	135.869	7.1	74	6	1.2	0.069444	5.89475	2016	RCP8.5
2016-01-13	35.0042	135.869	6.2	73.1	8.1	1.7	0.0937494	5.12733	2016	RCP8.5
2016-01-14	35.0042	135.869	6.5	68.4	7.7	1.4	0.0891198	5.13262	2016	RCP8.5
2016-01-15	35.0042	135.869	8.2	72.9	8.1	0.7	0.0937494	7.06916	2016	RCP8.5
2016-01-16	35.0042	135.869	9.1	71.3	6.4	0.8	0.0740736	7.67931	2016	RCP8.5
2016-01-17	35.0042	135.869	9.7	67.8	4.8	1.6	0.0555552	7.83928	2016	RCP8.5
2016-01-18	35.0042	135.869	7.7	58.1	7.3	1.5	0.0844902	5.60016	2016	RCP8.5
2016-01-19	35.0042	135.869	9.2	68	11.7	0.8	0.135416	7.97036	2016	RCP8.5
2016-01-20	35.0042	135.869	8.8	82.1	5.5	0.5	0.063657	8.02212	2016	RCP8.5
2016-01-21	35.0042	135.869	6.5	80.4	1.5	4.8	0.017361	5.10279	2016	RCP8.5
2016-01-22	35.0042	135.869	7.6	67.2	7.7	2.7	0.0891198	6.01495	2016	RCP8.5
2016-01-23	35.0042	135.869	7.7	54.9	7.9	3.2	0.0914346	5.35863	2016	RCP8.5
2016-01-24	35.0042	135.869	5.3	70.3	9.8	3.8	0.113425	4.13688	2016	RCP8.5
2016-01-25	35.0042	135.869	6.7	71.9	8.1	3.4	0.0937494	5.43596	2016	RCP8.5
2016-01-26	35.0042	135.869	7.2	65.8	8.5	2.8	0.098379	5.61758	2016	RCP8.5
2016-01-27	35.0042	135.869	6.4	86.2	3.3	2.7	0.0381942	5.6047	2016	RCP8.5
2016-01-28	35.0042	135.869	10.2	79.7	7.9	0.5	0.0914346	9.41751	2016	RCP8.5
2016-01-29	35.0042	135.869	10.4	75.8	5.4	1	0.0624996	9.118	2016	RCP8.5
2016-01-30	35.0042	135.869	7.8	90.8	1.8	1.3	0.0208332	7.21537	2016	RCP8.5
2016-01-31	35.0042	135.869	8.1	47.1	9.3	2.4	0.107638	5.39507	2016	RCP8.5
2016-02-01	35.0042	135.869	5.9	63.2	7.6	1.4	0.0879624	4.27984	2016	RCP8.5
2016-02-02	35.0042	135.869	7.8	68.7	8.6	2	0.0995364	6.40191	2016	RCP8.5
2016-02-03	35.0042	135.869	3.8	72.9	8.1	3.4	0.0937494	2.7441	2016	RCP8.5
2016-02-04	35.0042	135.869	3.5	79.1	10.2	1.4	0.118055	3.03111	2016	RCP8.5
2016-02-05	35.0042	135.869	5.2	66.1	10.7	2.6	0.123842	3.95874	2016	RCP8.5
2016-02-06	35.0042	135.869	6.3	63.1	10.2	1.9	0.118055	4.8145	2016	RCP8.5
2016-02-07	35.0042	135.869	7.8	67.7	9.1	1.1	0.105323	6.4319	2016	RCP8.5
2016-02-08	35.0042	135.869	8.9	61.8	8.8	2	0.101851	7.00921	2016	RCP8.5
2016-02-09	35.0042	135.869	8.1	62.6	12	1.4	0.138888	6.60156	2016	RCP8.5
2016-02-10	35.0042	135.869	7.2	74.3	5.7	0.2	0.0659718	6.04027	2016	RCP8.5
2016-02-11	35.0042	135.869	5.6	90.4	2.8	0.4	0.0324072	5.13043	2016	RCP8.5
2016-02-12	35.0042	135.869	5.9	82.1	3.6	1.2	0.0416664	4.99836	2016	RCP8.5
2016-02-13	35.0042	135.869	7.6	76.3	6.8	2.2	0.0787032	6.51444	2016	RCP8.5
2016-02-14	35.0042	135.869	5.6	68.9	8.2	3.2	0.0949068	4.25452	2016	RCP8.5
2016-02-15	35.0042	135.869	6	72.8	7.6	2.6	0.0879624	4.83038	2016	RCP8.5
2016-02-16	35.0042	135.869	6.3	74.6	8.4	1.6	0.0972216	5.33502	2016	RCP8.5
2016-02-17	35.0042	135.869	9.3	63.2	15.4	1.1	0.17824	8.00175	2016	RCP8.5
2016-02-18	35.0042	135.869	9.1	68.8	9.1	1.3	0.105323	7.70332	2016	RCP8.5
2016-02-19	35.0042	135.869	13.4	67.2	9.2	2.1	0.106481	11.5672	2016	RCP8.5
2016-02-20	35.0042	135.869	14.2	71.6	8	1	0.092592	12.6289	2016	RCP8.5
2016-02-21	35.0042	135.869	13.3	86.3	2.8	1.5	0.0324072	12.447	2016	RCP8.5
2016-02-22	35.0042	135.869	14.5	68.9	8.9	1.9	0.103009	12.7154	2016	RCP8.5
2016-02-23	35.0042	135.869	7	62.6	8.1	3.5	0.0937494	5.17581	2016	RCP8.5
2016-02-24	35.0042	135.869	4.9	73.2	12.8	1.7	0.148147	4.254	2016	RCP8.5
2016-02-25	35.0042	135.869	4.7	78.9	6.7	1.1	0.0775458	3.92468	2016	RCP8.5
2016-02-26	35.0042	135.869	7.1	63.3	14.1	1.1	0.163193	5.89334	2016	RCP8.5
2016-02-27	35.0042	135.869	6.8	70.4	8.8	1.3	0.101851	5.61919	2016	RCP8.5
2016-02-28	35.0042	135.869	10.7	63	15.9	0.9	0.184027	9.32136	2016	RCP8.5
2016-02-29	35.0042	135.869	11.7	67.1	11.5	0.7	0.133101	10.2308	2016	RCP8.5
2016-03-01	35.0042	135.869	9.6	63.9	8.6	1.7	0.0995364	7.78908	2016	RCP8.5
2016-03-02	35.0042	135.869	12.5	58.8	15.6	1.4	0.180554	10.6158	2016	RCP8.5
2016-03-03	35.0042	135.869	9.7	71.4	6	2.3	0.069444	8.13375	2016	RCP8.5
2016-03-04	35.0042	135.869	8.4	63.8	11	2	0.127314	6.84275	2016	RCP8.5
2016-03-05	35.0042	135.869	11	63.9	10.5	1.7	0.121527	9.2247	2016	RCP8.5
2016-03-06	35.0042	135.869	13.4	57.2	16.4	3	0.189814	11.2728	2016	RCP8.5
2016-03-07	35.0042	135.869	13.9	63.2	15.7	1.7	0.181712	12.2181	2016	RCP8.5
2016-03-08	35.0042	135.869	9.8	68.5	12.1	1.7	0.140045	8.54149	2016	RCP8.5
2016-03-09	35.0042	135.869	11.3	72.2	9.7	2.3	0.112268	9.99046	2016	RCP8.5
2016-03-10	35.0042	135.869	10.1	67	11.7	3.4	0.135416	8.59495	2016	RCP8.5
2016-03-11	35.0042	135.869	7.8	76.6	9.1	2.5	0.105323	6.88739	2016	RCP8.5
2016-03-12	35.0042	135.869	10.1	56.5	16.1	2.6	0.186341	8.25168	2016	RCP8.5
2016-03-13	35.0042	135.869	13.7	65.2	17.5	1.5	0.202545	12.3227	2016	RCP8.5
2016-03-14	35.0042	135.869	18.1	73.7	18.9	0.9	0.218749	17.2882	2016	RCP8.5
2016-03-15	35.0042	135.869	20.9	63.1	15.2	1.5	0.175925	18.6218	2016	RCP8.5
2016-03-16	35.0042	135.869	15.4	82	2.4	2.5	0.0277776	14.0743	2016	RCP8.5
2016-03-17	35.0042	135.869	11.8	61.2	13.5	1.5	0.156249	9.99999	2016	RCP8.5
2016-03-18	35.0042	135.869	11.7	53.2	13.9	1.8	0.160879	9.34753	2016	RCP8.5
2016-03-19	35.0042	135.869	12.7	61.9	16.7	1.5	0.193286	11.0977	2016	RCP8.5
2016-03-20	35.0042	135.869	10.2	63.4	11.3	1.2	0.130786	8.54234	2016	RCP8.5
2016-03-21	35.0042	135.869	10.7	61	11.4	1.2	0.131944	8.84509	2016	RCP8.5
2016-03-22	35.0042	135.869	11.5	51.3	14	1.7	0.162036	9.04744	2016	RCP8.5
2016-03-23	35.0042	135.869	11.8	58.9	16.1	2.6	0.186341	9.9541	2016	RCP8.5
2016-03-24	35.0042	135.869	13.9	49.1	21.3	2.6	0.246526	11.4343	2016	RCP8.5
2016-03-25	35.0042	135.869	11.5	57.6	16	2.7	0.185184	9.57715	2016	RCP8.5
2016-03-26	35.0042	135.869	13.2	54.9	18.7	2.4	0.216434	11.1056	2016	RCP8.5
2016-03-27	35.0042	135.869	14.9	64	15	1.3	0.17361	13.1766	2016	RCP8.5
2016-03-28	35.0042	135.869	11.6	73.7	10.3	1.5	0.119212	10.4725	2016	RCP8.5
2016-03-29	35.0042	135.869	12.4	54.8	15	2.7	0.17361	10.1147	2016	RCP8.5
2016-03-30	35.0042	135.869	11.6	67.7	10.8	2.9	0.124999	10.0024	2016	RCP8.5
2016-03-31	35.0042	135.869	13.3	72.1	11	1.4	0.127314	12.0242	2016	RCP8.5
2016-04-01	35.0042	135.869	18.4	59.1	17.3	1.5	0.20023	16.1027	2016	RCP8.5
2016-04-02	35.0042	135.869	12.6	80.4	5.5	2.7	0.063657	11.4741	2016	RCP8.5
2016-04-03	35.0042	135.869	11.7	74.6	6.1	2.3	0.0706014	10.2578	2016	RCP8.5
2016-04-04	35.0042	135.869	15.8	58.7	16.7	2.5	0.193286	13.612	2016	RCP8.5
2016-04-05	35.0042	135.869	15.9	61.3	15.1	1.5	0.174767	13.8677	2016	RCP8.5
2016-04-06	35.0042	135.869	11.4	78.6	4.2	2.1	0.0486108	10.1106	2016	RCP8.5
2016-04-07	35.0042	135.869	15	58.4	20.4	1.6	0.23611	13.1564	2016	RCP8.5
2016-04-08	35.0042	135.869	17.6	58.8	20.1	1.6	0.232637	15.5273	2016	RCP8.5
2016-04-09	35.0042	135.869	13.6	58.9	17.3	2.3	0.20023	11.6852	2016	RCP8.5
2016-04-10	35.0042	135.869	16.2	50.5	21.7	1.7	0.251156	13.6494	2016	RCP8.5
2016-04-11	35.0042	135.869	14.2	63	12.2	1.1	0.141203	12.2635	2016	RCP8.5
2016-04-12	35.0042	135.869	14.5	76.5	8	2.1	0.092592	13.2399	2016	RCP8.5
2016-04-13	35.0042	135.869	15.8	95.9	2.7	1.4	0.0312498	15.7137	2016	RCP8.5
2016-04-14	35.0042	135.869	16.5	74.1	7.1	1.9	0.0821754	14.8916	2016	RCP8.5
2016-04-15	35.0042	135.869	18.5	67.6	16.8	1.5	0.194443	16.9369	2016	RCP8.5
2016-04-16	35.0042	135.869	15.8	75.7	6.1	1.9	0.0706014	14.2792	2016	RCP8.5
2016-04-17	35.0042	135.869	17.8	50.8	22.4	2	0.259258	15.1139	2016	RCP8.5
2016-04-18	35.0042	135.869	20.6	54.1	25.3	0.9	0.292822	18.1434	2016	RCP8.5
2016-04-19	35.0042	135.869	19	53.8	19.2	1.3	0.222221	16.2917	2016	RCP8.5
2016-04-20	35.0042	135.869	24.1	55	26	0.7	0.300924	21.417	2016	RCP8.5
2016-04-21	35.0042	135.869	25.5	47.9	26.3	1	0.304396	21.8764	2016	RCP8.5
2016-04-22	35.0042	135.869	25.9	45.7	26.2	1.3	0.303239	21.9549	2016	RCP8.5
2016-04-23	35.0042	135.869	26.1	59	24.6	0.9	0.28472	23.571	2016	RCP8.5
2016-04-24	35.0042	135.869	26.2	52.2	22.5	1.6	0.260415	22.7223	2016	RCP8.5
2016-04-25	35.0042	135.869	24.5	64.9	19.4	1.5	0.224536	22.4089	2016	RCP8.5
2016-04-26	35.0042	135.869	23.9	69	14	2.2	0.162036	21.8875	2016	RCP8.5
2016-04-27	35.0042	135.869	24.5	75.9	13.7	1.4	0.158564	23.2255	2016	RCP8.5
2016-04-28	35.0042	135.869	25.1	68.6	16.8	1.9	0.194443	23.1785	2016	RCP8.5
2016-04-29	35.0042	135.869	26.2	58.4	21.9	1.3	0.253471	23.4091	2016	RCP8.5
2016-04-30	35.0042	135.869	25.4	62.4	19.1	1.2	0.221063	22.9598	2016	RCP8.5
2016-05-01	35.0042	135.869	22.8	63.1	12.7	2.3	0.14699	20.1448	2016	RCP8.5
2016-05-02	35.0042	135.869	21.7	82.5	6.5	1.8	0.075231	20.643	2016	RCP8.5
2016-05-03	35.0042	135.869	26.4	58.1	21.2	1.4	0.245369	23.5068	2016	RCP8.5
2016-05-04	35.0042	135.869	23.7	59	19.5	1.7	0.225693	21.0353	2016	RCP8.5
2016-05-05	35.0042	135.869	24	50.5	22.2	1.7	0.256943	20.5633	2016	RCP8.5
2016-05-06	35.0042	135.869	20.2	58.1	14	2	0.162036	17.3834	2016	RCP8.5
2016-05-07	35.0042	135.869	19.5	43.9	22.7	2.2	0.26273	15.9714	2016	RCP8.5
2016-05-08	35.0042	135.869	21.4	52.4	21.6	1.4	0.249998	18.439	2016	RCP8.5
2016-05-09	35.0042	135.869	17.7	63.6	15	1	0.17361	15.7394	2016	RCP8.5
2016-05-10	35.0042	135.869	25.8	49.5	27.6	1.2	0.319442	22.3796	2016	RCP8.5
2016-05-11	35.0042	135.869	25.7	54.7	21.3	1.7	0.246526	22.4803	2016	RCP8.5
2016-05-12	35.0042	135.869	21.3	64.2	10.9	2.2	0.126157	18.7484	2016	RCP8.5
2016-05-13	35.0042	135.869	18.7	92.7	3.7	2.9	0.0428238	18.3613	2016	RCP8.5
2016-05-14	35.0042	135.869	20.5	64.7	15.8	2	0.182869	18.4227	2016	RCP8.5
2016-05-15	35.0042	135.869	24.1	62.1	18.6	1.2	0.215276	21.7025	2016	RCP8.5
2016-05-16	35.0042	135.869	22.7	63.5	16.1	1.7	0.186341	20.3687	2016	RCP8.5
2016-05-17	35.0042	135.869	19.4	57	17.8	2.8	0.206017	16.7718	2016	RCP8.5
2016-05-18	35.0042	135.869	21	56.9	23.5	1.8	0.271989	18.6204	2016	RCP8.5
2016-05-19	35.0042	135.869	21.6	57.6	20.5	1.4	0.237267	19.0703	2016	RCP8.5
2016-05-20	35.0042	135.869	18.4	71.7	9.4	2	0.108796	16.6545	2016	RCP8.5
2016-05-21	35.0042	135.869	19.2	63.2	17.8	1.6	0.206017	17.2396	2016	RCP8.5
2016-05-22	35.0042	135.869	26.3	54.5	27.4	1.2	0.317128	23.3794	2016	RCP8.5
2016-05-23	35.0042	135.869	26.2	56.7	22.2	1.5	0.256943	23.2224	2016	RCP8.5
2016-05-24	35.0042	135.869	23.8	60.4	15.4	2.3	0.17824	20.9672	2016	RCP8.5
2016-05-25	35.0042	135.869	18.4	87.5	3.6	2	0.0416664	17.6288	2016	RCP8.5
2016-05-26	35.0042	135.869	19.5	72.2	13.1	1.5	0.151619	18.0445	2016	RCP8.5
2016-05-27	35.0042	135.869	20.8	68.6	12.9	0.9	0.149305	18.9406	2016	RCP8.5
2016-05-28	35.0042	135.869	25.2	64.7	18.9	0.8	0.218749	23.0415	2016	RCP8.5
2016-05-29	35.0042	135.869	27.6	61.4	21.9	1.3	0.253471	25.0308	2016	RCP8.5
2016-05-30	35.0042	135.869	26.1	59.7	17.3	1.7	0.20023	23.1478	2016	RCP8.5
2016-05-31	35.0042	135.869	22.3	73.4	7.5	3.8	0.086805	20.2608	2016	RCP8.5
2016-06-01	35.0042	135.869	22.6	75.6	9.8	1.8	0.113425	21.066	2016	RCP8.5
2016-06-02	35.0042	135.869	27.7	69.7	19.2	1.4	0.222221	25.9279	2016	RCP8.5
2016-06-03	35.0042	135.869	27	70.6	18.2	1.2	0.210647	25.3216	2016	RCP8.5
2016-06-04	35.0042	135.869	30.1	63.4	23.3	1.2	0.269674	27.6576	2016	RCP8.5
2016-06-05	35.0042	135.869	28.7	64.8	18.5	1.6	0.214119	26.2154	2016	RCP8.5
2016-06-06	35.0042	135.869	21.7	69.1	6.3	2.2	0.0729162	19.2538	2016	RCP8.5
2016-06-07	35.0042	135.869	23.1	73.7	8.7	2.2	0.100694	21.2372	2016	RCP8.5
2016-06-08	35.0042	135.869	27.7	65.7	17.1	1.6	0.197915	25.3047	2016	RCP8.5
2016-06-09	35.0042	135.869	26.5	71.4	14.9	1.6	0.172453	24.6957	2016	RCP8.5
2016-06-10	35.0042	135.869	29.4	66.5	21.4	1.4	0.247684	27.2685	2016	RCP8.5
2016-06-11	35.0042	135.869	29.2	64.1	20.9	1.3	0.241897	26.7628	2016	RCP8.5
2016-06-12	35.0042	135.869	31.7	63.2	20.1	1.9	0.232637	28.8664	2016	RCP8.5
2016-06-13	35.0042	135.869	24.3	78.4	5.3	2.4	0.0613422	22.6046	2016	RCP8.5
2016-06-14	35.0042	135.869	25	82.7	9.1	1.8	0.105323	24.09	2016	RCP8.5
2016-06-15	35.0042	135.869	27.3	70.8	13.3	2	0.153934	25.2438	2016	RCP8.5
2016-06-16	35.0042	135.869	31.9	64.7	22.5	1.8	0.260415	29.4011	2016	RCP8.5
2016-06-17	35.0042	135.869	27	73.3	10.4	1.5	0.12037	25.0667	2016	RCP8.5
2016-06-18	35.0042	135.869	28.4	72.4	15.3	0.9	0.177082	26.6766	2016	RCP8.5
2016-06-19	35.0042	135.869	25	85.5	12.2	0.8	0.141203	24.6894	2016	RCP8.5
2016-06-20	35.0042	135.869	27	71	14.4	1.4	0.166666	25.0972	2016	RCP8.5
2016-06-21	35.0042	135.869	26.3	74.8	10.3	3.1	0.119212	24.4746	2016	RCP8.5
2016-06-22	35.0042	135.869	24.7	84.7	6.1	2.1	0.0706014	23.7623	2016	RCP8.5
2016-06-23	35.0042	135.869	27.3	76.2	11.2	1.8	0.129629	25.7338	2016	RCP8.5
2016-06-24	35.0042	135.869	26.2	85	5.8	1.7	0.0671292	25.2685	2016	RCP8.5
2016-06-25	35.0042	135.869	26.2	86.7	7.3	1.5	0.0844902	25.5939	2016	RCP8.5
2016-06-26	35.0042	135.869	25.4	82.9	4.6	3	0.0532404	24.0751	2016	RCP8.5
2016-06-27	35.0042	135.869	27.2	75.1	12.2	1.6	0.141203	25.5949	2016	RCP8.5
2016-06-28	35.0042	135.869	26.7	77.9	10.7	1.7	0.123842	25.3238	2016	RCP8.5
2016-06-29	35.0042	135.869	30.4	67.2	17.8	1.6	0.206017	28.0432	2016	RCP8.5
2016-06-30	35.0042	135.869	25.9	82.3	8.5	1.3	0.098379	24.9058	2016	RCP8.5
2016-07-01	35.0042	135.869	21.9	90.9	5.5	3.2	0.063657	21.5285	2016	RCP8.5
2016-07-02	35.0042	135.869	26.2	77.4	12.6	1.4	0.145832	24.9433	2016	RCP8.5
2016-07-03	35.0042	135.869	25.7	78.4	11.4	1.5	0.131944	24.4813	2016	RCP8.5
2016-07-04	35.0042	135.869	25.9	82.1	10.4	1.3	0.12037	25.0288	2016	RCP8.5
2016-07-05	35.0042	135.869	27.1	83.8	9.9	1.7	0.114583	26.3358	2016	RCP8.5
2016-07-06	35.0042	135.869	29	76.4	14.2	1.9	0.164351	27.5983	2016	RCP8.5
2016-07-07	35.0042	135.869	28.4	75	14.9	1.8	0.172453	26.91	2016	RCP8.5
2016-07-08	35.0042	135.869	28.8	76.6	16.4	1.4	0.189814	27.6125	2016	RCP8.5
2016-07-09	35.0042	135.869	33.8	68.5	24.7	1.3	0.285878	31.8329	2016	RCP8.5
2016-07-10	35.0042	135.869	32.9	70.2	18	1	0.208332	30.8193	2016	RCP8.5
2016-07-11	35.0042	135.869	32	71.7	17.1	1.2	0.197915	30.098	2016	RCP8.5
2016-07-12	35.0042	135.869	31	73	18.3	1.4	0.211804	29.3884	2016	RCP8.5
2016-07-13	35.0042	135.869	33.6	67.3	20.7	1.4	0.239582	31.2357	2016	RCP8.5
2016-07-14	35.0042	135.869	35.2	62.7	25.2	1.6	0.291665	32.3406	2016	RCP8.5
2016-07-15	35.0042	135.869	35.4	60.5	26.2	1.7	0.303239	32.2656	2016	RCP8.5
2016-07-16	35.0042	135.869	34.3	63.4	24.1	1.6	0.278933	31.5467	2016	RCP8.5
2016-07-17	35.0042	135.869	32.4	70.6	16.9	1.2	0.195601	30.3171	2016	RCP8.5
2016-07-18	35.0042	135.869	27.9	83.5	11.4	0.9	0.131944	27.2424	2016	RCP8.5
2016-07-19	35.0042	135.869	26	83.9	7.4	1.3	0.0856476	25.0983	2016	RCP8.5
2016-07-20	35.0042	135.869	30.6	69.6	18.4	1.7	0.212962	28.5676	2016	RCP8.5
2016-07-21	35.0042	135.869	32.1	66.2	22.6	2.3	0.261572	29.76	2016	RCP8.5
2016-07-22	35.0042	135.869	31.7	66.5	16.4	2.7	0.189814	29.0057	2016	RCP8.5
2016-07-23	35.0042	135.869	29.2	70.5	12.7	2.7	0.14699	26.9128	2016	RCP8.5
2016-07-24	35.0042	135.869	31	68.2	14.6	2.6	0.16898	28.4538	2016	RCP8.5
2016-07-25	35.0042	135.869	32.8	65.4	20.6	2	0.238424	30.1968	2016	RCP8.5
2016-07-26	35.0042	135.869	33.5	65.4	19.4	1.7	0.224536	30.7856	2016	RCP8.5
2016-07-27	35.0042	135.869	30.1	74.4	11.8	1.7	0.136573	28.2395	2016	RCP8.5
2016-07-28	35.0042	135.869	30	78.2	12.3	1	0.14236	28.6961	2016	RCP8.5
2016-07-29	35.0042	135.869	32.9	74.1	15.3	0.8	0.177082	31.168	2016	RCP8.5
2016-07-30	35.0042	135.869	29.1	81.1	10.8	1.3	0.124999	28.0557	2016	RCP8.5
2016-07-31	35.0042	135.869	32.4	66.8	18.5	1.6	0.214119	29.8991	2016	RCP8.5
2016-08-01	35.0042	135.869	31.9	65.7	17.8	2.5	0.206017	29.1927	2016	RCP8.5
2016-08-02	35.0042	135.869	29.7	81.8	8.7	2.6	0.100694	28.4911	2016	RCP8.5
2016-08-03	35.0042	135.869	35.9	67.3	23.2	1.5	0.268517	33.5259	2016	RCP8.5
2016-08-04	35.0042	135.869	37.1	54	24.7	1.4	0.285878	32.7996	2016	RCP8.5
2016-08-05	35.0042	135.869	35.9	66.6	17.8	1.3	0.206017	33.0968	2016	RCP8.5
2016-08-06	35.0042	135.869	33	74.8	15.5	1.2	0.179397	31.3478	2016	RCP8.5
2016-08-07	35.0042	135.869	33.6	70.1	17.5	1.5	0.202545	31.4018	2016	RCP8.5
2016-08-08	35.0042	135.869	31.5	73.7	11.7	1.9	0.135416	29.4633	2016	RCP8.5
2016-08-09	35.0042	135.869	30.3	81.7	7.3	2.2	0.0844902	28.9759	2016	RCP8.5
2016-08-10	35.0042	135.869	28.6	88	5.6	1.4	0.0648144	27.9919	2016	RCP8.5
2016-08-11	35.0042	135.869	33.6	71.6	19.6	1.2	0.22685	31.7599	2016	RCP8.5
2016-08-12	35.0042	135.869	36.4	65.4	23.5	1.3	0.271989	33.748	2016	RCP8.5
2016-08-13	35.0042	135.869	32.5	76.4	15.1	1.3	0.174767	31.0492	2016	RCP8.5
2016-08-14	35.0042	135.869	31.5	73.1	17.2	1.1	0.199073	29.8194	2016	RCP8.5
2016-08-15	35.0042	135.869	32.5	67.5	19.8	1.4	0.229165	30.1804	2016	RCP8.5
2016-08-16	35.0042	135.869	32.8	63.8	21.3	1.8	0.246526	30.039	2016	RCP8.5
2016-08-17	35.0042	135.869	31.6	65.5	19.9	1.8	0.230323	29.0656	2016	RCP8.5
2016-08-18	35.0042	135.869	34	62.2	22.1	1.9	0.255785	30.9695	2016	RCP8.5
2016-08-19	35.0042	135.869	32.8	68.4	18.7	1.7	0.216434	30.4915	2016	RCP8.5
2016-08-20	35.0042	135.869	32.4	70	18	1.4	0.208332	30.3	2016	RCP8.5
2016-08-21	35.0042	135.869	34.4	66.4	20.9	1.2	0.241897	31.8808	2016	RCP8.5
2016-08-22	35.0042	135.869	35.7	66.4	22.1	1.2	0.255785	33.1627	2016	RCP8.5
2016-08-23	35.0042	135.869	35	68.7	18.8	1.1	0.217591	32.6307	2016	RCP8.5
2016-08-24	35.0042	135.869	32.5	74.3	15.1	1	0.174767	30.7886	2016	RCP8.5
2016-08-25	35.0042	135.869	29.7	76.2	12	1.5	0.138888	28.1082	2016	RCP8.5
2016-08-26	35.0042	135.869	31.7	70.9	16.5	1.6	0.190971	29.6472	2016	RCP8.5
2016-08-27	35.0042	135.869	32.4	68.5	17.7	1.3	0.20486	30.0878	2016	RCP8.5
2016-08-28	35.0042	135.869	32	70.6	17.4	1.1	0.201388	29.9799	2016	RCP8.5
2016-08-29	35.0042	135.869	34.4	65.9	21.1	1.2	0.244211	31.8244	2016	RCP8.5
2016-08-30	35.0042	135.869	33.6	68.6	18.4	1	0.212962	31.2868	2016	RCP8.5
2016-08-31	35.0042	135.869	33.8	69.8	18.2	1	0.210647	31.624	2016	RCP8.5
2016-09-01	35.0042	135.869	32.7	70.6	16.5	0.9	0.190971	30.5894	2016	RCP8.5
2016-09-02	35.0042	135.869	34.5	70.4	18.6	1.1	0.215276	32.3846	2016	RCP8.5
2016-09-03	35.0042	135.869	32.3	74.7	15.1	1.1	0.174767	30.6451	2016	RCP8.5
2016-09-04	35.0042	135.869	30.5	78.6	10.9	1.3	0.126157	29.1076	2016	RCP8.5
2016-09-05	35.0042	135.869	30	70.4	14.7	1.6	0.170138	27.8588	2016	RCP8.5
2016-09-06	35.0042	135.869	32	66.7	17.6	2.3	0.203702	29.4144	2016	RCP8.5
2016-09-07	35.0042	135.869	27.3	84.2	6.4	1.9	0.0740736	26.2934	2016	RCP8.5
2016-09-08	35.0042	135.869	25.6	91.4	6.2	1.4	0.0717588	25.4459	2016	RCP8.5
2016-09-09	35.0042	135.869	25.8	89.6	6.4	1.8	0.0740736	25.4365	2016	RCP8.5
2016-09-10	35.0042	135.869	28.9	74	11.2	1.2	0.129629	27.0322	2016	RCP8.5
2016-09-11	35.0042	135.869	25.8	89.2	3.5	1.5	0.040509	25.1704	2016	RCP8.5
2016-09-12	35.0042	135.869	30.3	70.7	12.9	2.7	0.149305	27.9875	2016	RCP8.5
2016-09-13	35.0042	135.869	30.7	74	14	1.4	0.162036	28.9366	2016	RCP8.5
2016-09-14	35.0042	135.869	31	73.1	15.2	1.1	0.175925	29.2084	2016	RCP8.5
2016-09-15	35.0042	135.869	30.5	76.7	13.5	1.3	0.156249	29.0578	2016	RCP8.5
2016-09-16	35.0042	135.869	28.7	81.2	10	1.1	0.11574	27.6301	2016	RCP8.5
2016-09-17	35.0042	135.869	29.2	78.9	10.9	0.8	0.126157	27.9191	2016	RCP8.5
2016-09-18	35.0042	135.869	31.3	70.2	15.4	1.3	0.17824	29.1219	2016	RCP8.5
2016-09-19	35.0042	135.869	28.8	70.8	9.6	1.9	0.11111	26.3875	2016	RCP8.5
2016-09-20	35.0042	135.869	24.4	87.2	2.9	2.2	0.0335646	23.4689	2016	RCP8.5
2016-09-21	35.0042	135.869	24.5	76.4	3.3	3.3	0.0381942	22.3621	2016	RCP8.5
2016-09-22	35.0042	135.869	27	55.9	21.4	2.3	0.247684	23.7548	2016	RCP8.5
2016-09-23	35.0042	135.869	27.5	61.2	21.5	1.3	0.248841	24.8911	2016	RCP8.5
2016-09-24	35.0042	135.869	26.8	65.8	17.3	1	0.20023	24.5298	2016	RCP8.5
2016-09-25	35.0042	135.869	28.3	61.2	17	1.1	0.196758	25.3425	2016	RCP8.5
2016-09-26	35.0042	135.869	22.4	74	6.2	1.3	0.0717588	20.4567	2016	RCP8.5
2016-09-27	35.0042	135.869	23.2	72.7	5.8	1.9	0.0671292	21.0142	2016	RCP8.5
2016-09-28	35.0042	135.869	21.4	74.3	4.8	2	0.0555552	19.3815	2016	RCP8.5
2016-09-29	35.0042	135.869	26.3	72.3	13	1.4	0.150462	24.486	2016	RCP8.5
2016-09-30	35.0042	135.869	27.4	75.2	14.7	0.9	0.170138	26.017	2016	RCP8.5
2016-10-01	35.0042	135.869	28.7	78.1	13	1.2	0.150462	27.4711	2016	RCP8.5
2016-10-02	35.0042	135.869	24.5	66.6	12.5	2.4	0.144675	22.0685	2016	RCP8.5
2016-10-03	35.0042	135.869	23.8	62.9	16.3	1.6	0.188656	21.3364	2016	RCP8.5
2016-10-04	35.0042	135.869	23.6	63.9	17.5	1.4	0.202545	21.3515	2016	RCP8.5
2016-10-05	35.0042	135.869	25.2	64.7	16.7	1.3	0.193286	22.8667	2016	RCP8.5
2016-10-06	35.0042	135.869	21.6	91.9	1.8	1.3	0.0208332	21.1278	2016	RCP8.5
2016-10-07	35.0042	135.869	24.5	80.5	7	1.6	0.081018	23.209	2016	RCP8.5
2016-10-08	35.0042	135.869	26.2	60.6	17.3	1.8	0.20023	23.3355	2016	RCP8.5
2016-10-09	35.0042	135.869	21.4	71.7	5.9	1.1	0.0682866	19.2631	2016	RCP8.5
2016-10-10	35.0042	135.869	21.9	79.8	2.5	2.4	0.028935	20.1994	2016	RCP8.5
2016-10-11	35.0042	135.869	21.9	87.5	2.2	1.7	0.0254628	20.9943	2016	RCP8.5
2016-10-12	35.0042	135.869	18.8	84.5	3.7	1.3	0.0428238	17.7966	2016	RCP8.5
2016-10-13	35.0042	135.869	22.8	58.4	16.1	2.1	0.186341	19.9076	2016	RCP8.5
2016-10-14	35.0042	135.869	19.9	67.8	11.2	1.3	0.129629	17.8747	2016	RCP8.5
2016-10-15	35.0042	135.869	20.5	71.3	10.8	1.2	0.124999	18.7507	2016	RCP8.5
2016-10-16	35.0042	135.869	21.3	71.1	12.9	0.9	0.149305	19.6573	2016	RCP8.5
2016-10-17	35.0042	135.869	22	66.2	12.3	1.3	0.14236	19.7525	2016	RCP8.5
2016-10-18	35.0042	135.869	19.6	79.6	4.9	1.3	0.0567126	18.2178	2016	RCP8.5
2016-10-19	35.0042	135.869	20.5	72.4	4.8	2	0.0555552	18.3399	2016	RCP8.5
2016-10-20	35.0042	135.869	17	83.3	1.6	2.2	0.0185184	15.6951	2016	RCP8.5
2016-10-21	35.0042	135.869	19.4	70.7	7.6	1.9	0.0879624	17.3704	2016	RCP8.5
2016-10-22	35.0042	135.869	22	66.7	16.3	1.4	0.188656	20.0805	2016	RCP8.5
2016-10-23	35.0042	135.869	21.3	71.8	11.6	1	0.134258	19.6261	2016	RCP8.5
2016-10-24	35.0042	135.869	21.1	75.4	8.4	1	0.0972216	19.5505	2016	RCP8.5
2016-10-25	35.0042	135.869	18.9	81.8	3	1.6	0.034722	17.5687	2016	RCP8.5
2016-10-26	35.0042	135.869	17.6	71.2	2.8	3	0.0324072	15.2645	2016	RCP8.5
2016-10-27	35.0042	135.869	16.3	64.7	13.4	1.5	0.155092	14.402	2016	RCP8.5
2016-10-28	35.0042	135.869	17.8	68.7	14.2	1	0.164351	16.231	2016	RCP8.5
2016-10-29	35.0042	135.869	18.5	65.9	14.3	1.2	0.165508	16.6256	2016	RCP8.5
2016-10-30	35.0042	135.869	19.5	66.6	15	1.1	0.17361	17.674	2016	RCP8.5
2016-10-31	35.0042	135.869	20.2	71.8	9.5	1.1	0.109953	18.4231	2016	RCP8.5
2016-11-01	35.0042	135.869	22.5	73.3	12.3	1.2	0.14236	20.9544	2016	RCP8.5
2016-11-02	35.0042	135.869	21.8	88	3.6	2.7	0.0416664	21.007	2016	RCP8.5
2016-11-03	35.0042	135.869	17.5	77.8	3	2.1	0.034722	15.8227	2016	RCP8.5
2016-11-04	35.0042	135.869	18	76.4	15.4	0.9	0.17824	17.2007	2016	RCP8.5
2016-11-05	35.0042	135.869	19.6	88.6	8.9	0.9	0.103009	19.4114	2016	RCP8.5
2016-11-06	35.0042	135.869	16.9	90.8	1.5	1.2	0.017361	16.2965	2016	RCP8.5
2016-11-07	35.0042	135.869	17.9	70.9	6.8	1.9	0.0787032	15.9127	2016	RCP8.5
2016-11-08	35.0042	135.869	17.4	72.1	13	1	0.150462	16.0708	2016	RCP8.5
2016-11-09	35.0042	135.869	16.9	71.7	6.7	1.1	0.0775458	15.0778	2016	RCP8.5
2016-11-10	35.0042	135.869	12.9	93.9	1.2	1.2	0.0138888	12.5027	2016	RCP8.5
2016-11-11	35.0042	135.869	16.8	78.4	8.1	1.1	0.0937494	15.6735	2016	RCP8.5
2016-11-12	35.0042	135.869	18	77.8	10.2	0.9	0.118055	16.9494	2016	RCP8.5
2016-11-13	35.0042	135.869	18.5	69.5	11.2	1.7	0.129629	16.701	2016	RCP8.5
2016-11-14	35.0042	135.869	15.9	69.5	11.3	1.2	0.130786	14.2984	2016	RCP8.5
2016-11-15	35.0042	135.869	15.2	68	6.6	1.9	0.0763884	13.116	2016	RCP8.5
2016-11-16	35.0042	135.869	14.1	72	7.2	1.4	0.0833328	12.4799	2016	RCP8.5
2016-11-17	35.0042	135.869	16.6	72	9.5	1	0.109953	15.0452	2016	RCP8.5
2016-11-18	35.0042	135.869	16.1	75.9	9.1	0.8	0.105323	14.8825	2016	RCP8.5
2016-11-19	35.0042	135.869	16.5	78.8	9.3	0.6	0.107638	15.5402	2016	RCP8.5
2016-11-20	35.0042	135.869	15.9	76.5	5.4	1	0.0624996	14.4365	2016	RCP8.5
2016-11-21	35.0042	135.869	17.4	75.8	9.7	0.8	0.112268	16.1633	2016	RCP8.5
2016-11-22	35.0042	135.869	15.5	96.7	1.5	1.2	0.017361	15.384	2016	RCP8.5
2016-11-23	35.0042	135.869	16.1	68.3	5.4	3.1	0.0624996	13.8159	2016	RCP8.5
2016-11-24	35.0042	135.869	11.8	64	6.1	2.1	0.0706014	9.60286	2016	RCP8.5
2016-11-25	35.0042	135.869	12.9	82.8	5	1	0.05787	12.0016	2016	RCP8.5
2016-11-26	35.0042	135.869	16.3	63.8	10.3	3.1	0.119212	14.0054	2016	RCP8.5
2016-11-27	35.0042	135.869	11	59.4	7.7	3.5	0.0891198	8.5931	2016	RCP8.5
2016-11-28	35.0042	135.869	12.3	66.8	8.2	1.9	0.0949068	10.4474	2016	RCP8.5
2016-11-29	35.0042	135.869	10.7	72.6	4.2	1.9	0.0486108	9.03497	2016	RCP8.5
2016-11-30	35.0042	135.869	12.9	69	11.1	1.3	0.128471	11.4264	2016	RCP8.5
2016-12-01	35.0042	135.869	13.9	60.1	11.8	2.9	0.136573	11.6293	2016	RCP8.5
2016-12-02	35.0042	135.869	13.8	69.9	11.7	1.1	0.135416	12.3952	2016	RCP8.5
2016-12-03	35.0042	135.869	15.8	68.1	12.3	1.3	0.14236	14.1557	2016	RCP8.5
2016-12-04	35.0042	135.869	18.3	79.1	11.3	1.1	0.130786	17.4272	2016	RCP8.5
2016-12-05	35.0042	135.869	18.3	70.3	6.4	2.5	0.0740736	16.1686	2016	RCP8.5
2016-12-06	35.0042	135.869	12.4	78.8	8.1	0.9	0.0937494	11.4731	2016	RCP8.5
2016-12-07	35.0042	135.869	12.5	67.5	4.4	3.3	0.0509256	10.2992	2016	RCP8.5
2016-12-08	35.0042	135.869	9.2	59.9	9.8	2.8	0.113425	7.19281	2016	RCP8.5
2016-12-09	35.0042	135.869	10.6	75.3	9.8	1	0.113425	9.62227	2016	RCP8.5
2016-12-10	35.0042	135.869	12.7	72.8	10.3	1.2	0.119212	11.4678	2016	RCP8.5
2016-12-11	35.0042	135.869	12.2	80.4	4.8	0.9	0.0555552	11.1319	2016	RCP8.5
2016-12-12	35.0042	135.869	15.7	80.7	6.8	1.2	0.0787032	14.6961	2016	RCP8.5
2016-12-13	35.0042	135.869	17.5	86	3.6	1.1	0.0416664	16.6561	2016	RCP8.5
2016-12-14	35.0042	135.869	15.3	71.3	7	1.3	0.081018	13.5465	2016	RCP8.5
2016-12-15	35.0042	135.869	14.3	65.4	8.1	1.7	0.0937494	12.2003	2016	RCP8.5
2016-12-16	35.0042	135.869	13.2	60.5	6.9	3.1	0.0798606	10.6347	2016	RCP8.5
2016-12-17	35.0042	135.869	8.7	70.7	3.8	2	0.0439812	6.98262	2016	RCP8.5
2016-12-18	35.0042	135.869	6.9	85.7	2	2.3	0.023148	5.98173	2016	RCP8.5
2016-12-19	35.0042	135.869	5.8	75	7.3	2.8	0.0844902	4.72524	2016	RCP8.5
2016-12-20	35.0042	135.869	5.5	79.6	9	1.4	0.104166	4.89803	2016	RCP8.5
2016-12-21	35.0042	135.869	8	71	10.3	1.2	0.119212	6.90484	2016	RCP8.5
2016-12-22	35.0042	135.869	10.1	75.8	9.2	0.8	0.106481	9.14376	2016	RCP8.5
2016-12-23	35.0042	135.869	9.8	75.4	2.8	1.4	0.0324072	8.27865	2016	RCP8.5
2016-12-24	35.0042	135.869	7.5	88.6	1.2	1.9	0.0138888	6.69874	2016	RCP8.5
2016-12-25	35.0042	135.869	8.4	74.9	10.3	0.9	0.119212	7.54044	2016	RCP8.5
2016-12-26	35.0042	135.869	8.9	86.6	3.2	0.8	0.0370368	8.19707	2016	RCP8.5
2016-12-27	35.0042	135.869	11.8	85.1	4.6	1	0.0532404	11.0595	2016	RCP8.5
2016-12-28	35.0042	135.869	10.5	80.3	3	1.6	0.034722	9.28625	2016	RCP8.5
2016-12-29	35.0042	135.869	11.4	46.7	5.3	4.9	0.0613422	7.78607	2016	RCP8.5
2016-12-30	35.0042	135.869	4.5	70.9	8.8	3.7	0.101851	3.34388	2016	RCP8.5
2016-12-31	35.0042	135.869	3.4	76.3	9.8	2.4	0.113425	2.71441	2016	RCP8.5
2017-01-01	35.0042	135.869	6.9	77.7	9	0.8	0.104166	6.17741	2017	RCP8.5
2017-01-02	35.0042	135.869	8.7	83.9	4.9	1.2	0.0567126	7.94855	2017	RCP8.5
2017-01-03	35.0042	135.869	10.3	70.1	4.8	1.5	0.0555552	8.55998	2017	RCP8.5
2017-01-04	35.0042	135.869	8.3	63.5	3.7	1.9	0.0428238	6.15962	2017	RCP8.5
2017-01-05	35.0042	135.869	5.7	67.7	6.6	2.1	0.0763884	4.21957	2017	RCP8.5
2017-01-06	35.0042	135.869	5.5	73.1	4.5	2.8	0.052083	4.11072	2017	RCP8.5
2017-01-07	35.0042	135.869	4.9	75.9	8.2	2	0.0949068	4.02979	2017	RCP8.5
2017-01-08	35.0042	135.869	4.9	79.3	7.7	2.5	0.0891198	4.13775	2017	RCP8.5
2017-01-09	35.0042	135.869	3	73.3	7.3	2.6	0.0844902	1.98701	2017	RCP8.5
2017-01-10	35.0042	135.869	5.3	79.8	6.6	1	0.0763884	4.54922	2017	RCP8.5
2017-01-11	35.0042	135.869	6.1	80.6	4.6	1.7	0.0532404	5.16507	2017	RCP8.5
2017-01-12	35.0042	135.869	7.1	67.9	8.3	1.7	0.0960642	5.69428	2017	RCP8.5
2017-01-13	35.0042	135.869	6.9	69.1	6	2.7	0.069444	5.33674	2017	RCP8.5
2017-01-14	35.0042	135.869	6.9	73.4	6.9	1.3	0.0798606	5.73656	2017	RCP8.5
2017-01-15	35.0042	135.869	7.3	73.6	7.5	1.5	0.086805	6.16423	2017	RCP8.5
2017-01-16	35.0042	135.869	7	62.9	7.9	3.4	0.0914346	5.1832	2017	RCP8.5
2017-01-17	35.0042	135.869	3.5	80.3	8.5	2.6	0.098379	2.88911	2017	RCP8.5
2017-01-18	35.0042	135.869	5	74	9.8	1.9	0.113425	4.15588	2017	RCP8.5
2017-01-19	35.0042	135.869	5.7	70.3	9.6	1.5	0.11111	4.62929	2017	RCP8.5
2017-01-20	35.0042	135.869	6.7	74.1	6.5	1.2	0.075231	5.56029	2017	RCP8.5
2017-01-21	35.0042	135.869	7	74.2	7.6	1.4	0.0879624	5.92757	2017	RCP8.5
2017-01-22	35.0042	135.869	8.4	67.7	9.9	1.2	0.114583	7.04706	2017	RCP8.5
2017-01-23	35.0042	135.869	9.2	69.6	8	1.2	0.092592	7.76852	2017	RCP8.5
2017-01-24	35.0042	135.869	9.9	73.1	10.7	0.7	0.123842	8.89324	2017	RCP8.5
2017-01-25	35.0042	135.869	13.6	61.6	11	3.5	0.127314	11.378	2017	RCP8.5
2017-01-26	35.0042	135.869	8.2	60.2	7.6	4.6	0.0879624	6.02772	2017	RCP8.5
2017-01-27	35.0042	135.869	2.4	74	10.8	2.7	0.124999	1.71292	2017	RCP8.5
2017-01-28	35.0042	135.869	6	69.1	11.1	1.9	0.128471	4.9359	2017	RCP8.5
2017-01-29	35.0042	135.869	7.7	72.3	3.5	2.7	0.040509	6.07183	2017	RCP8.5
2017-01-30	35.0042	135.869	6.6	66.1	11	1.9	0.127314	5.32048	2017	RCP8.5
2017-01-31	35.0042	135.869	7.3	72.3	9.1	2	0.105323	6.18417	2017	RCP8.5
2017-02-01	35.0042	135.869	8.9	65.1	7.5	1.8	0.086805	7.12813	2017	RCP8.5
2017-02-02	35.0042	135.869	14.5	62.2	9.5	3.2	0.109953	12.1529	2017	RCP8.5
2017-02-03	35.0042	135.869	8.8	55.2	5.4	4.6	0.0624996	6.08216	2017	RCP8.5
2017-02-04	35.0042	135.869	2.3	79.3	9.1	4.1	0.105323	1.64229	2017	RCP8.5
2017-02-05	35.0042	135.869	0.9	73.5	10.7	2.6	0.123842	0.264499	2017	RCP8.5
2017-02-06	35.0042	135.869	3.1	68.7	11.8	1.6	0.136573	2.26979	2017	RCP8.5
2017-02-07	35.0042	135.869	5.5	78	6.9	2.4	0.0798606	4.59049	2017	RCP8.5
2017-02-08	35.0042	135.869	5.5	62.1	13.1	2.1	0.151619	4.22868	2017	RCP8.5
2017-02-09	35.0042	135.869	7.4	68.6	14.3	1.1	0.165508	6.49621	2017	RCP8.5
2017-02-10	35.0042	135.869	13.3	68.6	9.7	1.3	0.112268	11.6649	2017	RCP8.5
2017-02-11	35.0042	135.869	11	67.1	6.8	1.5	0.0787032	9.1714	2017	RCP8.5
2017-02-12	35.0042	135.869	10.3	50.2	13.3	2.7	0.153934	7.8042	2017	RCP8.5
2017-02-13	35.0042	135.869	9.2	56.7	12.5	2.2	0.144675	7.22283	2017	RCP8.5
2017-02-14	35.0042	135.869	9.5	68.6	10.7	0.2	0.123842	8.24932	2017	RCP8.5
2017-02-15	35.0042	135.869	12.5	75.4	7.4	1.6	0.0856476	11.2232	2017	RCP8.5
2017-02-16	35.0042	135.869	13	87	2.3	2.1	0.0266202	12.1268	2017	RCP8.5
2017-02-17	35.0042	135.869	7.8	58.7	8.9	4.3	0.103009	5.69184	2017	RCP8.5
2017-02-18	35.0042	135.869	6.4	58.7	11.4	2.6	0.131944	4.70959	2017	RCP8.5
2017-02-19	35.0042	135.869	7.5	61.2	13.9	2.3	0.160879	6.05389	2017	RCP8.5
2017-02-20	35.0042	135.869	6.5	63.2	8.4	2.2	0.0972216	4.84853	2017	RCP8.5
2017-02-21	35.0042	135.869	7	56.9	13.9	2.9	0.160879	5.31401	2017	RCP8.5
2017-02-22	35.0042	135.869	9.3	66.6	13.3	1.1	0.153934	8.07285	2017	RCP8.5
2017-02-23	35.0042	135.869	10	62	11.4	1.4	0.131944	8.26107	2017	RCP8.5
2017-02-24	35.0042	135.869	12.2	60	15.2	1.1	0.175925	10.4209	2017	RCP8.5
2017-02-25	35.0042	135.869	11	63.4	9.2	1.3	0.106481	9.11382	2017	RCP8.5
2017-02-26	35.0042	135.869	13.2	58.9	10.7	2.5	0.123842	10.8418	2017	RCP8.5
2017-02-27	35.0042	135.869	11.4	61.2	15.6	1.1	0.180554	9.80527	2017	RCP8.5
2017-02-28	35.0042	135.869	13.8	62.7	12.8	1.4	0.148147	11.8992	2017	RCP8.5
2017-03-01	35.0042	135.869	13.4	75.1	2.8	2.4	0.0324072	11.6371	2017	RCP8.5
2017-03-02	35.0042	135.869	12.8	65.9	14.9	1.3	0.172453	11.3758	2017	RCP8.5
2017-03-03	35.0042	135.869	18.1	59.4	15.5	3.6	0.179397	15.6147	2017	RCP8.5
2017-03-04	35.0042	135.869	12.4	47.5	15	3.1	0.17361	9.55445	2017	RCP8.5
2017-03-05	35.0042	135.869	10.9	51.2	17.4	2.2	0.201388	8.71569	2017	RCP8.5
2017-03-06	35.0042	135.869	12	58.5	16.7	1.4	0.193286	10.2161	2017	RCP8.5
2017-03-07	35.0042	135.869	12.8	51.4	14.2	3	0.164351	10.145	2017	RCP8.5
2017-03-08	35.0042	135.869	9.2	55	11.6	2.2	0.134258	7.04745	2017	RCP8.5
2017-03-09	35.0042	135.869	7.1	83.4	2.4	1.6	0.0277776	6.11931	2017	RCP8.5
2017-03-10	35.0042	135.869	8.2	79.9	3.7	1.6	0.0428238	7.09078	2017	RCP8.5
2017-03-11	35.0042	135.869	11.3	61.8	12	1.7	0.138888	9.46502	2017	RCP8.5
2017-03-12	35.0042	135.869	11.6	59.3	14.6	1.5	0.16898	9.75997	2017	RCP8.5
2017-03-13	35.0042	135.869	15.3	57.7	18.8	1.5	0.217591	13.2736	2017	RCP8.5
2017-03-14	35.0042	135.869	13.4	74.3	5	1.9	0.05787	11.788	2017	RCP8.5
2017-03-15	35.0042	135.869	13	49.7	20.7	3	0.239582	10.6286	2017	RCP8.5
2017-03-16	35.0042	135.869	13.9	53.1	20.5	2.4	0.237267	11.7076	2017	RCP8.5
2017-03-17	35.0042	135.869	14.3	60.8	17.3	1.3	0.20023	12.5277	2017	RCP8.5
2017-03-18	35.0042	135.869	11.8	75.7	4.4	2.6	0.0509256	10.276	2017	RCP8.5
2017-03-19	35.0042	135.869	15.1	39.5	20.4	3.4	0.23611	11.6038	2017	RCP8.5
2017-03-20	35.0042	135.869	11.1	49.1	19.6	2.2	0.22685	8.89029	2017	RCP8.5
2017-03-21	35.0042	135.869	14.5	55.5	18.4	1.7	0.212962	12.3377	2017	RCP8.5
2017-03-22	35.0042	135.869	11.6	64.7	10.3	1.2	0.119212	9.84817	2017	RCP8.5
2017-03-23	35.0042	135.869	15.4	61	17.3	1.2	0.20023	13.5537	2017	RCP8.5
2017-03-24	35.0042	135.869	18.6	62.2	20.3	0.7	0.234952	16.81	2017	RCP8.5
2017-03-25	35.0042	135.869	18.4	63	11.4	1.3	0.131944	16.0526	2017	RCP8.5
2017-03-26	35.0042	135.869	13.7	87.6	2.1	1.7	0.0243054	12.8713	2017	RCP8.5
2017-03-27	35.0042	135.869	11	89	1.4	1.9	0.0162036	10.2219	2017	RCP8.5
2017-03-28	35.0042	135.869	10.4	82.8	5.4	1.5	0.0624996	9.56378	2017	RCP8.5
2017-03-29	35.0042	135.869	13.7	61.9	16.8	1.5	0.194443	12.0202	2017	RCP8.5
2017-03-30	35.0042	135.869	15	70.6	18.1	1.1	0.209489	14.0269	2017	RCP8.5
2017-03-31	35.0042	135.869	13.8	62.7	19.6	1.5	0.22685	12.3586	2017	RCP8.5
2017-04-01	35.0042	135.869	19	45.9	21.6	1.7	0.249998	15.6869	2017	RCP8.5
2017-04-02	35.0042	135.869	14	67.1	5.6	3.7	0.0648144	11.7416	2017	RCP8.5
2017-04-03	35.0042	135.869	12.6	53.6	20	1.5	0.23148	10.6074	2017	RCP8.5
2017-04-04	35.0042	135.869	14.8	52.3	20.5	1.5	0.237267	12.4956	2017	RCP8.5
2017-04-05	35.0042	135.869	16.8	42.3	21.1	2.5	0.244211	13.387	2017	RCP8.5
2017-04-06	35.0042	135.869	20.4	40.8	24.7	1.8	0.285878	16.589	2017	RCP8.5
2017-04-07	35.0042	135.869	21.7	55.6	17.3	1.7	0.20023	18.7336	2017	RCP8.5
2017-04-08	35.0042	135.869	16	77.7	5	1.7	0.05787	14.5605	2017	RCP8.5
2017-04-09	35.0042	135.869	20.5	58.6	20	2.1	0.23148	18.1023	2017	RCP8.5
2017-04-10	35.0042	135.869	16	48	18.6	2.2	0.215276	13.0369	2017	RCP8.5
2017-04-11	35.0042	135.869	11.9	77.2	3.9	3.3	0.0451386	10.3982	2017	RCP8.5
2017-04-12	35.0042	135.869	14.8	59.2	19	2.3	0.219906	12.91	2017	RCP8.5
2017-04-13	35.0042	135.869	24	62.9	19.4	2.3	0.224536	21.6859	2017	RCP8.5
2017-04-14	35.0042	135.869	13	58.6	7.7	2.5	0.0891198	10.4069	2017	RCP8.5
2017-04-15	35.0042	135.869	15.1	39	21.3	3	0.246526	11.6424	2017	RCP8.5
2017-04-16	35.0042	135.869	15	52.7	21.3	1.3	0.246526	12.7672	2017	RCP8.5
2017-04-17	35.0042	135.869	17.5	54	20.3	1.4	0.234952	15.036	2017	RCP8.5
2017-04-18	35.0042	135.869	12.6	67.9	9.3	1.3	0.107638	10.9276	2017	RCP8.5
2017-04-19	35.0042	135.869	9	81.8	2.9	2.1	0.0335646	7.8905	2017	RCP8.5
2017-04-20	35.0042	135.869	11.8	67.9	13.2	1.8	0.152777	10.4427	2017	RCP8.5
2017-04-21	35.0042	135.869	17.8	56	21.8	1.2	0.252313	15.5877	2017	RCP8.5
2017-04-22	35.0042	135.869	18	70	13.1	1.2	0.151619	16.445	2017	RCP8.5
2017-04-23	35.0042	135.869	14.5	87.4	5.3	1	0.0613422	13.9558	2017	RCP8.5
2017-04-24	35.0042	135.869	23.9	55.1	26.4	1.4	0.305554	21.231	2017	RCP8.5
2017-04-25	35.0042	135.869	26.1	50.3	26	1.6	0.300924	22.6227	2017	RCP8.5
2017-04-26	35.0042	135.869	26.5	62.5	24	0.9	0.277776	24.3005	2017	RCP8.5
2017-04-27	35.0042	135.869	27.9	59.8	23.6	1	0.273146	25.2347	2017	RCP8.5
2017-04-28	35.0042	135.869	27.5	64.1	22.1	0.9	0.255785	25.2923	2017	RCP8.5
2017-04-29	35.0042	135.869	25.3	71.1	17.3	0.8	0.20023	23.7403	2017	RCP8.5
2017-04-30	35.0042	135.869	26.5	64.9	19.1	1.7	0.221063	24.2271	2017	RCP8.5
2017-05-01	35.0042	135.869	24.9	65.3	12.9	1.9	0.149305	22.3548	2017	RCP8.5
2017-05-02	35.0042	135.869	19.5	91.3	4.4	1.8	0.0509256	19.155	2017	RCP8.5
2017-05-03	35.0042	135.869	20.6	83.8	6.2	1.7	0.0717588	19.6779	2017	RCP8.5
2017-05-04	35.0042	135.869	26	56.5	22.4	1.7	0.259258	23.0203	2017	RCP8.5
2017-05-05	35.0042	135.869	17.5	81.7	4.6	1.6	0.0532404	16.3302	2017	RCP8.5
2017-05-06	35.0042	135.869	17.5	62.3	12	2.2	0.138888	15.1565	2017	RCP8.5
2017-05-07	35.0042	135.869	23.3	52.2	26.6	1.5	0.307868	20.3932	2017	RCP8.5
2017-05-08	35.0042	135.869	23.2	50.3	23.9	2.1	0.276619	19.9155	2017	RCP8.5
2017-05-09	35.0042	135.869	18.9	75.8	6.4	1.9	0.0740736	17.2764	2017	RCP8.5
2017-05-10	35.0042	135.869	22.7	84.2	8	1.4	0.092592	21.937	2017	RCP8.5
2017-05-11	35.0042	135.869	26.3	63.9	14.5	2.4	0.167823	23.5766	2017	RCP8.5
2017-05-12	35.0042	135.869	23.9	80.9	8.5	1.6	0.098379	22.7879	2017	RCP8.5
2017-05-13	35.0042	135.869	26.7	58.2	19.4	1.6	0.224536	23.6642	2017	RCP8.5
2017-05-14	35.0042	135.869	16.8	80.4	3.3	2.5	0.0381942	15.3764	2017	RCP8.5
2017-05-15	35.0042	135.869	18.9	63.3	14.7	2.4	0.170138	16.7154	2017	RCP8.5
2017-05-16	35.0042	135.869	20.6	54.4	23.8	1.8	0.275461	18.0338	2017	RCP8.5
2017-05-17	35.0042	135.869	23.1	56.4	22.7	1.1	0.26273	20.4524	2017	RCP8.5
2017-05-18	35.0042	135.869	27	50.2	27	1.3	0.312498	23.4778	2017	RCP8.5
2017-05-19	35.0042	135.869	26.9	49.9	25.7	2.1	0.297452	23.2363	2017	RCP8.5
2017-05-20	35.0042	135.869	25.9	49	25.4	2.3	0.29398	22.2253	2017	RCP8.5
2017-05-21	35.0042	135.869	26.9	49.4	27.4	2	0.317128	23.2788	2017	RCP8.5
2017-05-22	35.0042	135.869	27.5	58.2	22.7	1.3	0.26273	24.6115	2017	RCP8.5
2017-05-23	35.0042	135.869	20.2	83.2	6.6	1.5	0.0763884	19.2718	2017	RCP8.5
2017-05-24	35.0042	135.869	22.8	54.7	22.2	1.9	0.256943	19.9296	2017	RCP8.5
2017-05-25	35.0042	135.869	21.3	48.8	21.6	1.3	0.249998	17.9974	2017	RCP8.5
2017-05-26	35.0042	135.869	24	54.6	23.7	1.5	0.274304	21.1056	2017	RCP8.5
2017-05-27	35.0042	135.869	26.7	51	24.8	2	0.287035	23.1411	2017	RCP8.5
2017-05-28	35.0042	135.869	21.8	80.5	5.9	2.8	0.0682866	20.4329	2017	RCP8.5
2017-05-29	35.0042	135.869	23.5	95.9	6.7	1.7	0.0775458	23.842	2017	RCP8.5
2017-05-30	35.0042	135.869	26.4	62.8	24.4	1.9	0.282406	24.2094	2017	RCP8.5
2017-05-31	35.0042	135.869	30	54.9	29.7	1.1	0.343748	26.8661	2017	RCP8.5
2017-06-01	35.0042	135.869	29.2	58.8	26.2	1.5	0.303239	26.4162	2017	RCP8.5
2017-06-02	35.0042	135.869	27	62.6	19.9	1.3	0.230323	24.4964	2017	RCP8.5
2017-06-03	35.0042	135.869	27.2	59.5	23.1	1.1	0.267359	24.5274	2017	RCP8.5
2017-06-04	35.0042	135.869	30.2	50.2	30.5	1.3	0.353007	26.4847	2017	RCP8.5
2017-06-05	35.0042	135.869	32.1	48.8	30	1.6	0.34722	27.9333	2017	RCP8.5
2017-06-06	35.0042	135.869	30.2	48.8	25.9	2	0.299767	26.0215	2017	RCP8.5
2017-06-07	35.0042	135.869	22.6	88.8	5.2	1.3	0.0601848	22.0959	2017	RCP8.5
2017-06-08	35.0042	135.869	27	75.2	12.6	1	0.145832	25.4792	2017	RCP8.5
2017-06-09	35.0042	135.869	27	78.8	9.2	1.4	0.106481	25.6202	2017	RCP8.5
2017-06-10	35.0042	135.869	24.3	85.2	5.9	2.5	0.0682866	23.3845	2017	RCP8.5
2017-06-11	35.0042	135.869	28.9	64.9	23.6	1.5	0.273146	26.7369	2017	RCP8.5
2017-06-12	35.0042	135.869	29.6	68.7	16.8	1	0.194443	27.4512	2017	RCP8.5
2017-06-13	35.0042	135.869	24.9	81.6	8	2.1	0.092592	23.7686	2017	RCP8.5
2017-06-14	35.0042	135.869	27.1	73.8	13.8	1.3	0.159721	25.4809	2017	RCP8.5
2017-06-15	35.0042	135.869	26.6	76.5	12.4	1.2	0.143518	25.221	2017	RCP8.5
2017-06-16	35.0042	135.869	25.2	78.7	8.6	2.1	0.0995364	23.7855	2017	RCP8.5
2017-06-17	35.0042	135.869	27.5	77.1	10.6	2	0.122684	25.9749	2017	RCP8.5
2017-06-18	35.0042	135.869	26.6	77.2	10.9	1.7	0.126157	25.162	2017	RCP8.5
2017-06-19	35.0042	135.869	27	75.2	12.4	2	0.143518	25.4074	2017	RCP8.5
2017-06-20	35.0042	135.869	25.2	81.5	5.1	2.4	0.0590274	23.7998	2017	RCP8.5
2017-06-21	35.0042	135.869	24.8	85.3	5	1.6	0.05787	23.8654	2017	RCP8.5
2017-06-22	35.0042	135.869	24.9	80.9	7.1	2.5	0.0821754	23.5976	2017	RCP8.5
2017-06-23	35.0042	135.869	24.6	80.5	6.2	1.8	0.0717588	23.2305	2017	RCP8.5
2017-06-24	35.0042	135.869	26.8	75	12.2	1.1	0.141203	25.2302	2017	RCP8.5
2017-06-25	35.0042	135.869	24.3	90	4.4	1.7	0.0509256	23.8275	2017	RCP8.5
2017-06-26	35.0042	135.869	26.7	72.4	10.9	1.9	0.126157	24.6928	2017	RCP8.5
2017-06-27	35.0042	135.869	27.4	71.7	14.2	1.5	0.164351	25.5365	2017	RCP8.5
2017-06-28	35.0042	135.869	28.9	71.4	12.7	2.1	0.14699	26.7745	2017	RCP8.5
2017-06-29	35.0042	135.869	24.8	80.4	6.6	2.2	0.0763884	23.4228	2017	RCP8.5
2017-06-30	35.0042	135.869	27.1	65.3	18.6	1.6	0.215276	24.8015	2017	RCP8.5
2017-07-01	35.0042	135.869	25.7	68.8	15.5	1.1	0.179397	23.7189	2017	RCP8.5
2017-07-02	35.0042	135.869	22.3	86.1	5.9	2.1	0.0682866	21.532	2017	RCP8.5
2017-07-03	35.0042	135.869	29	77.3	10.5	2.1	0.121527	27.4263	2017	RCP8.5
2017-07-04	35.0042	135.869	23.9	86.2	8.1	2.2	0.0937494	23.2905	2017	RCP8.5
2017-07-05	35.0042	135.869	27.2	73.3	18.1	1.6	0.209489	25.7958	2017	RCP8.5
2017-07-06	35.0042	135.869	27.9	71.9	18.9	1.3	0.218749	26.3633	2017	RCP8.5
2017-07-07	35.0042	135.869	30.9	68.9	19.9	1.5	0.230323	28.8684	2017	RCP8.5
2017-07-08	35.0042	135.869	28.7	70.1	18.8	1.6	0.217591	26.8775	2017	RCP8.5
2017-07-09	35.0042	135.869	30.8	70.9	20.5	1.2	0.237267	29.0847	2017	RCP8.5
2017-07-10	35.0042	135.869	31	72.7	19.8	1.1	0.229165	29.4646	2017	RCP8.5
2017-07-11	35.0042	135.869	31.6	71.8	19.8	1	0.229165	29.9219	2017	RCP8.5
2017-07-12	35.0042	135.869	32.1	70.6	19.6	1.2	0.22685	30.2126	2017	RCP8.5
2017-07-13	35.0042	135.869	32.6	67.5	21	1.4	0.243054	30.3495	2017	RCP8.5
2017-07-14	35.0042	135.869	31.1	68.5	20.2	1.3	0.233795	29.0349	2017	RCP8.5
2017-07-15	35.0042	135.869	32.5	62.5	24.1	1.5	0.278933	29.7771	2017	RCP8.5
2017-07-16	35.0042	135.869	32.3	62.7	24.5	1.6	0.283563	29.6376	2017	RCP8.5
2017-07-17	35.0042	135.869	33	64.2	24.8	1.6	0.287035	30.4983	2017	RCP8.5
2017-07-18	35.0042	135.869	32.9	66	23.6	1.5	0.273146	30.5817	2017	RCP8.5
2017-07-19	35.0042	135.869	33.5	68.9	21.3	1	0.246526	31.4193	2017	RCP8.5
2017-07-20	35.0042	135.869	34.6	67.4	23.6	1.1	0.273146	32.3755	2017	RCP8.5
2017-07-21	35.0042	135.869	33	71.8	16.3	1.3	0.188656	30.9958	2017	RCP8.5
2017-07-22	35.0042	135.869	28.2	80.6	9.5	1	0.109953	27.0398	2017	RCP8.5
2017-07-23	35.0042	135.869	26.9	85.7	10.2	0.6	0.118055	26.4459	2017	RCP8.5
2017-07-24	35.0042	135.869	27.4	77.2	11.5	1.7	0.133101	25.975	2017	RCP8.5
2017-07-25	35.0042	135.869	26	76	9.7	2.5	0.112268	24.3133	2017	RCP8.5
2017-07-26	35.0042	135.869	27	73	11.8	2.2	0.136573	25.0962	2017	RCP8.5
2017-07-27	35.0042	135.869	28.5	69.7	15	2.1	0.17361	26.356	2017	RCP8.5
2017-07-28	35.0042	135.869	30.7	62.1	19.6	2.5	0.22685	27.7408	2017	RCP8.5
2017-07-29	35.0042	135.869	28.9	73.3	11.4	1.9	0.131944	26.9218	2017	RCP8.5
2017-07-30	35.0042	135.869	29.5	77.8	11.1	1.6	0.128471	28.042	2017	RCP8.5
2017-07-31	35.0042	135.869	28.6	74.8	11.9	1.7	0.137731	26.8669	2017	RCP8.5
2017-08-01	35.0042	135.869	31	65.5	16.8	2	0.194443	28.2945	2017	RCP8.5
2017-08-02	35.0042	135.869	30.7	69.1	13.4	2.3	0.155092	28.2197	2017	RCP8.5
2017-08-03	35.0042	135.869	31	66.1	17.2	1.6	0.199073	28.4211	2017	RCP8.5
2017-08-04	35.0042	135.869	33.4	62.2	22	1.4	0.254628	30.442	2017	RCP8.5
2017-08-05	35.0042	135.869	32.6	63.7	22.7	1.4	0.26273	29.9502	2017	RCP8.5
2017-08-06	35.0042	135.869	33.7	62.5	24.1	1.5	0.278933	30.8781	2017	RCP8.5
2017-08-07	35.0042	135.869	34.1	57.9	23.8	1.7	0.275461	30.5859	2017	RCP8.5
2017-08-08	35.0042	135.869	33.1	59.3	24.8	1.9	0.287035	29.9166	2017	RCP8.5
2017-08-09	35.0042	135.869	32.5	61.7	21.5	1.9	0.248841	29.4915	2017	RCP8.5
2017-08-10	35.0042	135.869	31.2	63.8	19.6	1.6	0.22685	28.4689	2017	RCP8.5
2017-08-11	35.0042	135.869	33.3	65.7	21	1.6	0.243054	30.7482	2017	RCP8.5
2017-08-12	35.0042	135.869	33.9	66.5	19	1.4	0.219906	31.2973	2017	RCP8.5
2017-08-13	35.0042	135.869	29.2	79.2	11.4	1.6	0.131944	27.9474	2017	RCP8.5
2017-08-14	35.0042	135.869	32.5	72.9	16.7	0.9	0.193286	30.7191	2017	RCP8.5
2017-08-15	35.0042	135.869	35.6	65.7	21.1	1.1	0.244211	32.9148	2017	RCP8.5
2017-08-16	35.0042	135.869	35.6	68	19.7	1.4	0.228008	33.1341	2017	RCP8.5
2017-08-17	35.0042	135.869	31	75	13.4	1.4	0.155092	29.307	2017	RCP8.5
2017-08-18	35.0042	135.869	31	70.1	15.8	1.7	0.182869	28.8318	2017	RCP8.5
2017-08-19	35.0042	135.869	34.4	61.1	23.8	1.6	0.275461	31.304	2017	RCP8.5
2017-08-20	35.0042	135.869	34.8	61.8	23.9	1.4	0.276619	31.784	2017	RCP8.5
2017-08-21	35.0042	135.869	34.2	62.2	21.8	1.5	0.252313	31.1573	2017	RCP8.5
2017-08-22	35.0042	135.869	33	65.3	20.2	1.5	0.233795	30.3719	2017	RCP8.5
2017-08-23	35.0042	135.869	33.8	62.8	21.6	1.5	0.249998	30.86	2017	RCP8.5
2017-08-24	35.0042	135.869	34.8	63.8	21.5	1.3	0.248841	31.9226	2017	RCP8.5
2017-08-25	35.0042	135.869	33.8	65.6	19.2	1.2	0.222221	31.1063	2017	RCP8.5
2017-08-26	35.0042	135.869	31.7	64.8	17.9	1.6	0.207175	28.9485	2017	RCP8.5
2017-08-27	35.0042	135.869	32.9	50.5	22.6	2.5	0.261572	28.3958	2017	RCP8.5
2017-08-28	35.0042	135.869	32.5	56.1	22.3	2.1	0.2581	28.7883	2017	RCP8.5
2017-08-29	35.0042	135.869	33.1	61.3	20.3	1.8	0.234952	29.9175	2017	RCP8.5
2017-08-30	35.0042	135.869	33.2	64.3	21.2	1.6	0.245369	30.4799	2017	RCP8.5
2017-08-31	35.0042	135.869	34.2	61.9	20.4	1.8	0.23611	31.0116	2017	RCP8.5
2017-09-01	35.0042	135.869	32.7	69.7	16.6	1.4	0.192128	30.448	2017	RCP8.5
2017-09-02	35.0042	135.869	27.2	87.8	8.3	1.6	0.0960642	26.7835	2017	RCP8.5
2017-09-03	35.0042	135.869	24.7	82.8	4.9	1.9	0.0567126	23.4678	2017	RCP8.5
2017-09-04	35.0042	135.869	27.8	62.8	14.3	2	0.165508	24.8374	2017	RCP8.5
2017-09-05	35.0042	135.869	28.4	69.6	14.8	1.4	0.171295	26.2761	2017	RCP8.5
2017-09-06	35.0042	135.869	31.4	68	18.2	1.1	0.210647	29.1328	2017	RCP8.5
2017-09-07	35.0042	135.869	31.3	67	18.5	1.1	0.214119	28.9304	2017	RCP8.5
2017-09-08	35.0042	135.869	30	68.4	16.5	1.1	0.190971	27.7619	2017	RCP8.5
2017-09-09	35.0042	135.869	31.5	65	21.3	1.2	0.246526	29.0309	2017	RCP8.5
2017-09-10	35.0042	135.869	30.1	68.7	15.6	0.8	0.180554	27.8484	2017	RCP8.5
2017-09-11	35.0042	135.869	29.9	70.2	13.4	1.1	0.155092	27.6761	2017	RCP8.5
2017-09-12	35.0042	135.869	22.5	91.3	2.7	1.9	0.0312498	22.0115	2017	RCP8.5
2017-09-13	35.0042	135.869	25.1	73.7	9.2	1.6	0.106481	23.2106	2017	RCP8.5
2017-09-14	35.0042	135.869	29.3	70.5	16.5	0.7	0.190971	27.3887	2017	RCP8.5
2017-09-15	35.0042	135.869	33.5	67.2	21.2	1	0.245369	31.1832	2017	RCP8.5
2017-09-16	35.0042	135.869	32.8	68.2	19.4	1.3	0.224536	30.5332	2017	RCP8.5
2017-09-17	35.0042	135.869	31.1	70.4	17.8	1.2	0.206017	29.1282	2017	RCP8.5
2017-09-18	35.0042	135.869	31.1	67.2	18.6	1.5	0.215276	28.7535	2017	RCP8.5
2017-09-19	35.0042	135.869	30.8	67	18.6	1.7	0.215276	28.4373	2017	RCP8.5
2017-09-20	35.0042	135.869	29.5	50.9	22.7	2	0.26273	25.4795	2017	RCP8.5
2017-09-21	35.0042	135.869	28.3	60.4	19.3	0.7	0.223378	25.4212	2017	RCP8.5
2017-09-22	35.0042	135.869	26.7	66.9	13.6	1	0.157406	24.3075	2017	RCP8.5
2017-09-23	35.0042	135.869	27.4	65.8	13	1.9	0.150462	24.735	2017	RCP8.5
2017-09-24	35.0042	135.869	22.3	73.9	5	1.9	0.05787	20.2194	2017	RCP8.5
2017-09-25	35.0042	135.869	25.9	56.1	18.3	1.6	0.211804	22.6312	2017	RCP8.5
2017-09-26	35.0042	135.869	24.5	64.5	17	1.2	0.196758	22.2242	2017	RCP8.5
2017-09-27	35.0042	135.869	28.9	62.7	21.3	1.2	0.246526	26.3463	2017	RCP8.5
2017-09-28	35.0042	135.869	25.9	63.6	14.8	1.7	0.171295	23.2352	2017	RCP8.5
2017-09-29	35.0042	135.869	24.8	68.4	9	1.6	0.104166	22.3281	2017	RCP8.5
2017-09-30	35.0042	135.869	19.7	67.2	4.3	1.7	0.0497682	17.0651	2017	RCP8.5
2017-10-01	35.0042	135.869	20.1	96.4	1.1	1.2	0.0127314	20.0004	2017	RCP8.5
2017-10-02	35.0042	135.869	21.9	90.1	3.3	1.3	0.0381942	21.3739	2017	RCP8.5
2017-10-03	35.0042	135.869	26.4	74.3	14.4	1.6	0.166666	24.8982	2017	RCP8.5
2017-10-04	35.0042	135.869	28.6	71.4	18.4	1.2	0.212962	26.9374	2017	RCP8.5
2017-10-05	35.0042	135.869	26.2	62.7	16.7	1.7	0.193286	23.5399	2017	RCP8.5
2017-10-06	35.0042	135.869	24.6	65.3	15.9	0.9	0.184027	22.3461	2017	RCP8.5
2017-10-07	35.0042	135.869	22.1	77.6	5.9	1	0.0682866	20.5312	2017	RCP8.5
2017-10-08	35.0042	135.869	25.2	66.3	15.3	1.3	0.177082	22.9482	2017	RCP8.5
2017-10-09	35.0042	135.869	23.9	71.2	8.8	2	0.101851	21.7486	2017	RCP8.5
2017-10-10	35.0042	135.869	23.8	71.7	7	2	0.081018	21.5664	2017	RCP8.5
2017-10-11	35.0042	135.869	24.1	68.3	13.3	1.4	0.153934	21.9951	2017	RCP8.5
2017-10-12	35.0042	135.869	22.7	81.2	1.8	2.6	0.0208332	21.0477	2017	RCP8.5
2017-10-13	35.0042	135.869	22.8	74.1	10	1.1	0.11574	21.1565	2017	RCP8.5
2017-10-14	35.0042	135.869	22	79.1	6.5	1.3	0.075231	20.6188	2017	RCP8.5
2017-10-15	35.0042	135.869	23.3	68.7	10.8	1.8	0.124999	21.0832	2017	RCP8.5
2017-10-16	35.0042	135.869	23.3	78.8	8.1	0.8	0.0937494	21.9983	2017	RCP8.5
2017-10-17	35.0042	135.869	20.2	88.9	2	1.4	0.023148	19.4454	2017	RCP8.5
2017-10-18	35.0042	135.869	22	72.4	8.5	1.3	0.098379	20.0958	2017	RCP8.5
2017-10-19	35.0042	135.869	22.1	57.5	10.7	2.5	0.123842	18.7713	2017	RCP8.5
2017-10-20	35.0042	135.869	18.2	53.9	14.6	2.5	0.16898	15.2077	2017	RCP8.5
2017-10-21	35.0042	135.869	15.1	64	10.6	2	0.122684	13.0017	2017	RCP8.5
2017-10-22	35.0042	135.869	17.2	62.5	13.7	1.6	0.158564	15.0565	2017	RCP8.5
2017-10-23	35.0042	135.869	18.6	67.6	15.3	1	0.177082	16.9558	2017	RCP8.5
2017-10-24	35.0042	135.869	20	67.4	13	1	0.150462	18.0789	2017	RCP8.5
2017-10-25	35.0042	135.869	19.6	79.2	5.2	1.3	0.0601848	18.2045	2017	RCP8.5
2017-10-26	35.0042	135.869	20.7	84.4	5.4	1	0.0624996	19.8097	2017	RCP8.5
2017-10-27	35.0042	135.869	21.6	81.7	7.6	1	0.0879624	20.5983	2017	RCP8.5
2017-10-28	35.0042	135.869	19.3	87.7	4.1	1.3	0.0474534	18.6208	2017	RCP8.5
2017-10-29	35.0042	135.869	22	75.9	9	1.2	0.104166	20.496	2017	RCP8.5
2017-10-30	35.0042	135.869	20.8	79.5	4.5	1.7	0.052083	19.313	2017	RCP8.5
2017-10-31	35.0042	135.869	19.7	72.4	7	1.8	0.081018	17.7724	2017	RCP8.5
2017-11-01	35.0042	135.869	19.8	81.1	6.1	0.8	0.0706014	18.6805	2017	RCP8.5
2017-11-02	35.0042	135.869	19.5	76.1	7.9	1.4	0.0914346	18.0262	2017	RCP8.5
2017-11-03	35.0042	135.869	16.8	70.4	9.2	1.1	0.106481	15.0672	2017	RCP8.5
2017-11-04	35.0042	135.869	18	72.8	11.7	0.9	0.135416	16.6118	2017	RCP8.5
2017-11-05	35.0042	135.869	15	92.1	2.7	1.3	0.0312498	14.5988	2017	RCP8.5
2017-11-06	35.0042	135.869	15	67	10.5	1.3	0.121527	13.1857	2017	RCP8.5
2017-11-07	35.0042	135.869	15.9	66.8	13.9	1.1	0.160879	14.2671	2017	RCP8.5
2017-11-08	35.0042	135.869	18.4	84	8.8	0.9	0.101851	17.792	2017	RCP8.5
2017-11-09	35.0042	135.869	20	83.8	8.8	1	0.101851	19.3356	2017	RCP8.5
2017-11-10	35.0042	135.869	19.9	67.4	9.9	1.3	0.114583	17.7386	2017	RCP8.5
2017-11-11	35.0042	135.869	16.5	65.1	10.7	1.1	0.123842	14.4455	2017	RCP8.5
2017-11-12	35.0042	135.869	16.8	77.7	10.8	0.5	0.124999	15.8542	2017	RCP8.5
2017-11-13	35.0042	135.869	15.9	73.7	3.5	1.7	0.040509	14.0045	2017	RCP8.5
2017-11-14	35.0042	135.869	14.8	61.3	8	1.3	0.092592	12.3478	2017	RCP8.5
2017-11-15	35.0042	135.869	15.8	70.5	12	0.8	0.138888	14.3628	2017	RCP8.5
2017-11-16	35.0042	135.869	17.6	70.9	6.8	1.6	0.0787032	15.6472	2017	RCP8.5
2017-11-17	35.0042	135.869	16.8	68.9	9.6	1.1	0.11111	14.9682	2017	RCP8.5
2017-11-18	35.0042	135.869	15.2	89.5	3.7	0.9	0.0428238	14.6941	2017	RCP8.5
2017-11-19	35.0042	135.869	17	64.1	8.3	2.8	0.0960642	14.54	2017	RCP8.5
2017-11-20	35.0042	135.869	13.7	62	11.5	1.8	0.133101	11.635	2017	RCP8.5
2017-11-21	35.0042	135.869	14.1	69.1	10.7	1.8	0.123842	12.4995	2017	RCP8.5
2017-11-22	35.0042	135.869	14.3	62.5	8.7	1.6	0.100694	12.0232	2017	RCP8.5
2017-11-23	35.0042	135.869	15.1	71.4	7.6	2.1	0.0879624	13.3678	2017	RCP8.5
2017-11-24	35.0042	135.869	12.7	59.3	8.7	3.1	0.100694	10.2311	2017	RCP8.5
2017-11-25	35.0042	135.869	11.2	69.3	8.6	1.4	0.0995364	9.65935	2017	RCP8.5
2017-11-26	35.0042	135.869	13.1	75.6	9.5	0.9	0.109953	12.015	2017	RCP8.5
2017-11-27	35.0042	135.869	14.6	72.1	8.9	1.2	0.103009	13.1051	2017	RCP8.5
2017-11-28	35.0042	135.869	12.7	84.4	2.2	1	0.0254628	11.6908	2017	RCP8.5
2017-11-29	35.0042	135.869	14.8	77.4	10.7	0.8	0.123842	13.8816	2017	RCP8.5
2017-11-30	35.0042	135.869	15.4	66.3	8.6	1.8	0.0995364	13.3263	2017	RCP8.5
2017-12-01	35.0042	135.869	11.9	51.3	6.9	3.3	0.0798606	8.77433	2017	RCP8.5
2017-12-02	35.0042	135.869	10.7	76.5	12.3	0.9	0.14236	9.99257	2017	RCP8.5
2017-12-03	35.0042	135.869	13.4	75.6	10.2	0.7	0.118055	12.3664	2017	RCP8.5
2017-12-04	35.0042	135.869	11.1	95.1	0.9	1.2	0.0104166	10.7439	2017	RCP8.5
2017-12-05	35.0042	135.869	13.1	70.6	3.9	1.4	0.0451386	11.1601	2017	RCP8.5
2017-12-06	35.0042	135.869	12	59.4	5.5	1.9	0.063657	9.41679	2017	RCP8.5
2017-12-07	35.0042	135.869	12.1	78.6	7.3	0.7	0.0844902	11.1174	2017	RCP8.5
2017-12-08	35.0042	135.869	9.5	94.5	1.2	1.2	0.0138888	9.11053	2017	RCP8.5
2017-12-09	35.0042	135.869	11.6	85.7	2.2	1.1	0.0254628	10.6981	2017	RCP8.5
2017-12-10	35.0042	135.869	14.3	79.4	8.7	0.8	0.100694	13.4067	2017	RCP8.5
2017-12-11	35.0042	135.869	14.7	77	9	0.8	0.104166	13.6239	2017	RCP8.5
2017-12-12	35.0042	135.869	14.8	77.4	10.7	0.9	0.123842	13.8759	2017	RCP8.5
2017-12-13	35.0042	135.869	15.9	71.5	10.5	1.2	0.121527	14.4062	2017	RCP8.5
2017-12-14	35.0042	135.869	14.3	73.9	5.6	1.1	0.0648144	12.7079	2017	RCP8.5
2017-12-15	35.0042	135.869	13.7	65.2	6.3	2.1	0.0729162	11.4634	2017	RCP8.5
2017-12-16	35.0042	135.869	10.5	70.9	7.9	1.2	0.0914346	9.06886	2017	RCP8.5
2017-12-17	35.0042	135.869	11.7	77.1	10.9	0.8	0.126157	10.896	2017	RCP8.5
2017-12-18	35.0042	135.869	14.1	67.4	10.3	1.7	0.119212	12.3415	2017	RCP8.5
2017-12-19	35.0042	135.869	13.6	74	3.9	1.1	0.0451386	11.91	2017	RCP8.5
2017-12-20	35.0042	135.869	12.5	77.8	7.2	0.7	0.0833328	11.4361	2017	RCP8.5
2017-12-21	35.0042	135.869	13.9	77	10.5	0.8	0.121527	12.9704	2017	RCP8.5
2017-12-22	35.0042	135.869	14	85.3	5.7	0.7	0.0659718	13.346	2017	RCP8.5
2017-12-23	35.0042	135.869	13.8	86.4	3.1	1.2	0.0358794	12.9908	2017	RCP8.5
2017-12-24	35.0042	135.869	13.3	68.8	6.9	1.3	0.0798606	11.4616	2017	RCP8.5
2017-12-25	35.0042	135.869	14.3	87	4	1.1	0.046296	13.6131	2017	RCP8.5
2017-12-26	35.0042	135.869	14.6	81.7	2	1.9	0.023148	13.2709	2017	RCP8.5
2017-12-27	35.0042	135.869	17.2	91.2	1.3	1.8	0.0150462	16.58	2017	RCP8.5
2017-12-28	35.0042	135.869	14.7	72.3	2.9	2.3	0.0335646	12.667	2017	RCP8.5
2017-12-29	35.0042	135.869	13.9	67.8	7.2	1.4	0.0833328	11.9633	2017	RCP8.5
2017-12-30	35.0042	135.869	13.1	78	7.4	0.7	0.0856476	12.0444	2017	RCP8.5
2017-12-31	35.0042	135.869	12.3	82.1	4.8	0.7	0.0555552	11.3649	2017	RCP8.5
2018-01-01	35.0042	135.869	10.4	87.8	2	1.1	0.023148	9.64103	2018	RCP8.5
2018-01-02	35.0042	135.869	10.2	82.6	2.7	1.5	0.0312498	9.13024	2018	RCP8.5
2018-01-03	35.0042	135.869	12.2	73	7	1	0.081018	10.7639	2018	RCP8.5
2018-01-04	35.0042	135.869	10	69.1	5.7	2.3	0.0659718	8.23931	2018	RCP8.5
2018-01-05	35.0042	135.869	7.2	67.3	7.7	2.4	0.0891198	5.66547	2018	RCP8.5
2018-01-06	35.0042	135.869	5.3	75.2	7	2.3	0.081018	4.26358	2018	RCP8.5
2018-01-07	35.0042	135.869	6.5	86.6	1.8	2	0.0208332	5.63836	2018	RCP8.5
2018-01-08	35.0042	135.869	8.3	73.1	6.4	1.1	0.0740736	7.01853	2018	RCP8.5
2018-01-09	35.0042	135.869	7.1	71.8	5.9	2	0.0682866	5.713	2018	RCP8.5
2018-01-10	35.0042	135.869	9.2	67.4	10.3	1.3	0.119212	7.79855	2018	RCP8.5
2018-01-11	35.0042	135.869	8.4	78	2.3	1.9	0.0266202	7.0313	2018	RCP8.5
2018-01-12	35.0042	135.869	7.2	66.3	8.8	3.8	0.101851	5.61288	2018	RCP8.5
2018-01-13	35.0042	135.869	4.5	79.4	7.8	2.6	0.0902772	3.75834	2018	RCP8.5
2018-01-14	35.0042	135.869	6.1	73	9.5	1.7	0.109953	5.13538	2018	RCP8.5
2018-01-15	35.0042	135.869	8.5	68.3	8.9	1.8	0.103009	7.06664	2018	RCP8.5
2018-01-16	35.0042	135.869	10.8	66.5	8	1.8	0.092592	9.02167	2018	RCP8.5
2018-01-17	35.0042	135.869	10.9	67.9	12.2	1.2	0.141203	9.56441	2018	RCP8.5
2018-01-18	35.0042	135.869	13.3	71.5	8.8	1.4	0.101851	11.811	2018	RCP8.5
2018-01-19	35.0042	135.869	11.2	75.4	7	0.7	0.081018	10.0012	2018	RCP8.5
2018-01-20	35.0042	135.869	12.1	60.7	7.9	2.7	0.0914346	9.74843	2018	RCP8.5
2018-01-21	35.0042	135.869	8.8	69	11.3	0.9	0.130786	7.62466	2018	RCP8.5
2018-01-22	35.0042	135.869	10.1	74.7	7.8	0.1	0.0902772	9.0013	2018	RCP8.5
2018-01-23	35.0042	135.869	7.2	92.3	1.6	0.9	0.0185184	6.70858	2018	RCP8.5
2018-01-24	35.0042	135.869	11.2	73.2	11.6	1.1	0.134258	10.1775	2018	RCP8.5
2018-01-25	35.0042	135.869	9.3	66.9	7.8	1.3	0.0902772	7.66662	2018	RCP8.5
2018-01-26	35.0042	135.869	10.8	69.1	11.4	0.7	0.131944	9.52338	2018	RCP8.5
2018-01-27	35.0042	135.869	12.4	91.9	1.5	2.2	0.017361	11.8196	2018	RCP8.5
2018-01-28	35.0042	135.869	12.5	76.4	5.3	0.8	0.0613422	11.1739	2018	RCP8.5
2018-01-29	35.0042	135.869	9.9	90.4	2.2	0.7	0.0254628	9.35775	2018	RCP8.5
2018-01-30	35.0042	135.869	11.5	70.8	8.9	1	0.103009	10.0932	2018	RCP8.5
2018-01-31	35.0042	135.869	10.4	62.3	8.3	2.7	0.0960642	8.33737	2018	RCP8.5
2018-02-01	35.0042	135.869	6.1	66.4	6.7	2.1	0.0775458	4.52888	2018	RCP8.5
2018-02-02	35.0042	135.869	6	68.8	6.6	1	0.0763884	4.62271	2018	RCP8.5
2018-02-03	35.0042	135.869	9.7	72.2	11.7	0.6	0.135416	8.72462	2018	RCP8.5
2018-02-04	35.0042	135.869	8.3	71.6	5	1.2	0.05787	6.80665	2018	RCP8.5
2018-02-05	35.0042	135.869	8.4	63.1	7.8	2.5	0.0902772	6.52534	2018	RCP8.5
2018-02-06	35.0042	135.869	7.1	65.3	8.9	1.8	0.103009	5.58403	2018	RCP8.5
2018-02-07	35.0042	135.869	7.7	61.5	8	1.6	0.092592	5.85324	2018	RCP8.5
2018-02-08	35.0042	135.869	8	68.5	5.5	1.3	0.063657	6.37024	2018	RCP8.5
2018-02-09	35.0042	135.869	6.3	66.3	7.1	2.5	0.0821754	4.7181	2018	RCP8.5
2018-02-10	35.0042	135.869	4.3	76.9	9.5	4.2	0.109953	3.48052	2018	RCP8.5
2018-02-11	35.0042	135.869	8.5	67.4	13.3	1.2	0.153934	7.37333	2018	RCP8.5
2018-02-12	35.0042	135.869	9.7	74.7	10.6	0.6	0.122684	8.80691	2018	RCP8.5
2018-02-13	35.0042	135.869	13.4	64.2	11.4	1.8	0.131944	11.5211	2018	RCP8.5
2018-02-14	35.0042	135.869	9.7	90.6	1	1.3	0.011574	9.03331	2018	RCP8.5
2018-02-15	35.0042	135.869	6	90.2	2	1.6	0.023148	5.38219	2018	RCP8.5
2018-02-16	35.0042	135.869	9.2	73.8	11	1	0.127314	8.27962	2018	RCP8.5
2018-02-17	35.0042	135.869	5.6	78.3	6.6	2.1	0.0763884	4.69607	2018	RCP8.5
2018-02-18	35.0042	135.869	7.1	66.6	9.8	1.3	0.113425	5.75729	2018	RCP8.5
2018-02-19	35.0042	135.869	9.8	62	11.7	2.9	0.135416	8.01428	2018	RCP8.5
2018-02-20	35.0042	135.869	8.4	58.7	12.2	4.1	0.141203	6.49562	2018	RCP8.5
2018-02-21	35.0042	135.869	5.4	64.6	9.8	2.4	0.113425	4.00793	2018	RCP8.5
2018-02-22	35.0042	135.869	9.2	60.3	16.1	1.3	0.186341	7.76026	2018	RCP8.5
2018-02-23	35.0042	135.869	13	68.1	11.7	1.3	0.135416	11.4968	2018	RCP8.5
2018-02-24	35.0042	135.869	12.9	79.6	6.6	0.8	0.0763884	11.9026	2018	RCP8.5
2018-02-25	35.0042	135.869	14	92.7	2.2	1.8	0.0254628	13.5706	2018	RCP8.5
2018-02-26	35.0042	135.869	16.4	76.1	12.7	1	0.14699	15.4447	2018	RCP8.5
2018-02-27	35.0042	135.869	16.3	75.1	11	0.2	0.127314	15.1844	2018	RCP8.5
2018-02-28	35.0042	135.869	11.6	82	4.9	1.7	0.0567126	10.6265	2018	RCP8.5
2018-03-01	35.0042	135.869	8.2	66.7	11.4	3.4	0.131944	6.78611	2018	RCP8.5
2018-03-02	35.0042	135.869	7.7	65.4	12.9	4	0.149305	6.31908	2018	RCP8.5
2018-03-03	35.0042	135.869	8.6	61.4	13.2	4.6	0.152777	6.88976	2018	RCP8.5
2018-03-04	35.0042	135.869	10.2	66	12.1	2.4	0.140045	8.70749	2018	RCP8.5
2018-03-05	35.0042	135.869	12.6	62.8	16.4	1.7	0.189814	11.041	2018	RCP8.5
2018-03-06	35.0042	135.869	14.3	60.1	19.5	1.4	0.225693	12.6111	2018	RCP8.5
2018-03-07	35.0042	135.869	14.7	63.3	16.6	1.2	0.192128	13.052	2018	RCP8.5
2018-03-08	35.0042	135.869	13.7	77.3	6.2	2.2	0.0717588	12.3863	2018	RCP8.5
2018-03-09	35.0042	135.869	8	69.2	9	3.4	0.104166	6.57031	2018	RCP8.5
2018-03-10	35.0042	135.869	7.7	71.6	13.3	1.9	0.153934	6.83936	2018	RCP8.5
2018-03-11	35.0042	135.869	12.3	57.5	18.5	1.7	0.214119	10.5174	2018	RCP8.5
2018-03-12	35.0042	135.869	13.9	65.1	14.3	2.3	0.165508	12.2341	2018	RCP8.5
2018-03-13	35.0042	135.869	13.5	56.1	19.3	1.8	0.223378	11.5397	2018	RCP8.5
2018-03-14	35.0042	135.869	15.4	50.2	21.2	1.8	0.245369	12.882	2018	RCP8.5
2018-03-15	35.0042	135.869	17.3	66.1	13	1.7	0.150462	15.4087	2018	RCP8.5
2018-03-16	35.0042	135.869	13	56.6	12.8	2.1	0.148147	10.665	2018	RCP8.5
2018-03-17	35.0042	135.869	12.3	49.4	16.1	2.8	0.186341	9.69965	2018	RCP8.5
2018-03-18	35.0042	135.869	12.5	55.3	18.5	1.8	0.214119	10.5297	2018	RCP8.5
2018-03-19	35.0042	135.869	13.3	68.2	13.6	0.8	0.157406	11.9514	2018	RCP8.5
2018-03-20	35.0042	135.869	18.7	58.7	16.3	2.4	0.188656	16.219	2018	RCP8.5
2018-03-21	35.0042	135.869	13	55.2	7.8	2.7	0.0902772	10.1471	2018	RCP8.5
2018-03-22	35.0042	135.869	15.4	52.9	22.1	1.7	0.255785	13.1657	2018	RCP8.5
2018-03-23	35.0042	135.869	16.8	62.3	22.2	1	0.256943	15.2698	2018	RCP8.5
2018-03-24	35.0042	135.869	20	59	21.5	1.1	0.248841	17.839	2018	RCP8.5
2018-03-25	35.0042	135.869	20.3	55.5	19.3	1.5	0.223378	17.6108	2018	RCP8.5
2018-03-26	35.0042	135.869	19.6	74.9	9	1.8	0.104166	18.0712	2018	RCP8.5
2018-03-27	35.0042	135.869	18	80.8	3.8	3	0.0439812	16.5894	2018	RCP8.5
2018-03-28	35.0042	135.869	13.8	59.3	13.8	2.4	0.159721	11.6498	2018	RCP8.5
2018-03-29	35.0042	135.869	15.4	50.8	22.8	1.8	0.263887	13.0296	2018	RCP8.5
2018-03-30	35.0042	135.869	15.6	57	19.5	1.5	0.225693	13.5319	2018	RCP8.5
2018-03-31	35.0042	135.869	12.4	71.8	7.9	1.4	0.0914346	10.9135	2018	RCP8.5
2018-04-01	35.0042	135.869	13.1	84.6	4	1.6	0.046296	12.2161	2018	RCP8.5
2018-04-02	35.0042	135.869	18.4	63	16.4	1.6	0.189814	16.3915	2018	RCP8.5
2018-04-03	35.0042	135.869	10.6	68.1	6.8	1.9	0.0787032	8.8445	2018	RCP8.5
2018-04-04	35.0042	135.869	12.5	43.4	17.3	2.2	0.20023	9.54777	2018	RCP8.5
2018-04-05	35.0042	135.869	17.2	52.3	21.6	1	0.249998	14.7235	2018	RCP8.5
2018-04-06	35.0042	135.869	18.6	62.5	17.6	1.1	0.203702	16.639	2018	RCP8.5
2018-04-07	35.0042	135.869	16.3	80.1	5.7	1.7	0.0659718	15.1102	2018	RCP8.5
2018-04-08	35.0042	135.869	16.6	83.2	4.8	1.6	0.0555552	15.5992	2018	RCP8.5
2018-04-09	35.0042	135.869	19	85.3	6.5	1.4	0.075231	18.291	2018	RCP8.5
2018-04-10	35.0042	135.869	17	63.1	15.3	2.6	0.177082	14.9808	2018	RCP8.5
2018-04-11	35.0042	135.869	15.9	64.5	15.6	1.5	0.180554	14.1707	2018	RCP8.5
2018-04-12	35.0042	135.869	12	81.9	2.8	1.6	0.0324072	10.8394	2018	RCP8.5
2018-04-13	35.0042	135.869	11.2	67.5	11.3	1.7	0.130786	9.72129	2018	RCP8.5
2018-04-14	35.0042	135.869	17.3	59.5	21.8	1.2	0.252313	15.4461	2018	RCP8.5
2018-04-15	35.0042	135.869	18.3	58.5	22.7	1.5	0.26273	16.3018	2018	RCP8.5
2018-04-16	35.0042	135.869	18.6	52.5	25.5	1.5	0.295137	16.1878	2018	RCP8.5
2018-04-17	35.0042	135.869	21.8	43.1	23.5	2	0.271989	17.9353	2018	RCP8.5
2018-04-18	35.0042	135.869	18.6	67	10.5	3.7	0.121527	16.3987	2018	RCP8.5
2018-04-19	35.0042	135.869	17.8	68.9	9.5	2.5	0.109953	15.8166	2018	RCP8.5
2018-04-20	35.0042	135.869	16.3	52.4	22.3	2.2	0.2581	13.9073	2018	RCP8.5
2018-04-21	35.0042	135.869	18.7	54	24.2	1.4	0.280091	16.3451	2018	RCP8.5
2018-04-22	35.0042	135.869	15.2	70.1	13.4	0.9	0.155092	13.8616	2018	RCP8.5
2018-04-23	35.0042	135.869	22.2	57.9	24.8	1	0.287035	19.926	2018	RCP8.5
2018-04-24	35.0042	135.869	19.5	65.3	13.4	1.1	0.155092	17.438	2018	RCP8.5
2018-04-25	35.0042	135.869	14.3	80.6	6.5	1.7	0.075231	13.2766	2018	RCP8.5
2018-04-26	35.0042	135.869	22.3	48	26	1.8	0.300924	19.0244	2018	RCP8.5
2018-04-27	35.0042	135.869	18.5	54.1	19.5	1.3	0.225693	15.8924	2018	RCP8.5
2018-04-28	35.0042	135.869	17.8	61.6	16.8	0.8	0.194443	15.788	2018	RCP8.5
2018-04-29	35.0042	135.869	20.7	58.3	20.2	0.9	0.233795	18.3355	2018	RCP8.5
2018-04-30	35.0042	135.869	21.7	48.7	24	1.7	0.277776	18.4602	2018	RCP8.5
2018-05-01	35.0042	135.869	20.5	45.3	25	1.2	0.28935	17.1638	2018	RCP8.5
2018-05-02	35.0042	135.869	24.8	39.2	28.2	1	0.326387	20.4129	2018	RCP8.5
2018-05-03	35.0042	135.869	25.8	42.6	25.7	1.6	0.297452	21.4731	2018	RCP8.5
2018-05-04	35.0042	135.869	22.6	56.3	18	1.8	0.208332	19.6545	2018	RCP8.5
2018-05-05	35.0042	135.869	18.2	65.9	8	1.8	0.092592	15.8433	2018	RCP8.5
2018-05-06	35.0042	135.869	19.7	70.8	12	1.6	0.138888	18.0149	2018	RCP8.5
2018-05-07	35.0042	135.869	25.6	61.7	19.8	1.5	0.229165	23.0927	2018	RCP8.5
2018-05-08	35.0042	135.869	26.8	55.5	20.5	2.2	0.237267	23.4783	2018	RCP8.5
2018-05-09	35.0042	135.869	18.9	80.8	4.7	2.6	0.0543978	17.5609	2018	RCP8.5
2018-05-10	35.0042	135.869	25	63.2	19	1.7	0.219906	22.6461	2018	RCP8.5
2018-05-11	35.0042	135.869	29.3	57.7	25.3	1.6	0.292822	26.3148	2018	RCP8.5
2018-05-12	35.0042	135.869	26.4	72.9	12.8	1.6	0.148147	24.6234	2018	RCP8.5
2018-05-13	35.0042	135.869	23	94.4	5	2.4	0.05787	22.9998	2018	RCP8.5
2018-05-14	35.0042	135.869	23.7	95.9	6.3	1.9	0.0729162	24.0015	2018	RCP8.5
2018-05-15	35.0042	135.869	24.3	74.5	12.5	1.4	0.144675	22.7958	2018	RCP8.5
2018-05-16	35.0042	135.869	25.5	65.1	17.5	1.6	0.202545	23.2253	2018	RCP8.5
2018-05-17	35.0042	135.869	26.1	49.9	22.5	1.4	0.260415	22.3837	2018	RCP8.5
2018-05-18	35.0042	135.869	23.4	60.4	13.1	1.5	0.151619	20.4856	2018	RCP8.5
2018-05-19	35.0042	135.869	21.2	83.8	6.3	2.8	0.0729162	20.2108	2018	RCP8.5
2018-05-20	35.0042	135.869	23.1	79.7	12.4	1.6	0.143518	22.1793	2018	RCP8.5
2018-05-21	35.0042	135.869	21.5	59.8	16.4	2.3	0.189814	18.8797	2018	RCP8.5
2018-05-22	35.0042	135.869	23.4	56.5	24.5	1.5	0.283563	20.8169	2018	RCP8.5
2018-05-23	35.0042	135.869	26.5	51.8	24.5	1.5	0.283563	23.0674	2018	RCP8.5
2018-05-24	35.0042	135.869	28.9	53.6	24.2	1.4	0.280091	25.4018	2018	RCP8.5
2018-05-25	35.0042	135.869	21.7	67	13.1	1.5	0.151619	19.6013	2018	RCP8.5
2018-05-26	35.0042	135.869	25.2	63.4	16.8	1.6	0.194443	22.712	2018	RCP8.5
2018-05-27	35.0042	135.869	24	64.8	15	1.8	0.17361	21.6231	2018	RCP8.5
2018-05-28	35.0042	135.869	24.1	58	21.8	1.5	0.252313	21.4467	2018	RCP8.5
2018-05-29	35.0042	135.869	27.3	56	24	1.6	0.277776	24.2332	2018	RCP8.5
2018-05-30	35.0042	135.869	28.5	60.9	21.3	1.2	0.246526	25.7619	2018	RCP8.5
2018-05-31	35.0042	135.869	27.5	63.3	17.8	1	0.206017	24.9179	2018	RCP8.5
2018-06-01	35.0042	135.869	24.6	64.8	15.4	1.9	0.17824	22.1998	2018	RCP8.5
2018-06-02	35.0042	135.869	22.7	63.9	16.4	1.4	0.189814	20.4478	2018	RCP8.5
2018-06-03	35.0042	135.869	27.4	54.9	26.5	1.2	0.306711	24.3602	2018	RCP8.5
2018-06-04	35.0042	135.869	28.7	52.6	26.1	1.5	0.302081	25.2057	2018	RCP8.5
2018-06-05	35.0042	135.869	28.4	56.3	26	1.7	0.300924	25.3673	2018	RCP8.5
2018-06-06	35.0042	135.869	24.9	67.5	14.4	1.6	0.166666	22.7215	2018	RCP8.5
2018-06-07	35.0042	135.869	22.8	55.5	20.5	2.1	0.237267	19.8957	2018	RCP8.5
2018-06-08	35.0042	135.869	25.6	63.1	21.9	1.1	0.253471	23.4043	2018	RCP8.5
2018-06-09	35.0042	135.869	30.3	49.3	28.1	1.5	0.325229	26.3223	2018	RCP8.5
2018-06-10	35.0042	135.869	29.7	53.1	22.7	1.4	0.26273	25.9636	2018	RCP8.5
2018-06-11	35.0042	135.869	32.2	54.9	26.9	1.4	0.311341	28.6685	2018	RCP8.5
2018-06-12	35.0042	135.869	31.3	63.1	19.3	2.1	0.223378	28.4229	2018	RCP8.5
2018-06-13	35.0042	135.869	24	85.3	3.4	2.9	0.0393516	22.8709	2018	RCP8.5
2018-06-14	35.0042	135.869	26	77.1	7.4	2.4	0.0856476	24.2648	2018	RCP8.5
2018-06-15	35.0042	135.869	24.1	91.9	4.4	1.5	0.0509256	23.8441	2018	RCP8.5
2018-06-16	35.0042	135.869	23.3	89.1	6.3	1.3	0.0729162	22.9128	2018	RCP8.5
2018-06-17	35.0042	135.869	29.3	67.5	16.9	1.5	0.195601	27.0012	2018	RCP8.5
2018-06-18	35.0042	135.869	31.6	58.9	22.6	1.7	0.261572	28.3836	2018	RCP8.5
2018-06-19	35.0042	135.869	25.5	81.4	9	1.8	0.104166	24.4251	2018	RCP8.5
2018-06-20	35.0042	135.869	23	80	6.8	2.5	0.0787032	21.6342	2018	RCP8.5
2018-06-21	35.0042	135.869	23	84.2	4.2	2.2	0.0486108	21.8787	2018	RCP8.5
2018-06-22	35.0042	135.869	23.6	83	5.1	1.8	0.0590274	22.4368	2018	RCP8.5
2018-06-23	35.0042	135.869	24.6	83.9	9.7	1.5	0.112268	23.8937	2018	RCP8.5
2018-06-24	35.0042	135.869	26.3	77.2	12.4	1.3	0.143518	25.0077	2018	RCP8.5
2018-06-25	35.0042	135.869	23.6	83.6	7.2	1.1	0.0833328	22.71	2018	RCP8.5
2018-06-26	35.0042	135.869	23.9	84.4	5	2.1	0.05787	22.8547	2018	RCP8.5
2018-06-27	35.0042	135.869	27.1	80.1	8.8	1.7	0.101851	25.8202	2018	RCP8.5
2018-06-28	35.0042	135.869	25.2	81.7	6.2	2.4	0.0717588	23.9114	2018	RCP8.5
2018-06-29	35.0042	135.869	26.8	66.5	17.7	2.2	0.20486	24.5689	2018	RCP8.5
2018-06-30	35.0042	135.869	27.7	64.9	22.4	1.3	0.259258	25.5668	2018	RCP8.5
2018-07-01	35.0042	135.869	30	65.9	24.6	1	0.28472	27.9662	2018	RCP8.5
2018-07-02	35.0042	135.869	33.3	60.5	26.6	1.2	0.307868	30.4021	2018	RCP8.5
2018-07-03	35.0042	135.869	35	57.6	26.9	1.4	0.311341	31.5523	2018	RCP8.5
2018-07-04	35.0042	135.869	28.6	75.1	12.2	1.5	0.141203	26.9367	2018	RCP8.5
2018-07-05	35.0042	135.869	26.8	83.1	11.4	1.2	0.131944	26.1023	2018	RCP8.5
2018-07-06	35.0042	135.869	30.9	74.9	17.3	1	0.20023	29.4925	2018	RCP8.5
2018-07-07	35.0042	135.869	32.3	74.8	14.8	1.3	0.171295	30.6259	2018	RCP8.5
2018-07-08	35.0042	135.869	26.5	90.9	4.3	1.8	0.0497682	26.1119	2018	RCP8.5
2018-07-09	35.0042	135.869	26.6	91	4.4	1.8	0.0509256	26.2318	2018	RCP8.5
2018-07-10	35.0042	135.869	30.1	76.8	11.9	1.8	0.137731	28.5419	2018	RCP8.5
2018-07-11	35.0042	135.869	31.6	73.3	15.6	2.2	0.180554	29.7682	2018	RCP8.5
2018-07-12	35.0042	135.869	29.7	75.9	12.3	2.1	0.14236	28.0587	2018	RCP8.5
2018-07-13	35.0042	135.869	28.3	77.3	8.2	4	0.0949068	26.4685	2018	RCP8.5
2018-07-14	35.0042	135.869	25.9	84.5	5.2	1.8	0.0601848	24.8624	2018	RCP8.5
2018-07-15	35.0042	135.869	27.3	88.7	7.5	1.3	0.086805	26.9424	2018	RCP8.5
2018-07-16	35.0042	135.869	27.5	89	8.6	1.2	0.0995364	27.2684	2018	RCP8.5
2018-07-17	35.0042	135.869	32.3	73.6	14.6	1.7	0.16898	30.4309	2018	RCP8.5
2018-07-18	35.0042	135.869	34.6	73.2	17.5	1.4	0.202545	32.7764	2018	RCP8.5
2018-07-19	35.0042	135.869	33.3	77.5	15.3	1.6	0.177082	31.9606	2018	RCP8.5
2018-07-20	35.0042	135.869	31.1	77.4	14	1.4	0.162036	29.7529	2018	RCP8.5
2018-07-21	35.0042	135.869	32.4	76.1	15.3	1.3	0.177082	30.9277	2018	RCP8.5
2018-07-22	35.0042	135.869	31.4	74.1	15.4	1.6	0.17824	29.7021	2018	RCP8.5
2018-07-23	35.0042	135.869	34.6	66	22.3	1.7	0.2581	32.0692	2018	RCP8.5
2018-07-24	35.0042	135.869	33.3	65.8	19.4	1.8	0.224536	30.6486	2018	RCP8.5
2018-07-25	35.0042	135.869	32.9	65.1	20.4	1.8	0.23611	30.2482	2018	RCP8.5
2018-07-26	35.0042	135.869	34.1	63.7	23.4	1.8	0.270832	31.3509	2018	RCP8.5
2018-07-27	35.0042	135.869	35.1	62.1	24.9	1.8	0.288193	32.1361	2018	RCP8.5
2018-07-28	35.0042	135.869	33.6	68.7	19.6	1.8	0.22685	31.3326	2018	RCP8.5
2018-07-29	35.0042	135.869	29.2	76.6	11.5	2.4	0.133101	27.5901	2018	RCP8.5
2018-07-30	35.0042	135.869	26.7	80	7.1	4.4	0.0821754	25.1333	2018	RCP8.5
2018-07-31	35.0042	135.869	28	84	7.6	2.5	0.0879624	27.0174	2018	RCP8.5
2018-08-01	35.0042	135.869	28.8	76.4	8.7	3.5	0.100694	26.9071	2018	RCP8.5
2018-08-02	35.0042	135.869	30.1	69.7	15.1	2.6	0.174767	27.836	2018	RCP8.5
2018-08-03	35.0042	135.869	33.2	65.6	21.2	2	0.245369	30.6317	2018	RCP8.5
2018-08-04	35.0042	135.869	33.4	65.4	21.6	1.7	0.249998	30.832	2018	RCP8.5
2018-08-05	35.0042	135.869	32.9	64.1	20.4	1.9	0.23611	30.109	2018	RCP8.5
2018-08-06	35.0042	135.869	32.5	65.9	18.1	1.9	0.209489	29.8295	2018	RCP8.5
2018-08-07	35.0042	135.869	30.8	70	15.8	1.5	0.182869	28.6426	2018	RCP8.5
2018-08-08	35.0042	135.869	30.4	77.6	13.6	0.9	0.157406	29.1055	2018	RCP8.5
2018-08-09	35.0042	135.869	32	73.1	18.2	1.1	0.210647	30.3602	2018	RCP8.5
2018-08-10	35.0042	135.869	32.6	70.7	18.8	1.4	0.217591	30.6332	2018	RCP8.5
2018-08-11	35.0042	135.869	31.2	73.7	15.9	1.3	0.184027	29.5122	2018	RCP8.5
2018-08-12	35.0042	135.869	32.8	70.6	18.6	1.2	0.215276	30.8066	2018	RCP8.5
2018-08-13	35.0042	135.869	33.8	67.4	21.1	1.1	0.244211	31.4778	2018	RCP8.5
2018-08-14	35.0042	135.869	34	70.5	20	0.9	0.23148	32.0299	2018	RCP8.5
2018-08-15	35.0042	135.869	34.9	68	20.8	1	0.240739	32.5733	2018	RCP8.5
2018-08-16	35.0042	135.869	35.5	67.5	21.7	1.1	0.251156	33.1132	2018	RCP8.5
2018-08-17	35.0042	135.869	34.8	68.8	20.4	1	0.23611	32.566	2018	RCP8.5
2018-08-18	35.0042	135.869	34	70.6	19.6	0.9	0.22685	32.018	2018	RCP8.5
2018-08-19	35.0042	135.869	32.5	73.6	16.9	0.9	0.195601	30.8252	2018	RCP8.5
2018-08-20	35.0042	135.869	31.4	76	12.6	1.4	0.145832	29.7598	2018	RCP8.5
2018-08-21	35.0042	135.869	29.9	75	10.2	1.6	0.118055	28.01	2018	RCP8.5
2018-08-22	35.0042	135.869	30	75.3	13.1	1.7	0.151619	28.3517	2018	RCP8.5
2018-08-23	35.0042	135.869	32.3	72.8	15.7	1.4	0.181712	30.4193	2018	RCP8.5
2018-08-24	35.0042	135.869	31.6	76.1	14.6	1	0.16898	30.1302	2018	RCP8.5
2018-08-25	35.0042	135.869	35	66.3	20.4	1.5	0.23611	32.3756	2018	RCP8.5
2018-08-26	35.0042	135.869	35.4	68.1	18	1.4	0.208332	32.8507	2018	RCP8.5
2018-08-27	35.0042	135.869	30.5	81.5	10.2	1.6	0.118055	29.4044	2018	RCP8.5
2018-08-28	35.0042	135.869	30.1	79.2	9.4	1.9	0.108796	28.6489	2018	RCP8.5
2018-08-29	35.0042	135.869	29.2	83.5	9.6	1.4	0.11111	28.3507	2018	RCP8.5
2018-08-30	35.0042	135.869	30.8	79.6	10.3	1.5	0.119212	29.4677	2018	RCP8.5
2018-08-31	35.0042	135.869	30.8	77.8	11	1.7	0.127314	29.2796	2018	RCP8.5
2018-09-01	35.0042	135.869	32	73.4	14.3	2	0.165508	30.0814	2018	RCP8.5
2018-09-02	35.0042	135.869	28.5	86.5	7.7	1.3	0.0891198	27.8856	2018	RCP8.5
2018-09-03	35.0042	135.869	30.9	76.7	13.5	0.7	0.156249	29.4757	2018	RCP8.5
2018-09-04	35.0042	135.869	31.3	73.8	13.1	1.3	0.151619	29.4227	2018	RCP8.5
2018-09-05	35.0042	135.869	29.7	76.7	11.3	1.5	0.130786	28.1185	2018	RCP8.5
2018-09-06	35.0042	135.869	33.6	70.4	17.1	1.4	0.197915	31.4214	2018	RCP8.5
2018-09-07	35.0042	135.869	29.5	83.1	9.1	1.2	0.105323	28.5679	2018	RCP8.5
2018-09-08	35.0042	135.869	32.7	72.3	14.4	1.6	0.166666	30.6297	2018	RCP8.5
2018-09-09	35.0042	135.869	32	73.8	13.2	1.5	0.152777	30.0838	2018	RCP8.5
2018-09-10	35.0042	135.869	29.6	78.5	8.6	1.5	0.0995364	28.0402	2018	RCP8.5
2018-09-11	35.0042	135.869	27.9	86.5	3.6	1.3	0.0416664	26.9598	2018	RCP8.5
2018-09-12	35.0042	135.869	31.6	76.3	13.4	1.6	0.155092	30.0365	2018	RCP8.5
2018-09-13	35.0042	135.869	29.2	66.8	17.4	1.4	0.201388	26.8614	2018	RCP8.5
2018-09-14	35.0042	135.869	31	67	17.1	1.3	0.197915	28.5467	2018	RCP8.5
2018-09-15	35.0042	135.869	24.8	80.8	5.5	1.4	0.063657	23.4236	2018	RCP8.5
2018-09-16	35.0042	135.869	23.8	73.2	8.3	1.6	0.0960642	21.8521	2018	RCP8.5
2018-09-17	35.0042	135.869	26.1	56.7	21.5	1.6	0.248841	23.0835	2018	RCP8.5
2018-09-18	35.0042	135.869	27.1	64.3	21.6	1.1	0.249998	24.9045	2018	RCP8.5
2018-09-19	35.0042	135.869	28.5	61.4	20.7	1.5	0.239582	25.7676	2018	RCP8.5
2018-09-20	35.0042	135.869	27.7	66.5	17.6	1.6	0.203702	25.4328	2018	RCP8.5
2018-09-21	35.0042	135.869	28.8	67.1	18.1	1.5	0.209489	26.5667	2018	RCP8.5
2018-09-22	35.0042	135.869	30.2	67.3	18.6	1.2	0.215276	27.9452	2018	RCP8.5
2018-09-23	35.0042	135.869	28.3	70.7	14.5	0.7	0.167823	26.3333	2018	RCP8.5
2018-09-24	35.0042	135.869	26.5	74.1	9.1	1.2	0.105323	24.602	2018	RCP8.5
2018-09-25	35.0042	135.869	24.5	78.4	3.6	4.1	0.0416664	22.5594	2018	RCP8.5
2018-09-26	35.0042	135.869	30.1	70.7	16.1	1.6	0.186341	28.0876	2018	RCP8.5
2018-09-27	35.0042	135.869	28.8	58.2	19.1	2.2	0.221063	25.5108	2018	RCP8.5
2018-09-28	35.0042	135.869	24.2	63.2	16	1.9	0.185184	21.6986	2018	RCP8.5
2018-09-29	35.0042	135.869	22.9	66.8	15.9	0.9	0.184027	20.9289	2018	RCP8.5
2018-09-30	35.0042	135.869	24	58	13.6	2.3	0.157406	20.7647	2018	RCP8.5
2018-10-01	35.0042	135.869	23.5	88.4	2.8	1.7	0.0324072	22.7256	2018	RCP8.5
2018-10-02	35.0042	135.869	25.1	69.2	13.8	1.2	0.159721	23.0764	2018	RCP8.5
2018-10-03	35.0042	135.869	24.6	62.9	17.8	1.4	0.206017	22.1838	2018	RCP8.5
2018-10-04	35.0042	135.869	23.5	67.3	16	1.5	0.185184	21.5125	2018	RCP8.5
2018-10-05	35.0042	135.869	24.6	64.7	18	1.2	0.208332	22.4052	2018	RCP8.5
2018-10-06	35.0042	135.869	24.6	69.7	11.7	1.1	0.135416	22.5157	2018	RCP8.5
2018-10-07	35.0042	135.869	23.4	76.8	8.1	0.8	0.0937494	21.8834	2018	RCP8.5
2018-10-08	35.0042	135.869	22	68.6	9.6	1.7	0.11111	19.7716	2018	RCP8.5
2018-10-09	35.0042	135.869	20.8	65.6	12.5	1.4	0.144675	18.5885	2018	RCP8.5
2018-10-10	35.0042	135.869	22.2	71.2	13.2	0.6	0.152777	20.5547	2018	RCP8.5
2018-10-11	35.0042	135.869	20.2	81.7	3.9	1.5	0.0451386	18.9064	2018	RCP8.5
2018-10-12	35.0042	135.869	21.7	90.9	1.6	2	0.0185184	21.0701	2018	RCP8.5
2018-10-13	35.0042	135.869	22.3	70.7	7.5	1.9	0.086805	20.0927	2018	RCP8.5
2018-10-14	35.0042	135.869	22.7	65.1	18.4	1.3	0.212962	20.7119	2018	RCP8.5
2018-10-15	35.0042	135.869	23.2	67.9	16.5	0.9	0.190971	21.3646	2018	RCP8.5
2018-10-16	35.0042	135.869	24.5	63.5	15.1	2.9	0.174767	21.8877	2018	RCP8.5
2018-10-17	35.0042	135.869	18.7	66.8	8	2.1	0.092592	16.3726	2018	RCP8.5
2018-10-18	35.0042	135.869	20.4	66.7	17.4	1.1	0.201388	18.6844	2018	RCP8.5
2018-10-19	35.0042	135.869	21.1	66.2	12.2	1	0.141203	18.9269	2018	RCP8.5
2018-10-20	35.0042	135.869	20.8	80.6	6.5	2.2	0.075231	19.5553	2018	RCP8.5
2018-10-21	35.0042	135.869	21.5	66.2	13.7	2.2	0.158564	19.3381	2018	RCP8.5
2018-10-22	35.0042	135.869	20.4	65	12.4	1.6	0.143518	18.141	2018	RCP8.5
2018-10-23	35.0042	135.869	19.5	66.5	11	1.4	0.127314	17.3582	2018	RCP8.5
2018-10-24	35.0042	135.869	17.1	77.1	3.1	2	0.0358794	15.3909	2018	RCP8.5
2018-10-25	35.0042	135.869	17.5	59.4	14.9	2	0.172453	15.1194	2018	RCP8.5
2018-10-26	35.0042	135.869	17.6	68.5	10.1	2.4	0.116897	15.6453	2018	RCP8.5
2018-10-27	35.0042	135.869	17.9	67.8	11	2.2	0.127314	15.9423	2018	RCP8.5
2018-10-28	35.0042	135.869	19.1	77.6	9.5	1.2	0.109953	17.9186	2018	RCP8.5
2018-10-29	35.0042	135.869	20.3	73.5	10.1	1.3	0.116897	18.7162	2018	RCP8.5
2018-10-30	35.0042	135.869	17.9	67.1	11.5	1.9	0.133101	15.9339	2018	RCP8.5
2018-10-31	35.0042	135.869	19.8	71.7	9.9	1.3	0.114583	18.0548	2018	RCP8.5
2018-11-01	35.0042	135.869	21	75.7	12.2	0.9	0.141203	19.7776	2018	RCP8.5
2018-11-02	35.0042	135.869	19.9	78.1	11.7	0.6	0.135416	18.9355	2018	RCP8.5
2018-11-03	35.0042	135.869	20.6	76	12.7	0.8	0.14699	19.4666	2018	RCP8.5
2018-11-04	35.0042	135.869	18.5	70.9	8	1.3	0.092592	16.6072	2018	RCP8.5
2018-11-05	35.0042	135.869	16.1	68.8	13.7	1.6	0.158564	14.579	2018	RCP8.5
2018-11-06	35.0042	135.869	13.5	73	9.1	1.9	0.105323	12.1096	2018	RCP8.5
2018-11-07	35.0042	135.869	14.3	79.3	6.4	1.3	0.0740736	13.1886	2018	RCP8.5
2018-11-08	35.0042	135.869	16	69.4	8.3	2	0.0960642	14.1094	2018	RCP8.5
2018-11-09	35.0042	135.869	14	67.4	9.1	2.5	0.105323	12.111	2018	RCP8.5
2018-11-10	35.0042	135.869	16	66.2	10.8	1.3	0.124999	14.0716	2018	RCP8.5
2018-11-11	35.0042	135.869	15.7	66.2	11.2	1.2	0.129629	13.8287	2018	RCP8.5
2018-11-12	35.0042	135.869	15.7	72.1	9.4	1.1	0.108796	14.1894	2018	RCP8.5
2018-11-13	35.0042	135.869	13.7	81.1	2.9	1.5	0.0335646	12.4478	2018	RCP8.5
2018-11-14	35.0042	135.869	15.2	57.7	12.8	1.7	0.148147	12.7584	2018	RCP8.5
2018-11-15	35.0042	135.869	14.8	58.2	8.8	2.7	0.101851	12.0801	2018	RCP8.5
2018-11-16	35.0042	135.869	12.1	58.9	8.8	2.8	0.101851	9.68199	2018	RCP8.5
2018-11-17	35.0042	135.869	12.3	59.7	8.6	2.7	0.0995364	9.91224	2018	RCP8.5
2018-11-18	35.0042	135.869	11.1	67.2	7.5	2.7	0.086805	9.25846	2018	RCP8.5
2018-11-19	35.0042	135.869	10.5	75.1	3.3	2.9	0.0381942	8.88328	2018	RCP8.5
2018-11-20	35.0042	135.869	11.4	73.2	4.9	2.4	0.0567126	9.76952	2018	RCP8.5
2018-11-21	35.0042	135.869	10.3	80.8	1.9	2.4	0.0219906	8.98662	2018	RCP8.5
2018-11-22	35.0042	135.869	10.5	78.1	2.6	1.7	0.0300924	9.09689	2018	RCP8.5
2018-11-23	35.0042	135.869	13.2	71.2	8.7	2	0.100694	11.6518	2018	RCP8.5
2018-11-24	35.0042	135.869	9.2	67.3	4.3	3.8	0.0497682	7.1735	2018	RCP8.5
2018-11-25	35.0042	135.869	10.2	75.8	5.2	3.8	0.0601848	8.75023	2018	RCP8.5
2018-11-26	35.0042	135.869	12.3	80.7	6	1.2	0.069444	11.3316	2018	RCP8.5
2018-11-27	35.0042	135.869	12.4	72.2	9.1	1.2	0.105323	11.0478	2018	RCP8.5
2018-11-28	35.0042	135.869	14.2	73.2	5.9	1.5	0.0682866	12.5591	2018	RCP8.5
2018-11-29	35.0042	135.869	14	65.7	7.4	1.5	0.0856476	11.9023	2018	RCP8.5
2018-11-30	35.0042	135.869	13.1	68.5	10.1	1.7	0.116897	11.4778	2018	RCP8.5
2018-12-01	35.0042	135.869	14.1	63.7	7.8	1.8	0.0902772	11.8523	2018	RCP8.5
2018-12-02	35.0042	135.869	12.2	52.2	10.1	2.7	0.116897	9.38878	2018	RCP8.5
2018-12-03	35.0042	135.869	12.4	72.3	6	1.6	0.069444	10.7875	2018	RCP8.5
2018-12-04	35.0042	135.869	13.6	72.3	7.4	1.1	0.0856476	12.0634	2018	RCP8.5
2018-12-05	35.0042	135.869	14.2	76.4	4.8	1	0.0555552	12.7502	2018	RCP8.5
2018-12-06	35.0042	135.869	14.9	78.3	9.9	0.7	0.114583	13.9957	2018	RCP8.5
2018-12-07	35.0042	135.869	12.7	87.1	0.8	2.4	0.0092592	11.6909	2018	RCP8.5
2018-12-08	35.0042	135.869	11.4	59.3	8.3	3.1	0.0960642	9.01934	2018	RCP8.5
2018-12-09	35.0042	135.869	6.4	72	6.2	3.5	0.0717588	5.0014	2018	RCP8.5
2018-12-10	35.0042	135.869	7.5	78.1	4	3.6	0.046296	6.21687	2018	RCP8.5
2018-12-11	35.0042	135.869	8.4	85.5	3.9	1.6	0.0451386	7.64795	2018	RCP8.5
2018-12-12	35.0042	135.869	9.9	77.9	7.8	1.1	0.0902772	8.96566	2018	RCP8.5
2018-12-13	35.0042	135.869	10.1	72.2	8.2	1.8	0.0949068	8.76819	2018	RCP8.5
2018-12-14	35.0042	135.869	8.8	70	5.4	3.4	0.0624996	7.08462	2018	RCP8.5
2018-12-15	35.0042	135.869	6.7	77.9	7.5	2.1	0.086805	5.80491	2018	RCP8.5
2018-12-16	35.0042	135.869	5.8	72.3	6.3	2.6	0.0729162	4.51009	2018	RCP8.5
2018-12-17	35.0042	135.869	8.2	69.9	9.3	1.6	0.107638	6.92672	2018	RCP8.5
2018-12-18	35.0042	135.869	10	68.3	9.4	1.3	0.108796	8.53539	2018	RCP8.5
2018-12-19	35.0042	135.869	11	76.6	5.5	1.4	0.063657	9.73269	2018	RCP8.5
2018-12-20	35.0042	135.869	8.3	84.9	1	2.9	0.011574	7.19109	2018	RCP8.5
2018-12-21	35.0042	135.869	6.5	76.8	7.8	1.9	0.0902772	5.58549	2018	RCP8.5
2018-12-22	35.0042	135.869	5.8	73.3	6.7	2.9	0.0775458	4.57937	2018	RCP8.5
2018-12-23	35.0042	135.869	6.4	67.1	8.9	2.9	0.103009	4.97409	2018	RCP8.5
2018-12-24	35.0042	135.869	8.4	67.4	9.5	1.6	0.109953	6.97507	2018	RCP8.5
2018-12-25	35.0042	135.869	8.1	71	3.3	4.4	0.0381942	6.25687	2018	RCP8.5
2018-12-26	35.0042	135.869	4.9	79.9	8.6	2.8	0.0995364	4.22203	2018	RCP8.5
2018-12-27	35.0042	135.869	7.1	69.9	9.8	2	0.113425	5.90909	2018	RCP8.5
2018-12-28	35.0042	135.869	9	71	9.7	1.1	0.112268	7.80729	2018	RCP8.5
2018-12-29	35.0042	135.869	8.2	66.7	5.9	2.4	0.0682866	6.41639	2018	RCP8.5
2018-12-30	35.0042	135.869	9.2	58.8	9.1	2	0.105323	7.11423	2018	RCP8.5
2018-12-31	35.0042	135.869	10.1	66.5	11.5	1.4	0.133101	8.6611	2018	RCP8.5
2019-01-01	35.0042	135.869	9.7	71.4	9.2	1.3	0.106481	8.44344	2019	RCP8.5
2019-01-02	35.0042	135.869	11.1	71.8	4.4	2.7	0.0509256	9.32875	2019	RCP8.5
2019-01-03	35.0042	135.869	8.5	60.7	7.6	3.1	0.0879624	6.41786	2019	RCP8.5
2019-01-04	35.0042	135.869	6.1	61	7.6	2.5	0.0879624	4.27936	2019	RCP8.5
2019-01-05	35.0042	135.869	8.3	66.5	10.5	1.3	0.121527	6.91955	2019	RCP8.5
2019-01-06	35.0042	135.869	10.8	76	7.6	1.5	0.0879624	9.66226	2019	RCP8.5
2019-01-07	35.0042	135.869	9.7	59.9	3.4	1.9	0.0393516	7.18645	2019	RCP8.5
2019-01-08	35.0042	135.869	8.4	45.8	6.6	2.2	0.0763884	5.37588	2019	RCP8.5
2019-01-09	35.0042	135.869	6.2	66	5.4	2.8	0.0624996	4.45449	2019	RCP8.5
2019-01-10	35.0042	135.869	4.4	59.3	7.6	4.8	0.0879624	2.51007	2019	RCP8.5
2019-01-11	35.0042	135.869	4.3	69.7	8.9	1.9	0.103009	3.20622	2019	RCP8.5
2019-01-12	35.0042	135.869	6.1	71.7	7.3	0.8	0.0844902	4.94364	2019	RCP8.5
2019-01-13	35.0042	135.869	7.1	71.5	6.3	1.2	0.0729162	5.77362	2019	RCP8.5
2019-01-14	35.0042	135.869	8.1	57.4	6.4	2.5	0.0740736	5.79025	2019	RCP8.5
2019-01-15	35.0042	135.869	6.4	64.3	6.4	2.8	0.0740736	4.62566	2019	RCP8.5
2019-01-16	35.0042	135.869	5.7	62.6	8.8	1.9	0.101851	4.12871	2019	RCP8.5
2019-01-17	35.0042	135.869	6.1	72.1	5.7	0.8	0.0659718	4.83733	2019	RCP8.5
2019-01-18	35.0042	135.869	7.4	74.8	4.9	0.5	0.0567126	6.17763	2019	RCP8.5
2019-01-19	35.0042	135.869	8.6	67.5	8.2	0.7	0.0949068	7.11857	2019	RCP8.5
2019-01-20	35.0042	135.869	9.5	67.1	9.8	0.5	0.113425	8.06635	2019	RCP8.5
2019-01-21	35.0042	135.869	8	59.9	7.7	1.6	0.0891198	6.00681	2019	RCP8.5
2019-01-22	35.0042	135.869	8.6	60.6	9.2	1.1	0.106481	6.74192	2019	RCP8.5
2019-01-23	35.0042	135.869	10.2	71.4	12.7	0.8	0.14699	9.20563	2019	RCP8.5
2019-01-24	35.0042	135.869	11.3	72.7	12.6	0.3	0.145832	10.3563	2019	RCP8.5
2019-01-25	35.0042	135.869	14.7	69.2	10.1	2	0.116897	13.0129	2019	RCP8.5
2019-01-26	35.0042	135.869	12.4	88.6	1.5	1.7	0.017361	11.6053	2019	RCP8.5
2019-01-27	35.0042	135.869	7.7	65.3	3.3	1.9	0.0381942	5.6816	2019	RCP8.5
2019-01-28	35.0042	135.869	7.8	55.3	11.5	2.2	0.133101	5.80426	2019	RCP8.5
2019-01-29	35.0042	135.869	7.7	67.8	10.6	0.7	0.122684	6.48174	2019	RCP8.5
2019-01-30	35.0042	135.869	6.9	94.9	1.6	0.7	0.0185184	6.56829	2019	RCP8.5
2019-01-31	35.0042	135.869	10.3	84.5	5.4	0.7	0.0624996	9.62657	2019	RCP8.5
2019-02-01	35.0042	135.869	7	71.4	2.8	2.2	0.0324072	5.32706	2019	RCP8.5
2019-02-02	35.0042	135.869	5.9	56.6	6.9	2.6	0.0798606	3.79512	2019	RCP8.5
2019-02-03	35.0042	135.869	6.6	59.8	11.1	1.8	0.128471	4.97664	2019	RCP8.5
2019-02-04	35.0042	135.869	8.9	61	11.4	1.7	0.131944	7.17287	2019	RCP8.5
2019-02-05	35.0042	135.869	8.6	66.3	5.2	1.5	0.0601848	6.75779	2019	RCP8.5
2019-02-06	35.0042	135.869	8.5	65.7	9.1	1.3	0.105323	6.9489	2019	RCP8.5
2019-02-07	35.0042	135.869	8.5	59.6	6.9	1.9	0.0798606	6.36253	2019	RCP8.5
2019-02-08	35.0042	135.869	9.1	54.2	12.8	1.8	0.148147	7.01754	2019	RCP8.5
2019-02-09	35.0042	135.869	9.1	64.3	9.5	1.8	0.109953	7.41758	2019	RCP8.5
2019-02-10	35.0042	135.869	7.7	54.3	10	3.6	0.11574	5.46206	2019	RCP8.5
2019-02-11	35.0042	135.869	7.7	61.2	12.8	1.5	0.148147	6.20332	2019	RCP8.5
2019-02-12	35.0042	135.869	8.4	64.8	8.4	1.9	0.0972216	6.71191	2019	RCP8.5
2019-02-13	35.0042	135.869	11.1	55.7	13.8	2.1	0.159721	8.96357	2019	RCP8.5
2019-02-14	35.0042	135.869	8.9	63.1	6.6	3	0.0763884	6.8611	2019	RCP8.5
2019-02-15	35.0042	135.869	8	66	13.3	1	0.153934	6.8338	2019	RCP8.5
2019-02-16	35.0042	135.869	6.8	80	5.9	1.9	0.0682866	5.90483	2019	RCP8.5
2019-02-17	35.0042	135.869	9.1	63.3	15	1.2	0.17361	7.79067	2019	RCP8.5
2019-02-18	35.0042	135.869	12.7	62.9	15.4	1.3	0.17824	11.0944	2019	RCP8.5
2019-02-19	35.0042	135.869	14.6	79.7	7.6	1.3	0.0879624	13.6061	2019	RCP8.5
2019-02-20	35.0042	135.869	17.7	81.8	9	0.6	0.104166	16.9424	2019	RCP8.5
2019-02-21	35.0042	135.869	13.5	87.6	2.3	2.1	0.0266202	12.6674	2019	RCP8.5
2019-02-22	35.0042	135.869	11.2	59.4	11.3	2.9	0.130786	9.08481	2019	RCP8.5
2019-02-23	35.0042	135.869	6.2	56.3	10.7	2.2	0.123842	4.3657	2019	RCP8.5
2019-02-24	35.0042	135.869	5.8	74.7	6.6	1.1	0.0763884	4.75039	2019	RCP8.5
2019-02-25	35.0042	135.869	7	62.4	8.5	2.1	0.098379	5.27554	2019	RCP8.5
2019-02-26	35.0042	135.869	4.8	68.7	10.9	2.1	0.126157	3.76482	2019	RCP8.5
2019-02-27	35.0042	135.869	6.6	67.4	14.5	1.3	0.167823	5.68263	2019	RCP8.5
2019-02-28	35.0042	135.869	9.8	66.4	16.4	0.7	0.189814	8.76443	2019	RCP8.5
2019-03-01	35.0042	135.869	11.3	57.3	15.6	1.6	0.180554	9.41076	2019	RCP8.5
2019-03-02	35.0042	135.869	13	53.6	15	1.9	0.17361	10.607	2019	RCP8.5
2019-03-03	35.0042	135.869	12.8	52.2	13.5	2.1	0.156249	10.2064	2019	RCP8.5
2019-03-04	35.0042	135.869	7.1	63.8	6	2.3	0.069444	5.23888	2019	RCP8.5
2019-03-05	35.0042	135.869	9.3	50.5	16	2.7	0.185184	7.13178	2019	RCP8.5
2019-03-06	35.0042	135.869	9.3	51.7	13.3	2	0.153934	7.05949	2019	RCP8.5
2019-03-07	35.0042	135.869	9	51.6	11.7	1.9	0.135416	6.67638	2019	RCP8.5
2019-03-08	35.0042	135.869	12.8	53.2	15.2	1.8	0.175925	10.4185	2019	RCP8.5
2019-03-09	35.0042	135.869	15.8	57.2	16.6	1.7	0.192128	13.5256	2019	RCP8.5
2019-03-10	35.0042	135.869	10.1	84	2.4	1.2	0.0277776	9.11791	2019	RCP8.5
2019-03-11	35.0042	135.869	15.3	65	17.6	1.4	0.203702	13.7993	2019	RCP8.5
2019-03-12	35.0042	135.869	16.5	69.7	14	1.2	0.162036	15.0747	2019	RCP8.5
2019-03-13	35.0042	135.869	9.4	79.7	3.3	2.2	0.0381942	8.1719	2019	RCP8.5
2019-03-14	35.0042	135.869	10.7	56.7	14	1.9	0.162036	8.69884	2019	RCP8.5
2019-03-15	35.0042	135.869	15	58	18.6	1.4	0.215276	13.0195	2019	RCP8.5
2019-03-16	35.0042	135.869	15	55.4	11.8	1.9	0.136573	12.3064	2019	RCP8.5
2019-03-17	35.0042	135.869	12	51.6	21.2	1.8	0.245369	9.98605	2019	RCP8.5
2019-03-18	35.0042	135.869	14.5	61.7	18.8	1.1	0.217591	12.8926	2019	RCP8.5
2019-03-19	35.0042	135.869	12.2	85.6	2.9	1.2	0.0335646	11.3358	2019	RCP8.5
2019-03-20	35.0042	135.869	17.1	81.9	3.9	1.5	0.0451386	15.9058	2019	RCP8.5
2019-03-21	35.0042	135.869	20.5	74.6	9.8	2.9	0.113425	18.8988	2019	RCP8.5
2019-03-22	35.0042	135.869	18.6	64.1	9.5	1.6	0.109953	16.1769	2019	RCP8.5
2019-03-23	35.0042	135.869	16.9	48.4	22.3	1.9	0.2581	14.1103	2019	RCP8.5
2019-03-24	35.0042	135.869	17	55.7	21.5	1.6	0.248841	14.8013	2019	RCP8.5
2019-03-25	35.0042	135.869	18.6	63.6	22.2	1.1	0.256943	17.0338	2019	RCP8.5
2019-03-26	35.0042	135.869	20.5	54.7	20.1	1.5	0.232637	17.7637	2019	RCP8.5
2019-03-27	35.0042	135.869	22	67.4	15.2	1.7	0.175925	20.0586	2019	RCP8.5
2019-03-28	35.0042	135.869	17.9	81	6.6	1.2	0.0763884	16.8424	2019	RCP8.5
2019-03-29	35.0042	135.869	15.8	59.7	13.5	1.4	0.156249	13.5352	2019	RCP8.5
2019-03-30	35.0042	135.869	17.6	74.5	7.3	1.3	0.0844902	16.0238	2019	RCP8.5
2019-03-31	35.0042	135.869	19.1	71.8	4.4	3.5	0.0509256	16.8402	2019	RCP8.5
2019-04-01	35.0042	135.869	16.7	49.8	22.3	1.5	0.2581	14.0786	2019	RCP8.5
2019-04-02	35.0042	135.869	20.5	44	21.5	1.6	0.248841	16.8052	2019	RCP8.5
2019-04-03	35.0042	135.869	18.1	44.2	19	2.4	0.219906	14.5465	2019	RCP8.5
2019-04-04	35.0042	135.869	9.4	78.9	3	2.5	0.034722	8.07756	2019	RCP8.5
2019-04-05	35.0042	135.869	10.1	71.7	8.2	2.4	0.0949068	8.70043	2019	RCP8.5
2019-04-06	35.0042	135.869	17.8	62.4	18.3	1.5	0.211804	15.9196	2019	RCP8.5
2019-04-07	35.0042	135.869	21.3	57.1	20.6	1.7	0.238424	18.7387	2019	RCP8.5
2019-04-08	35.0042	135.869	17.1	74.9	6.7	2.5	0.0775458	15.4661	2019	RCP8.5
2019-04-09	35.0042	135.869	15.9	65.2	14.8	2.5	0.171295	14.1165	2019	RCP8.5
2019-04-10	35.0042	135.869	16.6	54.8	19.6	1.4	0.22685	14.2566	2019	RCP8.5
2019-04-11	35.0042	135.869	11.8	64	5.4	2.5	0.0624996	9.52317	2019	RCP8.5
2019-04-12	35.0042	135.869	13.6	52.4	18.6	1.8	0.215276	11.2987	2019	RCP8.5
2019-04-13	35.0042	135.869	16.4	45.8	22.1	1.6	0.255785	13.4554	2019	RCP8.5
2019-04-14	35.0042	135.869	14.7	70.7	9.2	2.6	0.106481	13.0303	2019	RCP8.5
2019-04-15	35.0042	135.869	16.1	83.2	3.7	2.1	0.0428238	14.9904	2019	RCP8.5
2019-04-16	35.0042	135.869	17.6	69.2	17.6	1.7	0.203702	16.2821	2019	RCP8.5
2019-04-17	35.0042	135.869	22	56.7	20.8	1.7	0.240739	19.3418	2019	RCP8.5
2019-04-18	35.0042	135.869	20.7	54	20.4	1.4	0.23611	17.8989	2019	RCP8.5
2019-04-19	35.0042	135.869	14.6	75.3	5.7	1.5	0.0659718	13.0904	2019	RCP8.5
2019-04-20	35.0042	135.869	20.5	63.7	19	1.3	0.219906	18.5797	2019	RCP8.5
2019-04-21	35.0042	135.869	19	50	24.2	1.7	0.280091	16.2243	2019	RCP8.5
2019-04-22	35.0042	135.869	22	45.8	25.1	1.3	0.290507	18.5155	2019	RCP8.5
2019-04-23	35.0042	135.869	20.4	65.2	14.5	2.1	0.167823	18.2825	2019	RCP8.5
2019-04-24	35.0042	135.869	17.5	52.5	17.3	1.9	0.20023	14.6789	2019	RCP8.5
2019-04-25	35.0042	135.869	22.5	51.4	26.3	0.8	0.304396	19.624	2019	RCP8.5
2019-04-26	35.0042	135.869	23.4	53.7	21.4	1.4	0.247684	20.3401	2019	RCP8.5
2019-04-27	35.0042	135.869	23.9	67.8	17.7	2.9	0.20486	21.9735	2019	RCP8.5
2019-04-28	35.0042	135.869	19.9	66.7	19.1	2	0.221063	18.2801	2019	RCP8.5
2019-04-29	35.0042	135.869	23.7	50.1	25.7	1.6	0.297452	20.4679	2019	RCP8.5
2019-04-30	35.0042	135.869	22.3	62.5	20.4	2.2	0.23611	20.1528	2019	RCP8.5
2019-05-01	35.0042	135.869	20.2	63	12.3	2.4	0.14236	17.7102	2019	RCP8.5
2019-05-02	35.0042	135.869	21.6	44.9	27.7	1.6	0.3206	18.2059	2019	RCP8.5
2019-05-03	35.0042	135.869	20.3	54.6	12.9	1.9	0.149305	17.0623	2019	RCP8.5
2019-05-04	35.0042	135.869	17.6	61.7	10.1	1.9	0.116897	15.0702	2019	RCP8.5
2019-05-05	35.0042	135.869	15.9	65.1	12	1.4	0.138888	13.9699	2019	RCP8.5
2019-05-06	35.0042	135.869	21.8	39.9	28.4	1.8	0.328702	17.9002	2019	RCP8.5
2019-05-07	35.0042	135.869	24.3	37.1	23.7	1.4	0.274304	19.4835	2019	RCP8.5
2019-05-08	35.0042	135.869	22.1	54.6	16.5	2.1	0.190971	18.9137	2019	RCP8.5
2019-05-09	35.0042	135.869	24.1	62.2	19.6	1.5	0.22685	21.761	2019	RCP8.5
2019-05-10	35.0042	135.869	25	62.4	20.1	1.2	0.232637	22.6572	2019	RCP8.5
2019-05-11	35.0042	135.869	28.6	54.8	24	1.5	0.277776	25.2619	2019	RCP8.5
2019-05-12	35.0042	135.869	24	52.5	19.7	1.9	0.228008	20.6103	2019	RCP8.5
2019-05-13	35.0042	135.869	25.3	31.6	27.8	2	0.321757	19.9131	2019	RCP8.5
2019-05-14	35.0042	135.869	19.8	49.4	20.5	1.5	0.237267	16.6581	2019	RCP8.5
2019-05-15	35.0042	135.869	19.6	54	20.1	1.1	0.232637	16.915	2019	RCP8.5
2019-05-16	35.0042	135.869	23.9	47.9	26.3	1	0.304396	20.4766	2019	RCP8.5
2019-05-17	35.0042	135.869	25.9	47	26.6	1.2	0.307868	22.1299	2019	RCP8.5
2019-05-18	35.0042	135.869	27.3	47.8	25.4	1.7	0.29398	23.3484	2019	RCP8.5
2019-05-19	35.0042	135.869	24.9	55.8	19.4	1.5	0.224536	21.7767	2019	RCP8.5
2019-05-20	35.0042	135.869	27.4	55.3	24	1.2	0.277776	24.2638	2019	RCP8.5
2019-05-21	35.0042	135.869	29.7	51.2	25.5	1.5	0.295137	25.8866	2019	RCP8.5
2019-05-22	35.0042	135.869	28.2	54.2	24.3	1.8	0.281248	24.8325	2019	RCP8.5
2019-05-23	35.0042	135.869	27.9	54.2	22.6	1.8	0.261572	24.4633	2019	RCP8.5
2019-05-24	35.0042	135.869	19	80.5	6.3	2.2	0.0729162	17.7833	2019	RCP8.5
2019-05-25	35.0042	135.869	27.4	55.2	24	1.6	0.277776	24.2292	2019	RCP8.5
2019-05-26	35.0042	135.869	23.8	56.6	18.5	1.5	0.214119	20.816	2019	RCP8.5
2019-05-27	35.0042	135.869	24.2	54.1	22.8	2.7	0.263887	21.108	2019	RCP8.5
2019-05-28	35.0042	135.869	23	52.7	24.2	1.8	0.280091	20.0249	2019	RCP8.5
2019-05-29	35.0042	135.869	27.4	49.6	26.2	1.2	0.303239	23.7211	2019	RCP8.5
2019-05-30	35.0042	135.869	31	52.2	25.8	1.7	0.298609	27.17	2019	RCP8.5
2019-05-31	35.0042	135.869	28	62.9	18.2	1.4	0.210647	25.3338	2019	RCP8.5
2019-06-01	35.0042	135.869	25.3	66.9	14.1	1.3	0.163193	23.0235	2019	RCP8.5
2019-06-02	35.0042	135.869	21.6	71.1	12.4	1.5	0.143518	19.8694	2019	RCP8.5
2019-06-03	35.0042	135.869	27.1	66.9	17.1	1	0.197915	24.9227	2019	RCP8.5
2019-06-04	35.0042	135.869	29.5	59	23.9	1.8	0.276619	26.5633	2019	RCP8.5
2019-06-05	35.0042	135.869	26	67	14.4	1.6	0.166666	23.6902	2019	RCP8.5
2019-06-06	35.0042	135.869	30	57.1	25.5	1.4	0.295137	26.8951	2019	RCP8.5
2019-06-07	35.0042	135.869	28	63	17.4	1.3	0.201388	25.2983	2019	RCP8.5
2019-06-08	35.0042	135.869	27.3	60.5	17.7	1.5	0.20486	24.3708	2019	RCP8.5
2019-06-09	35.0042	135.869	27.1	55.5	18.4	1.8	0.212962	23.6349	2019	RCP8.5
2019-06-10	35.0042	135.869	26.4	56.5	19.8	1.5	0.229165	23.2295	2019	RCP8.5
2019-06-11	35.0042	135.869	29.7	52.4	25.9	1.2	0.299767	26.0754	2019	RCP8.5
2019-06-12	35.0042	135.869	29.2	59.8	20.9	1.3	0.241897	26.2353	2019	RCP8.5
2019-06-13	35.0042	135.869	27.5	64	19.8	1.2	0.229165	25.1194	2019	RCP8.5
2019-06-14	35.0042	135.869	28	64.8	19.1	1.2	0.221063	25.6305	2019	RCP8.5
2019-06-15	35.0042	135.869	27.2	64.9	14.7	1.6	0.170138	24.5827	2019	RCP8.5
2019-06-16	35.0042	135.869	23.9	84.8	5.9	2.1	0.0682866	22.9709	2019	RCP8.5
2019-06-17	35.0042	135.869	30	70.5	16.9	1.3	0.195601	28.0401	2019	RCP8.5
2019-06-18	35.0042	135.869	29.9	67	15.3	1.2	0.177082	27.4056	2019	RCP8.5
2019-06-19	35.0042	135.869	23.8	94.5	3	1.3	0.034722	23.7154	2019	RCP8.5
2019-06-20	35.0042	135.869	28.2	72.5	10.9	1.8	0.126157	26.1301	2019	RCP8.5
2019-06-21	35.0042	135.869	26.8	73.7	11.2	1.6	0.129629	24.9774	2019	RCP8.5
2019-06-22	35.0042	135.869	26.4	83.9	9.7	1.2	0.112268	25.6748	2019	RCP8.5
2019-06-23	35.0042	135.869	30.3	70.6	16.8	1.6	0.194443	28.311	2019	RCP8.5
2019-06-24	35.0042	135.869	26.3	79.1	7.2	1.8	0.0833328	24.7997	2019	RCP8.5
2019-06-25	35.0042	135.869	25.4	86.7	5.1	1.8	0.0590274	24.6088	2019	RCP8.5
2019-06-26	35.0042	135.869	30	69.9	16.7	1.3	0.193286	27.9515	2019	RCP8.5
2019-06-27	35.0042	135.869	27.5	81.7	8.9	1	0.103009	26.4439	2019	RCP8.5
2019-06-28	35.0042	135.869	29	76.4	13.4	1	0.155092	27.5927	2019	RCP8.5
2019-06-29	35.0042	135.869	30.2	72	16	1.3	0.185184	28.3553	2019	RCP8.5
2019-06-30	35.0042	135.869	32.1	64.9	20.9	1.6	0.241897	29.5248	2019	RCP8.5
2019-07-01	35.0042	135.869	32.5	68.7	22.1	1.6	0.255785	30.4717	2019	RCP8.5
2019-07-02	35.0042	135.869	30.9	69.6	18.7	1.7	0.216434	28.8687	2019	RCP8.5
2019-07-03	35.0042	135.869	31	71.3	18	1.4	0.208332	29.1511	2019	RCP8.5
2019-07-04	35.0042	135.869	28.8	77.4	12.3	1.2	0.14236	27.4314	2019	RCP8.5
2019-07-05	35.0042	135.869	30.2	70.1	17.7	1.6	0.20486	28.2145	2019	RCP8.5
2019-07-06	35.0042	135.869	32.9	62.8	24.6	1.8	0.28472	30.1962	2019	RCP8.5
2019-07-07	35.0042	135.869	33	62.8	24.7	2.5	0.285878	30.2538	2019	RCP8.5
2019-07-08	35.0042	135.869	30.9	65.7	16.2	3.5	0.187499	28.1008	2019	RCP8.5
2019-07-09	35.0042	135.869	26.1	82.6	4.5	1.7	0.052083	24.7911	2019	RCP8.5
2019-07-10	35.0042	135.869	26.9	96.2	7.1	1.2	0.0821754	27.3884	2019	RCP8.5
2019-07-11	35.0042	135.869	33.9	70.1	17.9	1.5	0.207175	31.7104	2019	RCP8.5
2019-07-12	35.0042	135.869	31.7	73.3	15.2	1.7	0.175925	29.864	2019	RCP8.5
2019-07-13	35.0042	135.869	29.6	78.3	12.1	1.2	0.140045	28.297	2019	RCP8.5
2019-07-14	35.0042	135.869	31.8	75.4	16.1	1.1	0.186341	30.3289	2019	RCP8.5
2019-07-15	35.0042	135.869	33.6	72.9	17.4	1.1	0.201388	31.7975	2019	RCP8.5
2019-07-16	35.0042	135.869	33.7	74	18.4	1.4	0.212962	32.0908	2019	RCP8.5
2019-07-17	35.0042	135.869	34.1	68.9	19.6	1.5	0.22685	31.8449	2019	RCP8.5
2019-07-18	35.0042	135.869	34.1	67.1	21	1.6	0.243054	31.6814	2019	RCP8.5
2019-07-19	35.0042	135.869	33.9	68.4	20.2	1.7	0.233795	31.6164	2019	RCP8.5
2019-07-20	35.0042	135.869	31.4	76.3	12.7	1.5	0.14699	29.8001	2019	RCP8.5
2019-07-21	35.0042	135.869	32.1	68.8	18.2	1.3	0.210647	29.8797	2019	RCP8.5
2019-07-22	35.0042	135.869	30.6	71.4	15.7	1	0.181712	28.6539	2019	RCP8.5
2019-07-23	35.0042	135.869	31.3	78.2	11.8	1.7	0.136573	29.8717	2019	RCP8.5
2019-07-24	35.0042	135.869	27.2	83.4	5.4	2.5	0.0624996	25.9865	2019	RCP8.5
2019-07-25	35.0042	135.869	28	83.4	8.9	1.7	0.103009	27.0932	2019	RCP8.5
2019-07-26	35.0042	135.869	29.5	79.1	9.1	1.8	0.105323	28.0395	2019	RCP8.5
2019-07-27	35.0042	135.869	31.5	74.2	13.1	1.7	0.151619	29.6417	2019	RCP8.5
2019-07-28	35.0042	135.869	33.3	68	19.1	1.7	0.221063	30.9311	2019	RCP8.5
2019-07-29	35.0042	135.869	33.7	70.5	18.1	1.7	0.209489	31.5786	2019	RCP8.5
2019-07-30	35.0042	135.869	33.8	70.9	20.4	1.4	0.23611	31.893	2019	RCP8.5
2019-07-31	35.0042	135.869	36.2	64	23.6	1.3	0.273146	33.3684	2019	RCP8.5
2019-08-01	35.0042	135.869	36.7	61.8	23.1	1.6	0.267359	33.4643	2019	RCP8.5
2019-08-02	35.0042	135.869	35.2	63.8	20.4	1.6	0.23611	32.2051	2019	RCP8.5
2019-08-03	35.0042	135.869	35.4	63.7	21.3	2	0.246526	32.4089	2019	RCP8.5
2019-08-04	35.0042	135.869	35	64.8	20.7	2	0.239582	32.1565	2019	RCP8.5
2019-08-05	35.0042	135.869	34.9	70.1	19	1.6	0.219906	32.7166	2019	RCP8.5
2019-08-06	35.0042	135.869	33.4	72.7	17.1	1	0.197915	31.5665	2019	RCP8.5
2019-08-07	35.0042	135.869	35.5	67.3	21	1.1	0.243054	33.0415	2019	RCP8.5
2019-08-08	35.0042	135.869	34.4	68.1	19	1.7	0.219906	31.9653	2019	RCP8.5
2019-08-09	35.0042	135.869	36.3	64.1	21.8	1.9	0.252313	33.3318	2019	RCP8.5
2019-08-10	35.0042	135.869	36.4	65.3	21.7	1.7	0.251156	33.6017	2019	RCP8.5
2019-08-11	35.0042	135.869	31.8	74.1	13.5	1.7	0.156249	29.9429	2019	RCP8.5
2019-08-12	35.0042	135.869	29.9	75	11.7	1.9	0.135416	28.1051	2019	RCP8.5
2019-08-13	35.0042	135.869	31.6	71.2	16.4	1.7	0.189814	29.5794	2019	RCP8.5
2019-08-14	35.0042	135.869	33.5	67.5	20.1	1.6	0.232637	31.1202	2019	RCP8.5
2019-08-15	35.0042	135.869	34.3	64.4	20.4	2	0.23611	31.4356	2019	RCP8.5
2019-08-16	35.0042	135.869	32.8	68	14.5	3.3	0.167823	30.0615	2019	RCP8.5
2019-08-17	35.0042	135.869	29.7	72.5	11	2.5	0.127314	27.5176	2019	RCP8.5
2019-08-18	35.0042	135.869	31.2	69.7	15.2	2.1	0.175925	28.9039	2019	RCP8.5
2019-08-19	35.0042	135.869	33.1	66.9	17.4	1.9	0.201388	30.4735	2019	RCP8.5
2019-08-20	35.0042	135.869	31.3	72.3	12.6	2	0.145832	29.1532	2019	RCP8.5
2019-08-21	35.0042	135.869	27.7	79.5	6.6	2.7	0.0763884	26.1001	2019	RCP8.5
2019-08-22	35.0042	135.869	27.3	82.4	4.2	2.4	0.0486108	25.8742	2019	RCP8.5
2019-08-23	35.0042	135.869	30.6	78.8	12.2	1.6	0.141203	29.3085	2019	RCP8.5
2019-08-24	35.0042	135.869	33.9	65.5	21.9	2	0.253471	31.3099	2019	RCP8.5
2019-08-25	35.0042	135.869	32.8	66.4	18.2	2.2	0.210647	30.1638	2019	RCP8.5
2019-08-26	35.0042	135.869	32.7	65.3	20.2	2	0.233795	30.0656	2019	RCP8.5
2019-08-27	35.0042	135.869	33.2	63.9	21.2	1.6	0.245369	30.4262	2019	RCP8.5
2019-08-28	35.0042	135.869	30.6	73.4	13.9	2.4	0.160879	28.7011	2019	RCP8.5
2019-08-29	35.0042	135.869	33.9	54	24.3	1.5	0.281248	29.914	2019	RCP8.5
2019-08-30	35.0042	135.869	32.4	60.6	19.9	0.8	0.230323	29.217	2019	RCP8.5
2019-08-31	35.0042	135.869	31.8	65.6	14.8	1.6	0.171295	28.9337	2019	RCP8.5
2019-09-01	35.0042	135.869	25.6	85.7	2.7	3	0.0312498	24.4255	2019	RCP8.5
2019-09-02	35.0042	135.869	29.3	69.2	15.4	1.9	0.17824	27.0846	2019	RCP8.5
2019-09-03	35.0042	135.869	28.8	65.9	20.7	1.8	0.239582	26.5714	2019	RCP8.5
2019-09-04	35.0042	135.869	29.9	67.4	17.8	1.3	0.206017	27.6197	2019	RCP8.5
2019-09-05	35.0042	135.869	29.3	73.2	12.1	1.4	0.140045	27.3694	2019	RCP8.5
2019-09-06	35.0042	135.869	24.3	87.7	4.8	1.6	0.0555552	23.617	2019	RCP8.5
2019-09-07	35.0042	135.869	28.8	66	19.2	2.2	0.222221	26.465	2019	RCP8.5
2019-09-08	35.0042	135.869	32	56.3	23.3	2.8	0.269674	28.3854	2019	RCP8.5
2019-09-09	35.0042	135.869	30.3	71	17.1	1.4	0.197915	28.393	2019	RCP8.5
2019-09-10	35.0042	135.869	31.2	76.3	16.5	1	0.190971	29.9045	2019	RCP8.5
2019-09-11	35.0042	135.869	34.5	69	18.9	1	0.218749	32.2165	2019	RCP8.5
2019-09-12	35.0042	135.869	34.6	68.2	18	1.2	0.208332	32.1289	2019	RCP8.5
2019-09-13	35.0042	135.869	27	91.6	6.3	0.6	0.0729162	26.9256	2019	RCP8.5
2019-09-14	35.0042	135.869	29.9	77.7	13.6	0.9	0.157406	28.6372	2019	RCP8.5
2019-09-15	35.0042	135.869	30.2	67.1	15.6	1.8	0.180554	27.6838	2019	RCP8.5
2019-09-16	35.0042	135.869	29.4	67.6	13.4	3.2	0.155092	26.7656	2019	RCP8.5
2019-09-17	35.0042	135.869	29.6	73	8	3.4	0.092592	27.2036	2019	RCP8.5
2019-09-18	35.0042	135.869	29.6	70.5	15.3	1.1	0.177082	27.5655	2019	RCP8.5
2019-09-19	35.0042	135.869	31.4	67.3	17.2	1.1	0.199073	28.9758	2019	RCP8.5
2019-09-20	35.0042	135.869	27.8	79.7	9.5	1	0.109953	26.5449	2019	RCP8.5
2019-09-21	35.0042	135.869	22.8	91	3.2	1.5	0.0370368	22.3459	2019	RCP8.5
2019-09-22	35.0042	135.869	22.9	87.1	2.9	2.1	0.0335646	21.9797	2019	RCP8.5
2019-09-23	35.0042	135.869	28.5	67.7	17.8	1.3	0.206017	26.3513	2019	RCP8.5
2019-09-24	35.0042	135.869	29.3	66.9	18.8	1	0.217591	27.0821	2019	RCP8.5
2019-09-25	35.0042	135.869	25.3	70.9	14.3	1.7	0.165508	23.4599	2019	RCP8.5
2019-09-26	35.0042	135.869	23.9	65.5	17.5	1.9	0.202545	21.7709	2019	RCP8.5
2019-09-27	35.0042	135.869	25.3	63.2	19.8	1.5	0.229165	22.985	2019	RCP8.5
2019-09-28	35.0042	135.869	22.6	76.4	9.4	1	0.108796	21.1639	2019	RCP8.5
2019-09-29	35.0042	135.869	21.2	72.8	6.6	1.6	0.0763884	19.2112	2019	RCP8.5
2019-09-30	35.0042	135.869	23.2	92.9	2.7	2.5	0.0312498	22.8465	2019	RCP8.5
2019-10-01	35.0042	135.869	25.5	77.2	4.2	2.4	0.0486108	23.5364	2019	RCP8.5
2019-10-02	35.0042	135.869	25	69.3	18	1.8	0.208332	23.2483	2019	RCP8.5
2019-10-03	35.0042	135.869	26	72.3	15.3	1.3	0.177082	24.371	2019	RCP8.5
2019-10-04	35.0042	135.869	27.7	73.6	17.5	0.8	0.202545	26.3117	2019	RCP8.5
2019-10-05	35.0042	135.869	26.4	75.8	10.9	1.3	0.126157	24.8325	2019	RCP8.5
2019-10-06	35.0042	135.869	27.1	68.7	11.9	1.6	0.137731	24.7317	2019	RCP8.5
2019-10-07	35.0042	135.869	26.1	57.2	18.4	1.7	0.212962	22.9367	2019	RCP8.5
2019-10-08	35.0042	135.869	25.1	59.9	18.2	1.2	0.210647	22.349	2019	RCP8.5
2019-10-09	35.0042	135.869	24.9	64	13.6	1.9	0.157406	22.2621	2019	RCP8.5
2019-10-10	35.0042	135.869	22.3	79.4	9	1.3	0.104166	21.1361	2019	RCP8.5
2019-10-11	35.0042	135.869	24.7	59.2	16.5	2.5	0.190971	21.7201	2019	RCP8.5
2019-10-12	35.0042	135.869	20.6	58	17.4	1.8	0.201388	17.9816	2019	RCP8.5
2019-10-13	35.0042	135.869	21.6	63.6	16	1.5	0.185184	19.3709	2019	RCP8.5
2019-10-14	35.0042	135.869	25.5	70	16.5	1.3	0.190971	23.7232	2019	RCP8.5
2019-10-15	35.0042	135.869	26.1	71.8	13	1.8	0.150462	24.2171	2019	RCP8.5
2019-10-16	35.0042	135.869	20.8	66.5	4.3	2.4	0.0497682	17.9807	2019	RCP8.5
2019-10-17	35.0042	135.869	21.9	62.4	16.5	1.1	0.190971	19.5825	2019	RCP8.5
2019-10-18	35.0042	135.869	21.8	68.2	11.3	1.5	0.130786	19.6837	2019	RCP8.5
2019-10-19	35.0042	135.869	21	56.7	12.2	4.1	0.141203	17.7189	2019	RCP8.5
2019-10-20	35.0042	135.869	15.7	79.4	2.2	3.8	0.0254628	14.0588	2019	RCP8.5
2019-10-21	35.0042	135.869	17.5	71.9	11.1	1.4	0.128471	15.9852	2019	RCP8.5
2019-10-22	35.0042	135.869	19.5	71.7	12	0.8	0.138888	17.9572	2019	RCP8.5
2019-10-23	35.0042	135.869	20.7	63.5	14.5	1.5	0.167823	18.4281	2019	RCP8.5
2019-10-24	35.0042	135.869	20.4	69	13.4	1.2	0.155092	18.6242	2019	RCP8.5
2019-10-25	35.0042	135.869	19.4	73.1	8.5	0.8	0.098379	17.7296	2019	RCP8.5
2019-10-26	35.0042	135.869	17	83.9	2.5	0.9	0.028935	15.8988	2019	RCP8.5
2019-10-27	35.0042	135.869	15.6	88.1	1.7	1.1	0.0196758	14.7953	2019	RCP8.5
2019-10-28	35.0042	135.869	18.8	58.4	9.2	1.9	0.106481	15.795	2019	RCP8.5
2019-10-29	35.0042	135.869	17.6	64.2	13.3	1.4	0.153934	15.5572	2019	RCP8.5
2019-10-30	35.0042	135.869	19	58.4	14.5	1.8	0.167823	16.3725	2019	RCP8.5
2019-10-31	35.0042	135.869	18.3	61.7	5.7	2.5	0.0659718	15.3309	2019	RCP8.5
2019-11-01	35.0042	135.869	17.1	66.9	14.8	1.2	0.171295	15.4498	2019	RCP8.5
2019-11-02	35.0042	135.869	17.3	71.5	13	1	0.150462	15.9235	2019	RCP8.5
2019-11-03	35.0042	135.869	18.8	70.5	14.5	0.9	0.167823	17.3597	2019	RCP8.5
2019-11-04	35.0042	135.869	21	69.6	13.8	1.2	0.159721	19.2739	2019	RCP8.5
2019-11-05	35.0042	135.869	20.8	83.2	8.8	1	0.101851	20.0604	2019	RCP8.5
2019-11-06	35.0042	135.869	19.6	81.7	8.1	1	0.0937494	18.6905	2019	RCP8.5
2019-11-07	35.0042	135.869	16.6	62.4	9.1	1.3	0.105323	14.173	2019	RCP8.5
2019-11-08	35.0042	135.869	15.5	71.6	9.8	1	0.113425	13.9953	2019	RCP8.5
2019-11-09	35.0042	135.869	14.1	89.8	2.3	1.2	0.0266202	13.4862	2019	RCP8.5
2019-11-10	35.0042	135.869	15.3	66.5	7.4	1.2	0.0856476	13.19	2019	RCP8.5
2019-11-11	35.0042	135.869	15.4	57.3	12.2	1.8	0.141203	12.8567	2019	RCP8.5
2019-11-12	35.0042	135.869	15	64.8	9.8	1.8	0.113425	12.9254	2019	RCP8.5
2019-11-13	35.0042	135.869	13	76.3	4.2	1.4	0.0486108	11.5205	2019	RCP8.5
2019-11-14	35.0042	135.869	12.1	67.3	5.2	1.8	0.0601848	10.0634	2019	RCP8.5
2019-11-15	35.0042	135.869	11.8	70.1	7.3	2.7	0.0844902	10.1029	2019	RCP8.5
2019-11-16	35.0042	135.869	12.3	71.3	8.1	2.5	0.0937494	10.7352	2019	RCP8.5
2019-11-17	35.0042	135.869	13.9	69.7	8.9	1.9	0.103009	12.2161	2019	RCP8.5
2019-11-18	35.0042	135.869	13.4	70.3	8.5	2.1	0.098379	11.7502	2019	RCP8.5
2019-11-19	35.0042	135.869	14.4	71.9	8.6	1.2	0.0995364	12.8769	2019	RCP8.5
2019-11-20	35.0042	135.869	13.8	71.7	4.9	1.3	0.0567126	11.9929	2019	RCP8.5
2019-11-21	35.0042	135.869	15	76.7	9.5	0.8	0.109953	13.9259	2019	RCP8.5
2019-11-22	35.0042	135.869	15.3	73.4	10	1	0.11574	13.9695	2019	RCP8.5
2019-11-23	35.0042	135.869	15.8	78	8.5	0.9	0.098379	14.7188	2019	RCP8.5
2019-11-24	35.0042	135.869	15.1	75	3.7	1.8	0.0428238	13.3614	2019	RCP8.5
2019-11-25	35.0042	135.869	14.9	57.9	7.8	2.4	0.0902772	12.0855	2019	RCP8.5
2019-11-26	35.0042	135.869	14.7	73.7	10.9	0.9	0.126157	13.4976	2019	RCP8.5
2019-11-27	35.0042	135.869	15.1	71.5	9.4	1.1	0.108796	13.5732	2019	RCP8.5
2019-11-28	35.0042	135.869	16.1	71.6	7.5	1.1	0.086805	14.3775	2019	RCP8.5
2019-11-29	35.0042	135.869	15.3	67.2	8.6	1.5	0.0995364	13.3244	2019	RCP8.5
2019-11-30	35.0042	135.869	14.2	66.4	6.8	1.6	0.0787032	12.0895	2019	RCP8.5
2019-12-01	35.0042	135.869	11.9	70.4	4.9	1.3	0.0567126	10.1048	2019	RCP8.5
2019-12-02	35.0042	135.869	10.5	83.7	3.3	1.6	0.0381942	9.54296	2019	RCP8.5
2019-12-03	35.0042	135.869	8.1	82.9	4.4	2.2	0.0509256	7.20105	2019	RCP8.5
2019-12-04	35.0042	135.869	9	59.3	10.4	3	0.12037	7.00669	2019	RCP8.5
2019-12-05	35.0042	135.869	8.1	70.2	7.3	3.2	0.0844902	6.60351	2019	RCP8.5
2019-12-06	35.0042	135.869	7.4	72.3	7.3	2.7	0.0844902	6.09804	2019	RCP8.5
2019-12-07	35.0042	135.869	9.6	69.9	9.9	1.3	0.114583	8.30451	2019	RCP8.5
2019-12-08	35.0042	135.869	9.9	66.6	5.4	1.6	0.0624996	7.99548	2019	RCP8.5
2019-12-09	35.0042	135.869	7.8	79.7	3.3	2	0.0381942	6.63498	2019	RCP8.5
2019-12-10	35.0042	135.869	11.1	74.1	11.8	1	0.136573	10.1659	2019	RCP8.5
2019-12-11	35.0042	135.869	12.2	72.2	7.5	1.6	0.086805	10.7108	2019	RCP8.5
2019-12-12	35.0042	135.869	12.3	58.8	6	2.8	0.069444	9.63444	2019	RCP8.5
2019-12-13	35.0042	135.869	10.7	66.9	7.8	1.4	0.0902772	8.96339	2019	RCP8.5
2019-12-14	35.0042	135.869	10.3	55.5	7.1	2.5	0.0821754	7.70374	2019	RCP8.5
2019-12-15	35.0042	135.869	10.3	64.6	9	1.9	0.104166	8.50096	2019	RCP8.5
2019-12-16	35.0042	135.869	11.1	60	9.7	2	0.112268	8.96675	2019	RCP8.5
2019-12-17	35.0042	135.869	11.1	58.7	10.2	2	0.118055	8.91401	2019	RCP8.5
2019-12-18	35.0042	135.869	10.1	52.7	9.7	2.4	0.112268	7.54536	2019	RCP8.5
2019-12-19	35.0042	135.869	10.8	62.6	11.2	1.5	0.129629	9.01466	2019	RCP8.5
2019-12-20	35.0042	135.869	12	70.9	8.5	1.3	0.098379	10.5231	2019	RCP8.5
2019-12-21	35.0042	135.869	13.4	80.8	6.1	1	0.0706014	12.4265	2019	RCP8.5
2019-12-22	35.0042	135.869	15.5	78.2	9.4	1.1	0.108796	14.5046	2019	RCP8.5
2019-12-23	35.0042	135.869	18.6	82.2	10.3	1	0.119212	17.932	2019	RCP8.5
2019-12-24	35.0042	135.869	19.7	87.8	8.2	0.7	0.0949068	19.3918	2019	RCP8.5
2019-12-25	35.0042	135.869	18.6	74.5	5.1	2	0.0590274	16.759	2019	RCP8.5
2019-12-26	35.0042	135.869	18.7	87.5	0.9	2.2	0.0104166	17.6839	2019	RCP8.5
2019-12-27	35.0042	135.869	15.5	53.6	8.8	2.6	0.101851	12.3391	2019	RCP8.5
2019-12-28	35.0042	135.869	12.9	58.8	10.7	1.6	0.123842	10.6136	2019	RCP8.5
2019-12-29	35.0042	135.869	12.6	50.1	10.2	2.2	0.118055	9.62413	2019	RCP8.5
2019-12-30	35.0042	135.869	10.8	63.1	6.6	1.7	0.0763884	8.68203	2019	RCP8.5
2019-12-31	35.0042	135.869	11.6	66.1	9.8	1.1	0.113425	9.91572	2019	RCP8.5
2020-01-01	35.0042	135.869	10.3	96.4	0.7	0.3	0.0081018	10.0555	2020	RCP8.5
2020-01-02	35.0042	135.869	9.5	71.3	1.5	2.3	0.017361	7.56232	2020	RCP8.5
2020-01-03	35.0042	135.869	8.6	49.6	9	3.1	0.104166	5.92447	2020	RCP8.5
2020-01-04	35.0042	135.869	7.9	49.2	7.6	2.6	0.0879624	5.20373	2020	RCP8.5
2020-01-05	35.0042	135.869	5.6	71.2	6.6	1.9	0.0763884	4.32587	2020	RCP8.5
2020-01-06	35.0042	135.869	7.9	73.4	9	1	0.104166	6.86785	2020	RCP8.5
2020-01-07	35.0042	135.869	8.6	73.7	3.8	0.9	0.0439812	7.13893	2020	RCP8.5
2020-01-08	35.0042	135.869	12.4	78	7.6	0.4	0.0879624	11.4035	2020	RCP8.5
2020-01-09	35.0042	135.869	10.8	81.3	1.4	1.8	0.0162036	9.4978	2020	RCP8.5
2020-01-10	35.0042	135.869	9.9	68.1	6.3	1.4	0.0729162	8.17932	2020	RCP8.5
2020-01-11	35.0042	135.869	10.8	49.9	10.8	2.6	0.124999	8.04635	2020	RCP8.5
2020-01-12	35.0042	135.869	8.9	55.8	7.8	2.8	0.0902772	6.50507	2020	RCP8.5
2020-01-13	35.0042	135.869	8	66.3	7.9	0.8	0.0914346	6.45717	2020	RCP8.5
2020-01-14	35.0042	135.869	7.4	90.8	2.8	0	0.0324072	6.97505	2020	RCP8.5
2020-01-15	35.0042	135.869	9.5	84.7	6.4	0.4	0.0740736	8.95234	2020	RCP8.5
2020-01-16	35.0042	135.869	10.5	70.9	8.3	1.1	0.0960642	9.10589	2020	RCP8.5
2020-01-17	35.0042	135.869	9.7	69.1	7.6	2.5	0.0879624	8.09895	2020	RCP8.5
2020-01-18	35.0042	135.869	5.4	66.8	7.9	3.1	0.0914346	3.93784	2020	RCP8.5
2020-01-19	35.0042	135.869	5.4	70.8	8.4	2.9	0.0972216	4.20107	2020	RCP8.5
2020-01-20	35.0042	135.869	7.7	62.8	11.7	1.9	0.135416	6.1957	2020	RCP8.5
2020-01-21	35.0042	135.869	9.7	71.3	11.1	0.8	0.128471	8.60947	2020	RCP8.5
2020-01-22	35.0042	135.869	10.9	59	11	2.7	0.127314	8.77365	2020	RCP8.5
2020-01-23	35.0042	135.869	10	37.1	6.4	4.9	0.0740736	6.01594	2020	RCP8.5
2020-01-24	35.0042	135.869	8.6	56.2	11.3	2.6	0.130786	6.53997	2020	RCP8.5
2020-01-25	35.0042	135.869	9.6	68.3	6.6	1	0.0763884	7.95922	2020	RCP8.5
2020-01-26	35.0042	135.869	12.3	69.1	4.7	2.8	0.0543978	10.2834	2020	RCP8.5
2020-01-27	35.0042	135.869	6.9	52.4	8.2	3.4	0.0949068	4.51058	2020	RCP8.5
2020-01-28	35.0042	135.869	3.9	73.5	8.5	2.9	0.098379	2.92798	2020	RCP8.5
2020-01-29	35.0042	135.869	5.3	72.7	10.3	2.8	0.119212	4.35894	2020	RCP8.5
2020-01-30	35.0042	135.869	7.9	71.7	12.4	1.1	0.143518	7.01473	2020	RCP8.5
2020-01-31	35.0042	135.869	8.2	74.6	5.1	0.6	0.0590274	6.93879	2020	RCP8.5
2020-02-01	35.0042	135.869	13	86.3	3.7	2.5	0.0428238	12.1695	2020	RCP8.5
2020-02-02	35.0042	135.869	11.4	63.2	5.2	2.3	0.0601848	9.09296	2020	RCP8.5
2020-02-03	35.0042	135.869	8.3	65.2	9.9	3	0.114583	6.69674	2020	RCP8.5
2020-02-04	35.0042	135.869	7.3	63.9	12.7	1.4	0.14699	5.99483	2020	RCP8.5
2020-02-05	35.0042	135.869	9.7	62.7	12.8	1.6	0.148147	8.12359	2020	RCP8.5
2020-02-06	35.0042	135.869	9.6	71.7	5	1.7	0.05787	8.01189	2020	RCP8.5
2020-02-07	35.0042	135.869	7.7	67.4	6.2	1.1	0.0717588	6.09203	2020	RCP8.5
2020-02-08	35.0042	135.869	6.6	82.7	3.7	1.3	0.0428238	5.71733	2020	RCP8.5
2020-02-09	35.0042	135.869	4.8	64.6	8.3	2.6	0.0960642	3.32661	2020	RCP8.5
2020-02-10	35.0042	135.869	7.8	65.9	14.1	1.6	0.163193	6.66509	2020	RCP8.5
2020-02-11	35.0042	135.869	11.4	66.6	10	1.1	0.11574	9.78068	2020	RCP8.5
2020-02-12	35.0042	135.869	10.3	70.4	8	2.9	0.092592	8.75732	2020	RCP8.5
2020-02-13	35.0042	135.869	3.9	68.3	10.1	2.8	0.116897	2.80293	2020	RCP8.5
2020-02-14	35.0042	135.869	4	74	11.8	2.4	0.136573	3.32619	2020	RCP8.5
2020-02-15	35.0042	135.869	6.1	67.7	13.4	1.3	0.155092	5.15502	2020	RCP8.5
2020-02-16	35.0042	135.869	8.1	77.5	7.6	0.9	0.0879624	7.20448	2020	RCP8.5
2020-02-17	35.0042	135.869	9.3	82	3.9	2.1	0.0451386	8.2796	2020	RCP8.5
2020-02-18	35.0042	135.869	11.1	63.2	11.2	1.7	0.129629	9.32045	2020	RCP8.5
2020-02-19	35.0042	135.869	12.4	70	7.3	1.2	0.0844902	10.7451	2020	RCP8.5
2020-02-20	35.0042	135.869	11	68.8	6.9	1.3	0.0798606	9.30901	2020	RCP8.5
2020-02-21	35.0042	135.869	11.5	64.2	14.2	0.9	0.164351	10.023	2020	RCP8.5
2020-02-22	35.0042	135.869	10.8	61.7	10.8	1.3	0.124999	8.93416	2020	RCP8.5
2020-02-23	35.0042	135.869	12.4	62.2	16.3	0.9	0.188656	10.8521	2020	RCP8.5
2020-02-24	35.0042	135.869	11.3	78.3	9.7	0.2	0.112268	10.54	2020	RCP8.5
2020-02-25	35.0042	135.869	13.4	65.9	14.6	1.1	0.16898	11.9226	2020	RCP8.5
2020-02-26	35.0042	135.869	9	76.2	2.8	2.8	0.0324072	7.48538	2020	RCP8.5
2020-02-27	35.0042	135.869	8.6	54.8	13.5	3.3	0.156249	6.57311	2020	RCP8.5
2020-02-28	35.0042	135.869	8.3	60	13	2.6	0.150462	6.62914	2020	RCP8.5
2020-02-29	35.0042	135.869	6.5	72.1	15.1	1.4	0.174767	5.89078	2020	RCP8.5
2020-03-01	35.0042	135.869	9.1	67.2	15.1	1.5	0.174767	8.02998	2020	RCP8.5
2020-03-02	35.0042	135.869	12.4	65.2	14.9	0.9	0.172453	10.9762	2020	RCP8.5
2020-03-03	35.0042	135.869	12.6	75.3	6.9	2	0.0798606	11.2487	2020	RCP8.5
2020-03-04	35.0042	135.869	12.6	73.9	4	2.8	0.046296	10.8626	2020	RCP8.5
2020-03-05	35.0042	135.869	14.5	64.3	16.8	1.4	0.194443	12.9499	2020	RCP8.5
2020-03-06	35.0042	135.869	16.3	65.1	13	1.3	0.150462	14.4186	2020	RCP8.5
2020-03-07	35.0042	135.869	11.5	82.1	1.1	2.2	0.0127314	10.1864	2020	RCP8.5
2020-03-08	35.0042	135.869	9.2	78.4	7.3	1.5	0.0844902	8.2617	2020	RCP8.5
2020-03-09	35.0042	135.869	8.2	61.1	10.8	2.5	0.124999	6.44929	2020	RCP8.5
2020-03-10	35.0042	135.869	10.9	56.8	14	2	0.162036	8.88016	2020	RCP8.5
2020-03-11	35.0042	135.869	13.9	66.9	11.4	2.1	0.131944	12.1757	2020	RCP8.5
2020-03-12	35.0042	135.869	18.1	58	18.1	2.1	0.209489	15.7501	2020	RCP8.5
2020-03-13	35.0042	135.869	15	61.3	19.8	1.2	0.229165	13.3766	2020	RCP8.5
2020-03-14	35.0042	135.869	16	74.4	6.9	3	0.0798606	14.3623	2020	RCP8.5
2020-03-15	35.0042	135.869	19.2	62.7	9.7	2.3	0.112268	16.5746	2020	RCP8.5
2020-03-16	35.0042	135.869	17.2	51.8	18.1	1.7	0.209489	14.4158	2020	RCP8.5
2020-03-17	35.0042	135.869	14.8	74.1	4.2	3.2	0.0486108	12.9642	2020	RCP8.5
2020-03-18	35.0042	135.869	12.9	51.4	16	2.6	0.185184	10.3819	2020	RCP8.5
2020-03-19	35.0042	135.869	15	60.1	18.1	1.7	0.209489	13.14	2020	RCP8.5
2020-03-20	35.0042	135.869	16.1	77.1	6.9	2.9	0.0798606	14.6912	2020	RCP8.5
2020-03-21	35.0042	135.869	11.2	58.5	15.2	1.8	0.175925	9.36546	2020	RCP8.5
2020-03-22	35.0042	135.869	12	78.6	7.5	2.2	0.086805	10.951	2020	RCP8.5
2020-03-23	35.0042	135.869	15.3	79.4	9	1.5	0.104166	14.3567	2020	RCP8.5
2020-03-24	35.0042	135.869	15.6	70.5	12.9	1.5	0.149305	14.2003	2020	RCP8.5
2020-03-25	35.0042	135.869	17	79.7	6	1.9	0.069444	15.7665	2020	RCP8.5
2020-03-26	35.0042	135.869	17.8	73.2	12	1.4	0.138888	16.4515	2020	RCP8.5
2020-03-27	35.0042	135.869	16.1	65.1	16.3	1.6	0.188656	14.4484	2020	RCP8.5
2020-03-28	35.0042	135.869	16.1	64.1	14.4	1.3	0.166666	14.2492	2020	RCP8.5
2020-03-29	35.0042	135.869	11.6	87.7	1.4	2	0.0162036	10.7204	2020	RCP8.5
2020-03-30	35.0042	135.869	16	88.4	2.4	2.2	0.0277776	15.2145	2020	RCP8.5
2020-03-31	35.0042	135.869	15	64.8	17.1	2	0.197915	13.4378	2020	RCP8.5
2020-04-01	35.0042	135.869	12.8	58.5	17.3	1.5	0.20023	10.9755	2020	RCP8.5
2020-04-02	35.0042	135.869	18.4	47.9	21.4	1.9	0.247684	15.3239	2020	RCP8.5
2020-04-03	35.0042	135.869	22.4	65	17.7	3	0.20486	20.2805	2020	RCP8.5
2020-04-04	35.0042	135.869	16.9	50.6	16.9	2.8	0.195601	13.9027	2020	RCP8.5
2020-04-05	35.0042	135.869	14.7	43.6	19.1	2.6	0.221063	11.5555	2020	RCP8.5
2020-04-06	35.0042	135.869	13.8	43.9	22.6	2.3	0.261572	11.0394	2020	RCP8.5
2020-04-07	35.0042	135.869	14.7	58.7	17.8	1.1	0.206017	12.7688	2020	RCP8.5
2020-04-08	35.0042	135.869	15.3	67.6	15.2	1.1	0.175925	13.8663	2020	RCP8.5
2020-04-09	35.0042	135.869	20.8	68.9	16.5	1	0.190971	19.2172	2020	RCP8.5
2020-04-10	35.0042	135.869	20.7	70.9	10.9	1.7	0.126157	18.8791	2020	RCP8.5
2020-04-11	35.0042	135.869	19.1	82.2	8	1.9	0.092592	18.1909	2020	RCP8.5
2020-04-12	35.0042	135.869	24.2	69.7	15.2	1.9	0.175925	22.3457	2020	RCP8.5
2020-04-13	35.0042	135.869	19.6	69	15.6	1.4	0.180554	18.0186	2020	RCP8.5
2020-04-14	35.0042	135.869	25	54	25.6	1.1	0.296294	22.0671	2020	RCP8.5
2020-04-15	35.0042	135.869	21.6	67.6	13.5	2.5	0.156249	19.5401	2020	RCP8.5
2020-04-16	35.0042	135.869	23.5	65.4	17.7	1.6	0.20486	21.4203	2020	RCP8.5
2020-04-17	35.0042	135.869	25.1	60.2	23.5	1.2	0.271989	22.7147	2020	RCP8.5
2020-04-18	35.0042	135.869	28.1	60.1	21.5	1.1	0.248841	25.3194	2020	RCP8.5
2020-04-19	35.0042	135.869	21.6	82.6	4.7	1.8	0.0543978	20.409	2020	RCP8.5
2020-04-20	35.0042	135.869	22.2	86.6	7.9	1.3	0.0914346	21.6898	2020	RCP8.5
2020-04-21	35.0042	135.869	19	86.4	4.7	1.8	0.0543978	18.2238	2020	RCP8.5
2020-04-22	35.0042	135.869	18.3	70.6	13.6	1.7	0.157406	16.7887	2020	RCP8.5
2020-04-23	35.0042	135.869	20.8	61.8	15.5	1.7	0.179397	18.4117	2020	RCP8.5
2020-04-24	35.0042	135.869	17.9	70.8	10.8	1.6	0.124999	16.2306	2020	RCP8.5
2020-04-25	35.0042	135.869	21.4	66	14.4	2.2	0.166666	19.275	2020	RCP8.5
2020-04-26	35.0042	135.869	17.4	74.4	10.8	1.9	0.124999	16.0602	2020	RCP8.5
2020-04-27	35.0042	135.869	26.7	61.8	22.3	1.9	0.2581	24.2442	2020	RCP8.5
2020-04-28	35.0042	135.869	19.1	53.9	20.1	1.9	0.232637	16.4136	2020	RCP8.5
2020-04-29	35.0042	135.869	22.7	54.2	21.4	1.4	0.247684	19.7676	2020	RCP8.5
2020-04-30	35.0042	135.869	22.1	90.7	2.7	1.9	0.0312498	21.5497	2020	RCP8.5
2020-05-01	35.0042	135.869	25.1	68.9	12.1	3.6	0.140045	22.7829	2020	RCP8.5
2020-05-02	35.0042	135.869	21	60.2	15.5	2.1	0.179397	18.414	2020	RCP8.5
2020-05-03	35.0042	135.869	23.2	58	23.8	1.2	0.275461	20.7707	2020	RCP8.5
2020-05-04	35.0042	135.869	27.8	54.7	22.3	3.1	0.2581	24.3407	2020	RCP8.5
2020-05-05	35.0042	135.869	21.8	74.8	3.8	3.2	0.0439812	19.6612	2020	RCP8.5
2020-05-06	35.0042	135.869	18.7	54.7	21.4	1.6	0.247684	16.2291	2020	RCP8.5
2020-05-07	35.0042	135.869	23	54.5	25.3	0.7	0.292822	20.3398	2020	RCP8.5
2020-05-08	35.0042	135.869	25.7	54.2	25.9	1.5	0.299767	22.7086	2020	RCP8.5
2020-05-09	35.0042	135.869	25.1	57.6	21.3	1.6	0.246526	22.2702	2020	RCP8.5
2020-05-10	35.0042	135.869	22.1	63.2	12.3	1.3	0.14236	19.5395	2020	RCP8.5
2020-05-11	35.0042	135.869	25.2	58.2	18.6	1.6	0.215276	22.2548	2020	RCP8.5
2020-05-12	35.0042	135.869	20.7	62.2	15.3	1.3	0.177082	18.3683	2020	RCP8.5
2020-05-13	35.0042	135.869	24.2	63.3	15.8	1.7	0.182869	21.7071	2020	RCP8.5
2020-05-14	35.0042	135.869	25.1	63.9	13	3.6	0.150462	22.295	2020	RCP8.5
2020-05-15	35.0042	135.869	20.9	57.6	20.5	2.4	0.237267	18.3809	2020	RCP8.5
2020-05-16	35.0042	135.869	23.4	52.3	18.1	1.7	0.209489	19.9634	2020	RCP8.5
2020-05-17	35.0042	135.869	17.9	77.2	7.5	1.9	0.086805	16.5332	2020	RCP8.5
2020-05-18	35.0042	135.869	25.8	54.6	23.1	1.2	0.267359	22.697	2020	RCP8.5
2020-05-19	35.0042	135.869	21.1	79.9	5.4	2.7	0.0624996	19.6595	2020	RCP8.5
2020-05-20	35.0042	135.869	23.1	94.4	2.9	2.3	0.0335646	22.9316	2020	RCP8.5
2020-05-21	35.0042	135.869	19.4	64.8	14.5	1.7	0.167823	17.3424	2020	RCP8.5
2020-05-22	35.0042	135.869	27.8	47.2	26.3	1.4	0.304396	23.7827	2020	RCP8.5
2020-05-23	35.0042	135.869	21.8	76.2	7.7	2.5	0.0891198	20.1593	2020	RCP8.5
2020-05-24	35.0042	135.869	22.7	79.3	8.8	2.7	0.101851	21.4169	2020	RCP8.5
2020-05-25	35.0042	135.869	23.6	58.2	24.4	2.3	0.282406	21.126	2020	RCP8.5
2020-05-26	35.0042	135.869	26.1	46.7	29.4	2.2	0.340276	22.3643	2020	RCP8.5
2020-05-27	35.0042	135.869	24.3	45.8	27.8	2.3	0.321757	20.6073	2020	RCP8.5
2020-05-28	35.0042	135.869	23.8	55.2	23.5	1.1	0.271989	21.0019	2020	RCP8.5
2020-05-29	35.0042	135.869	25	58.1	20.3	0.9	0.234952	22.2123	2020	RCP8.5
2020-05-30	35.0042	135.869	26.9	62.4	22.7	1.1	0.26273	24.5669	2020	RCP8.5
2020-05-31	35.0042	135.869	29.7	54.6	26.3	1.7	0.304396	26.3424	2020	RCP8.5
2020-06-01	35.0042	135.869	30.4	55.3	26.1	1.6	0.302081	27.0513	2020	RCP8.5
2020-06-02	35.0042	135.869	29.9	43	28.8	1.6	0.333331	25.2167	2020	RCP8.5
2020-06-03	35.0042	135.869	30.4	48.5	23.4	1.4	0.270832	26.0483	2020	RCP8.5
2020-06-04	35.0042	135.869	29	66.9	15.4	1.6	0.17824	26.5399	2020	RCP8.5
2020-06-05	35.0042	135.869	24	74.8	6.7	1.9	0.0775458	22.0702	2020	RCP8.5
2020-06-06	35.0042	135.869	22.9	67.3	13.5	1.8	0.156249	20.761	2020	RCP8.5
2020-06-07	35.0042	135.869	26.2	53.7	21.3	1.5	0.246526	22.8252	2020	RCP8.5
2020-06-08	35.0042	135.869	27.6	59	19.1	2	0.221063	24.5307	2020	RCP8.5
2020-06-09	35.0042	135.869	24	77.6	6.1	2.2	0.0706014	22.3058	2020	RCP8.5
2020-06-10	35.0042	135.869	24.3	78.6	9	2.2	0.104166	22.9316	2020	RCP8.5
2020-06-11	35.0042	135.869	31.1	64.4	21.7	1.1	0.251156	28.6145	2020	RCP8.5
2020-06-12	35.0042	135.869	28.1	70.7	14.4	1	0.166666	26.1208	2020	RCP8.5
2020-06-13	35.0042	135.869	29.7	58.6	23.9	1.8	0.276619	26.6951	2020	RCP8.5
2020-06-14	35.0042	135.869	28.4	62.3	22.3	1.5	0.2581	25.8835	2020	RCP8.5
2020-06-15	35.0042	135.869	28.1	63.8	19.3	1.3	0.223378	25.6107	2020	RCP8.5
2020-06-16	35.0042	135.869	25.3	63.1	18.4	1.9	0.212962	22.8602	2020	RCP8.5
2020-06-17	35.0042	135.869	25.5	56.7	24.9	1.4	0.288193	22.7581	2020	RCP8.5
2020-06-18	35.0042	135.869	27.9	58.4	19.9	0.9	0.230323	24.846	2020	RCP8.5
2020-06-19	35.0042	135.869	21.7	78.9	11.5	0.7	0.133101	20.7291	2020	RCP8.5
2020-06-20	35.0042	135.869	28.3	62	22.5	1.3	0.260415	25.7794	2020	RCP8.5
2020-06-21	35.0042	135.869	29.2	61.3	20.9	1.5	0.241897	26.4079	2020	RCP8.5
[truncated: 29,412 more rows]
