# Supplementary material for: Predicting Ambulance Transport for Heat-Related Illness in Working Populations Under Climate Change and Evaluating Preventive Behaviors as Adaptation Policies in Japan
Source: Epidemiologia (Basel). 2026 May 4;7(3):60. doi: 10.3390/epidemiologia7030060 (PMC13214739; doi:10.3390/epidemiologia7030060)
Supplement: Supplementary file 1 [file epidemiologia-07-00060-s001.zip › TableS5_shiga_data_2018-2024.xlsx]

## Sheet: shiga_data_2018-2024
Year	Date	population	Daily maximum WBGT（℃）	the number of patients
2018	2018-05-01	799227	21.7	0
2018	2018-05-02	799227	18.7	0
2018	2018-05-03	799227	19.9	0
2018	2018-05-04	799227	15.6	0
2018	2018-05-05	799227	18.4	0
2018	2018-05-06	799227	21	1
2018	2018-05-07	799227	17.2	0
2018	2018-05-08	799227	17.9	0
2018	2018-05-09	799227	17.1	0
2018	2018-05-10	799227	16.7	0
2018	2018-05-11	799227	18.6	0
2018	2018-05-12	799227	21.5	0
2018	2018-05-13	799227	17.7	0
2018	2018-05-14	799227	20.9	0
2018	2018-05-15	799227	22.1	1
2018	2018-05-16	799227	26.2	1
2018	2018-05-17	799227	25.8	0
2018	2018-05-18	799227	26	0
2018	2018-05-19	799227	21.9	0
2018	2018-05-20	799227	18.6	0
2018	2018-05-21	799227	20.1	0
2018	2018-05-22	799227	22	0
2018	2018-05-23	799227	20.8	0
2018	2018-05-24	799227	21.8	0
2018	2018-05-25	799227	20.9	0
2018	2018-05-26	799227	23.4	1
2018	2018-05-27	799227	23.7	0
2018	2018-05-28	799227	23.7	1
2018	2018-05-29	799227	24.6	1
2018	2018-05-30	799227	20.2	0
2018	2018-05-31	799227	19.8	0
2018	2018-06-01	799227	22	0
2018	2018-06-02	799227	23.6	3
2018	2018-06-03	799227	24.3	0
2018	2018-06-04	799227	23.6	2
2018	2018-06-05	799227	22.3	0
2018	2018-06-06	799227	20.7	0
2018	2018-06-07	799227	26.2	0
2018	2018-06-08	799227	24.2	0
2018	2018-06-09	799227	25	1
2018	2018-06-10	799227	22.2	0
2018	2018-06-11	799227	25.5	1
2018	2018-06-12	799227	24.6	0
2018	2018-06-13	799227	22.4	0
2018	2018-06-14	799227	22.3	0
2018	2018-06-15	799227	22.1	0
2018	2018-06-16	799227	21.9	0
2018	2018-06-17	799227	25.5	2
2018	2018-06-18	799227	24.9	0
2018	2018-06-19	799227	26.6	1
2018	2018-06-20	799227	24	1
2018	2018-06-21	799227	25.6	0
2018	2018-06-22	799227	24.9	0
2018	2018-06-23	799227	21.7	1
2018	2018-06-24	799227	26.7	1
2018	2018-06-25	799227	28	2
2018	2018-06-26	799227	29	0
2018	2018-06-27	799227	29.2	3
2018	2018-06-28	799227	28.6	2
2018	2018-06-29	799227	31.3	0
2018	2018-06-30	799227	30.5	1
2018	2018-07-01	799227	29.5	3
2018	2018-07-02	799227	31.7	6
2018	2018-07-03	799227	27.9	1
2018	2018-07-04	799227	29.2	2
2018	2018-07-05	799227	26	0
2018	2018-07-06	799227	25.3	1
2018	2018-07-07	799227	25.8	0
2018	2018-07-08	799227	28.4	3
2018	2018-07-09	799227	30	6
2018	2018-07-10	799227	30.9	6
2018	2018-07-11	799227	30.1	5
2018	2018-07-12	799227	30	6
2018	2018-07-13	799227	29.9	4
2018	2018-07-14	799227	31.8	9
2018	2018-07-15	799227	31.9	21
2018	2018-07-16	799227	32.3	21
2018	2018-07-17	799227	32.4	17
2018	2018-07-18	799227	32.4	13
2018	2018-07-19	799227	31.6	29
2018	2018-07-20	799227	31.9	16
2018	2018-07-21	799227	31.3	17
2018	2018-07-22	799227	32	19
2018	2018-07-23	799227	31.9	12
2018	2018-07-24	799227	30.9	14
2018	2018-07-25	799227	30.9	14
2018	2018-07-26	799227	31.5	11
2018	2018-07-27	799227	31.2	5
2018	2018-07-28	799227	30.6	5
2018	2018-07-29	799227	29.1	1
2018	2018-07-30	799227	29.5	2
2018	2018-07-31	799227	31.1	4
2018	2018-08-01	799227	31.6	8
2018	2018-08-02	799227	32.3	8
2018	2018-08-03	799227	31.8	10
2018	2018-08-04	799227	31.6	10
2018	2018-08-05	799227	31.5	6
2018	2018-08-06	799227	31.9	8
2018	2018-08-07	799227	29.8	3
2018	2018-08-08	799227	29.6	1
2018	2018-08-09	799227	30.6	4
2018	2018-08-10	799227	30.7	3
2018	2018-08-11	799227	31.1	2
2018	2018-08-12	799227	32.6	4
2018	2018-08-13	799227	32.2	2
2018	2018-08-14	799227	34.3	3
2018	2018-08-15	799227	30.6	0
2018	2018-08-16	799227	30.5	0
2018	2018-08-17	799227	24.2	0
2018	2018-08-18	799227	25.6	3
2018	2018-08-19	799227	26.6	1
2018	2018-08-20	799227	28.1	1
2018	2018-08-21	799227	31.3	5
2018	2018-08-22	799227	31.1	2
2018	2018-08-23	799227	28.8	0
2018	2018-08-24	799227	31.4	2
2018	2018-08-25	799227	30.4	1
2018	2018-08-26	799227	30.7	9
2018	2018-08-27	799227	30.1	1
2018	2018-08-28	799227	30.4	1
2018	2018-08-29	799227	31.3	3
2018	2018-08-30	799227	30.5	0
2018	2018-08-31	799227	30.7	2
2018	2018-09-01	799227	25.6	0
2018	2018-09-02	799227	27.2	1
2018	2018-09-03	799227	29.4	0
2018	2018-09-04	799227	27.2	0
2018	2018-09-05	799227	27.7	3
2018	2018-09-06	799227	27.5	1
2018	2018-09-07	799227	28.9	1
2018	2018-09-08	799227	23.4	0
2018	2018-09-09	799227	27.8	0
2018	2018-09-10	799227	24.7	0
2018	2018-09-11	799227	25.6	1
2018	2018-09-12	799227	21.1	0
2018	2018-09-13	799227	24.7	0
2018	2018-09-14	799227	21.9	0
2018	2018-09-15	799227	25.8	0
2018	2018-09-16	799227	26.2	0
2018	2018-09-17	799227	25.7	0
2018	2018-09-18	799227	25.5	0
2018	2018-09-19	799227	23	0
2018	2018-09-20	799227	20.5	0
2018	2018-09-21	799227	21.8	0
2018	2018-09-22	799227	25.9	0
2018	2018-09-23	799227	25.4	1
2018	2018-09-24	799227	25.4	0
2018	2018-09-25	799227	21	0
2018	2018-09-26	799227	21.8	0
2018	2018-09-27	799227	21.6	0
2018	2018-09-28	799227	22.9	0
2018	2018-09-29	799227	19.1	0
2018	2018-09-30	799227	23.2	0
2019	2019-05-01	798748	17.8	0
2019	2019-05-02	798748	18.7	0
2019	2019-05-03	798748	17.4	0
2019	2019-05-04	798748	18.6	0
2019	2019-05-05	798748	21.4	1
2019	2019-05-06	798748	21.3	0
2019	2019-05-07	798748	13.8	0
2019	2019-05-08	798748	15.7	0
2019	2019-05-09	798748	17.5	0
2019	2019-05-10	798748	19.8	0
2019	2019-05-11	798748	20.5	0
2019	2019-05-12	798748	21.1	0
2019	2019-05-13	798748	22.8	1
2019	2019-05-14	798748	21.2	0
2019	2019-05-15	798748	22.3	0
2019	2019-05-16	798748	23	0
2019	2019-05-17	798748	24.1	0
2019	2019-05-18	798748	20.8	0
2019	2019-05-19	798748	22.6	0
2019	2019-05-20	798748	20.8	0
2019	2019-05-21	798748	20.4	1
2019	2019-05-22	798748	19.1	1
2019	2019-05-23	798748	20.9	0
2019	2019-05-24	798748	21.5	0
2019	2019-05-25	798748	24.2	3
2019	2019-05-26	798748	25.6	4
2019	2019-05-27	798748	25	0
2019	2019-05-28	798748	20.4	0
2019	2019-05-29	798748	20.1	0
2019	2019-05-30	798748	20.4	0
2019	2019-05-31	798748	20	2
2019	2019-06-01	798748	22.6	0
2019	2019-06-02	798748	20.5	0
2019	2019-06-03	798748	25.5	0
2019	2019-06-04	798748	26.3	0
2019	2019-06-05	798748	26.7	2
2019	2019-06-06	798748	24.9	0
2019	2019-06-07	798748	20.3	0
2019	2019-06-08	798748	23.8	0
2019	2019-06-09	798748	24.1	0
2019	2019-06-10	798748	20.9	0
2019	2019-06-11	798748	23.8	0
2019	2019-06-12	798748	22.7	0
2019	2019-06-13	798748	24.4	0
2019	2019-06-14	798748	23.7	0
2019	2019-06-15	798748	23.4	0
2019	2019-06-16	798748	22.6	0
2019	2019-06-17	798748	22.3	0
2019	2019-06-18	798748	23.9	0
2019	2019-06-19	798748	25.7	0
2019	2019-06-20	798748	25.8	1
2019	2019-06-21	798748	26.3	1
2019	2019-06-22	798748	25.4	0
2019	2019-06-23	798748	24	0
2019	2019-06-24	798748	24.9	2
2019	2019-06-25	798748	24.7	0
2019	2019-06-26	798748	26.5	1
2019	2019-06-27	798748	25.6	0
2019	2019-06-28	798748	28.3	1
2019	2019-06-29	798748	29.2	3
2019	2019-06-30	798748	29.2	0
2019	2019-07-01	798748	27.7	0
2019	2019-07-02	798748	26.3	1
2019	2019-07-03	798748	25.4	0
2019	2019-07-04	798748	27.7	2
2019	2019-07-05	798748	26	0
2019	2019-07-06	798748	24.4	2
2019	2019-07-07	798748	27	0
2019	2019-07-08	798748	26.3	0
2019	2019-07-09	798748	23.8	0
2019	2019-07-10	798748	27.1	1
2019	2019-07-11	798748	21.8	0
2019	2019-07-12	798748	27.4	1
2019	2019-07-13	798748	24.7	1
2019	2019-07-14	798748	25.5	0
2019	2019-07-15	798748	25.1	0
2019	2019-07-16	798748	27.5	4
2019	2019-07-17	798748	28.4	1
2019	2019-07-18	798748	25.7	0
2019	2019-07-19	798748	26.7	0
2019	2019-07-20	798748	25.8	1
2019	2019-07-21	798748	28.2	0
2019	2019-07-22	798748	27	0
2019	2019-07-23	798748	30.4	4
2019	2019-07-24	798748	29.7	3
2019	2019-07-25	798748	31	7
2019	2019-07-26	798748	29.9	2
2019	2019-07-27	798748	26.5	0
2019	2019-07-28	798748	30.8	4
2019	2019-07-29	798748	31.2	4
2019	2019-07-30	798748	32.1	6
2019	2019-07-31	798748	31.2	8
2019	2019-08-01	798748	32.5	8
2019	2019-08-02	798748	31.6	20
2019	2019-08-03	798748	31.2	13
2019	2019-08-04	798748	30.9	7
2019	2019-08-05	798748	31.6	3
2019	2019-08-06	798748	29.7	4
2019	2019-08-07	798748	32.1	6
2019	2019-08-08	798748	31.7	16
2019	2019-08-09	798748	31.5	5
2019	2019-08-10	798748	31.2	12
2019	2019-08-11	798748	31.7	11
2019	2019-08-12	798748	31	3
2019	2019-08-13	798748	32	11
2019	2019-08-14	798748	30.8	2
2019	2019-08-15	798748	31	0
2019	2019-08-16	798748	30.6	1
2019	2019-08-17	798748	30.8	3
2019	2019-08-18	798748	30.7	6
2019	2019-08-19	798748	29.7	5
2019	2019-08-20	798748	29.4	5
2019	2019-08-21	798748	31.8	6
2019	2019-08-22	798748	30.9	5
2019	2019-08-23	798748	26.6	0
2019	2019-08-24	798748	28.4	0
2019	2019-08-25	798748	27.3	0
2019	2019-08-26	798748	28	1
2019	2019-08-27	798748	25	0
2019	2019-08-28	798748	26.3	0
2019	2019-08-29	798748	29.6	0
2019	2019-08-30	798748	26.6	1
2019	2019-08-31	798748	28.1	0
2019	2019-09-01	798748	27.4	0
2019	2019-09-02	798748	30	1
2019	2019-09-03	798748	29.2	5
2019	2019-09-04	798748	31.3	1
2019	2019-09-05	798748	30.4	1
2019	2019-09-06	798748	29.3	0
2019	2019-09-07	798748	29.7	3
2019	2019-09-08	798748	30.9	2
2019	2019-09-09	798748	31.7	3
2019	2019-09-10	798748	31.7	4
2019	2019-09-11	798748	32.3	3
2019	2019-09-12	798748	24.8	0
2019	2019-09-13	798748	25.5	0
2019	2019-09-14	798748	27.7	0
2019	2019-09-15	798748	29.2	0
2019	2019-09-16	798748	27.2	0
2019	2019-09-17	798748	27.8	0
2019	2019-09-18	798748	26	0
2019	2019-09-19	798748	23.1	1
2019	2019-09-20	798748	23.3	0
2019	2019-09-21	798748	19.9	0
2019	2019-09-22	798748	23.2	0
2019	2019-09-23	798748	29.1	0
2019	2019-09-24	798748	24.3	0
2019	2019-09-25	798748	23.9	0
2019	2019-09-26	798748	27.1	0
2019	2019-09-27	798748	27.5	0
2019	2019-09-28	798748	26.2	0
2019	2019-09-29	798748	27	1
2019	2019-09-30	798748	27.3	0
2020	2020-06-01	782248	23.7	0
2020	2020-06-02	782248	25.6	1
2020	2020-06-03	782248	24.2	0
2020	2020-06-04	782248	25.5	1
2020	2020-06-05	782248	27.9	1
2020	2020-06-06	782248	24.9	1
2020	2020-06-07	782248	23.4	0
2020	2020-06-08	782248	23.7	1
2020	2020-06-09	782248	27.6	0
2020	2020-06-10	782248	26.9	1
2020	2020-06-11	782248	28.3	0
2020	2020-06-12	782248	26.5	0
2020	2020-06-13	782248	26.3	0
2020	2020-06-14	782248	28.9	1
2020	2020-06-15	782248	28.9	1
2020	2020-06-16	782248	26.3	1
2020	2020-06-17	782248	23.1	2
2020	2020-06-18	782248	22	0
2020	2020-06-19	782248	21	0
2020	2020-06-20	782248	23.5	0
2020	2020-06-21	782248	24.9	2
2020	2020-06-22	782248	25	1
2020	2020-06-23	782248	26	2
2020	2020-06-24	782248	28.4	4
2020	2020-06-25	782248	25.8	1
2020	2020-06-26	782248	30.5	2
2020	2020-06-27	782248	27	1
2020	2020-06-28	782248	27	0
2020	2020-06-29	782248	26.2	0
2020	2020-06-30	782248	25.8	0
2020	2020-07-01	782248	26.9	1
2020	2020-07-02	782248	23.8	0
2020	2020-07-03	782248	22.4	0
2020	2020-07-04	782248	27.2	0
2020	2020-07-05	782248	28.5	3
2020	2020-07-06	782248	25.7	0
2020	2020-07-07	782248	27.3	0
2020	2020-07-08	782248	27.6	0
2020	2020-07-09	782248	27.8	0
2020	2020-07-10	782248	25.3	0
2020	2020-07-11	782248	29.2	1
2020	2020-07-12	782248	26.1	1
2020	2020-07-13	782248	21.5	0
2020	2020-07-14	782248	26.6	0
2020	2020-07-15	782248	26.2	0
2020	2020-07-16	782248	26.1	0
2020	2020-07-17	782248	22.9	0
2020	2020-07-18	782248	27.2	4
2020	2020-07-19	782248	29.6	4
2020	2020-07-20	782248	30.7	11
2020	2020-07-21	782248	30.4	5
2020	2020-07-22	782248	27.8	0
2020	2020-07-23	782248	24.3	1
2020	2020-07-24	782248	26.5	0
2020	2020-07-25	782248	26.4	0
2020	2020-07-26	782248	26.7	0
2020	2020-07-27	782248	27.3	0
2020	2020-07-28	782248	27	1
2020	2020-07-29	782248	26.9	2
2020	2020-07-30	782248	29.8	2
2020	2020-07-31	782248	31.5	4
2020	2020-08-01	782248	29.8	3
2020	2020-08-02	782248	30.3	1
2020	2020-08-03	782248	30.8	4
2020	2020-08-04	782248	29.3	3
2020	2020-08-05	782248	29.9	6
2020	2020-08-06	782248	30.3	7
2020	2020-08-07	782248	30	3
2020	2020-08-08	782248	29.9	1
2020	2020-08-09	782248	30.8	2
2020	2020-08-10	782248	32.9	8
2020	2020-08-11	782248	32.3	12
2020	2020-08-12	782248	31.7	3
2020	2020-08-13	782248	31.4	0
2020	2020-08-14	782248	32.5	10
2020	2020-08-15	782248	32.3	8
2020	2020-08-16	782248	32.4	8
2020	2020-08-17	782248	31.2	6
2020	2020-08-18	782248	31.1	8
2020	2020-08-19	782248	32.1	10
2020	2020-08-20	782248	32.5	10
2020	2020-08-21	782248	32.9	9
2020	2020-08-22	782248	31.7	4
2020	2020-08-23	782248	29.7	3
2020	2020-08-24	782248	29.7	1
2020	2020-08-25	782248	31.6	5
2020	2020-08-26	782248	32	5
2020	2020-08-27	782248	32.6	1
2020	2020-08-28	782248	30.8	2
2020	2020-08-29	782248	31.5	5
2020	2020-08-30	782248	32.5	7
2020	2020-08-31	782248	31.8	3
2020	2020-09-01	782248	31	0
2020	2020-09-02	782248	31.2	3
2020	2020-09-03	782248	31.4	0
2020	2020-09-04	782248	28.8	1
2020	2020-09-05	782248	30.3	4
2020	2020-09-06	782248	29.8	0
2020	2020-09-07	782248	30.1	0
2020	2020-09-08	782248	29.3	4
2020	2020-09-09	782248	27.1	0
2020	2020-09-10	782248	26.7	1
2020	2020-09-11	782248	29	0
2020	2020-09-12	782248	29.6	0
2020	2020-09-13	782248	27.9	0
2020	2020-09-14	782248	24.5	0
2020	2020-09-15	782248	24.7	1
2020	2020-09-16	782248	27.3	0
2020	2020-09-17	782248	27.1	0
2020	2020-09-18	782248	28.1	0
2020	2020-09-19	782248	24.3	0
2020	2020-09-20	782248	23.2	0
2020	2020-09-21	782248	23.1	0
2020	2020-09-22	782248	24.7	0
2020	2020-09-23	782248	27.2	0
2020	2020-09-24	782248	26.7	0
2020	2020-09-25	782248	21.9	0
2020	2020-09-26	782248	22.6	0
2020	2020-09-27	782248	23.4	0
2020	2020-09-28	782248	24.2	0
2020	2020-09-29	782248	23.4	0
2020	2020-09-30	782248	23.1	0
2021	2021-05-01	779224	20.1	0
2021	2021-05-02	779224	14.3	0
2021	2021-05-03	779224	16.6	0
2021	2021-05-04	779224	19.5	0
2021	2021-05-05	779224	16.6	0
2021	2021-05-06	779224	20.1	0
2021	2021-05-07	779224	16.9	0
2021	2021-05-08	779224	19.9	0
2021	2021-05-09	779224	21.7	0
2021	2021-05-10	779224	18.4	1
2021	2021-05-11	779224	18.3	0
2021	2021-05-12	779224	17.8	0
2021	2021-05-13	779224	21.5	0
2021	2021-05-14	779224	25.9	0
2021	2021-05-15	779224	24.5	0
2021	2021-05-16	779224	20.1	0
2021	2021-05-17	779224	24.4	0
2021	2021-05-18	779224	20.6	0
2021	2021-05-19	779224	21.1	0
2021	2021-05-20	779224	21.8	0
2021	2021-05-21	779224	23.7	0
2021	2021-05-22	779224	21	0
2021	2021-05-23	779224	22.6	0
2021	2021-05-24	779224	20.3	0
2021	2021-05-25	779224	22.4	1
2021	2021-05-26	779224	18.7	0
2021	2021-05-27	779224	16.4	0
2021	2021-05-28	779224	23	0
2021	2021-05-29	779224	23.4	0
2021	2021-05-30	779224	22.1	0
2021	2021-05-31	779224	21.6	0
2021	2021-06-01	779224	22.8	0
2021	2021-06-02	779224	25.2	0
2021	2021-06-03	779224	23.8	0
2021	2021-06-04	779224	22.5	0
2021	2021-06-05	779224	20.8	0
2021	2021-06-06	779224	24.2	0
2021	2021-06-07	779224	27.4	0
2021	2021-06-08	779224	23.9	1
2021	2021-06-09	779224	24.2	1
2021	2021-06-10	779224	27	0
2021	2021-06-11	779224	26.1	1
2021	2021-06-12	779224	24.1	0
2021	2021-06-13	779224	23.2	0
2021	2021-06-14	779224	28.1	1
2021	2021-06-15	779224	27.4	1
2021	2021-06-16	779224	22.7	0
2021	2021-06-17	779224	25.6	1
2021	2021-06-18	779224	22.2	1
2021	2021-06-19	779224	22.4	0
2021	2021-06-20	779224	24.3	0
2021	2021-06-21	779224	24.3	0
2021	2021-06-22	779224	25.3	1
2021	2021-06-23	779224	25.3	0
2021	2021-06-24	779224	24.9	0
2021	2021-06-25	779224	25.9	0
2021	2021-06-26	779224	23.8	0
2021	2021-06-27	779224	23.3	1
2021	2021-06-28	779224	25	2
2021	2021-06-29	779224	24.5	0
2021	2021-06-30	779224	25.4	0
2021	2021-07-01	779224	22.8	0
2021	2021-07-02	779224	26.5	1
2021	2021-07-03	779224	28.4	1
2021	2021-07-04	779224	27.9	2
2021	2021-07-05	779224	27.4	0
2021	2021-07-06	779224	27	3
2021	2021-07-07	779224	27.8	0
2021	2021-07-08	779224	26.1	0
2021	2021-07-09	779224	28.1	2
2021	2021-07-10	779224	29.6	0
2021	2021-07-11	779224	30	2
2021	2021-07-12	779224	27.7	0
2021	2021-07-13	779224	28.6	2
2021	2021-07-14	779224	27	0
2021	2021-07-15	779224	28.7	1
2021	2021-07-16	779224	25.7	0
2021	2021-07-17	779224	28.4	2
2021	2021-07-18	779224	29.2	1
2021	2021-07-19	779224	30	7
2021	2021-07-20	779224	29.8	10
2021	2021-07-21	779224	30.1	3
2021	2021-07-22	779224	30.3	2
2021	2021-07-23	779224	30.1	4
2021	2021-07-24	779224	29.8	6
2021	2021-07-25	779224	29.8	7
2021	2021-07-26	779224	30	3
2021	2021-07-27	779224	29.2	1
2021	2021-07-28	779224	27.6	3
2021	2021-07-29	779224	31	1
2021	2021-07-30	779224	30.2	1
2021	2021-07-31	779224	31.6	1
2021	2021-08-01	779224	30.5	6
2021	2021-08-02	779224	31.3	2
2021	2021-08-03	779224	29.2	2
2021	2021-08-04	779224	31.3	4
2021	2021-08-05	779224	31.4	5
2021	2021-08-06	779224	30.5	4
2021	2021-08-07	779224	31.5	7
2021	2021-08-08	779224	31.5	3
2021	2021-08-09	779224	28.7	0
2021	2021-08-10	779224	27.4	1
2021	2021-08-11	779224	27.1	2
2021	2021-08-12	779224	25.5	1
2021	2021-08-13	779224	25.5	0
2021	2021-08-14	779224	27.1	0
2021	2021-08-15	779224	28.1	0
2021	2021-08-16	779224	24.5	1
2021	2021-08-17	779224	25.3	0
2021	2021-08-18	779224	28.5	2
2021	2021-08-19	779224	24.7	0
2021	2021-08-20	779224	26.5	0
2021	2021-08-21	779224	25.2	0
2021	2021-08-22	779224	28.2	1
2021	2021-08-23	779224	30.4	0
2021	2021-08-24	779224	30.3	1
2021	2021-08-25	779224	30.5	2
2021	2021-08-26	779224	31.4	3
2021	2021-08-27	779224	28.5	2
2021	2021-08-28	779224	30	2
2021	2021-08-29	779224	29.3	4
2021	2021-08-30	779224	29.8	1
2021	2021-08-31	779224	28.3	0
2021	2021-09-01	779224	27	1
2021	2021-09-02	779224	25.9	0
2021	2021-09-03	779224	23.4	0
2021	2021-09-04	779224	25.9	0
2021	2021-09-05	779224	26.5	2
2021	2021-09-06	779224	26.7	0
2021	2021-09-07	779224	25	0
2021	2021-09-08	779224	23.4	0
2021	2021-09-09	779224	26	0
2021	2021-09-10	779224	27	0
2021	2021-09-11	779224	24	0
2021	2021-09-12	779224	25.5	0
2021	2021-09-13	779224	25.8	2
2021	2021-09-14	779224	21.3	1
2021	2021-09-15	779224	23.9	0
2021	2021-09-16	779224	24.5	0
2021	2021-09-17	779224	23.8	0
2021	2021-09-18	779224	28.7	0
2021	2021-09-19	779224	25.6	0
2021	2021-09-20	779224	26	0
2021	2021-09-21	779224	26.5	0
2021	2021-09-22	779224	27.6	1
2021	2021-09-23	779224	26.9	0
2021	2021-09-24	779224	25	0
2021	2021-09-25	779224	26.5	1
2021	2021-09-26	779224	20.7	0
2021	2021-09-27	779224	24.8	0
2021	2021-09-28	779224	23.6	1
2021	2021-09-29	779224	26.5	0
2021	2021-09-30	779224	26.2	0
2022	2022-05-01	779649	15.4	0
2022	2022-05-02	779649	16.1	0
2022	2022-05-03	779649	15.8	0
2022	2022-05-04	779649	20.5	0
2022	2022-05-05	779649	21.9	1
2022	2022-05-06	779649	21.5	0
2022	2022-05-07	779649	23.7	1
2022	2022-05-08	779649	16.4	0
2022	2022-05-09	779649	13.7	0
2022	2022-05-10	779649	20.8	0
2022	2022-05-11	779649	20.5	0
2022	2022-05-12	779649	20.2	0
2022	2022-05-13	779649	20.8	1
2022	2022-05-14	779649	20.6	0
2022	2022-05-15	779649	15.7	0
2022	2022-05-16	779649	17.6	0
2022	2022-05-17	779649	19.2	0
2022	2022-05-18	779649	20.1	0
2022	2022-05-19	779649	22.4	0
2022	2022-05-20	779649	20.6	1
2022	2022-05-21	779649	18.2	0
2022	2022-05-22	779649	23.3	0
2022	2022-05-23	779649	21.6	0
2022	2022-05-24	779649	24.3	2
2022	2022-05-25	779649	24.5	0
2022	2022-05-26	779649	23.6	1
2022	2022-05-27	779649	24.7	0
2022	2022-05-28	779649	23.7	1
2022	2022-05-29	779649	24.2	3
2022	2022-05-30	779649	24.6	2
2022	2022-05-31	779649	23.2	1
2022	2022-06-01	779649	21.6	0
2022	2022-06-02	779649	24	1
2022	2022-06-03	779649	25.2	2
2022	2022-06-04	779649	22.3	2
2022	2022-06-05	779649	21.8	0
2022	2022-06-06	779649	19.4	0
2022	2022-06-07	779649	20.2	0
2022	2022-06-08	779649	21.6	0
2022	2022-06-09	779649	24.2	1
2022	2022-06-10	779649	26.5	2
2022	2022-06-11	779649	22	0
2022	2022-06-12	779649	23.3	0
2022	2022-06-13	779649	21.8	0
2022	2022-06-14	779649	19	0
2022	2022-06-15	779649	22.7	0
2022	2022-06-16	779649	24.7	0
2022	2022-06-17	779649	28.1	3
2022	2022-06-18	779649	27	0
2022	2022-06-19	779649	28.1	2
2022	2022-06-20	779649	28.3	0
2022	2022-06-21	779649	25.9	0
2022	2022-06-22	779649	28.3	2
2022	2022-06-23	779649	30.5	3
2022	2022-06-24	779649	30.1	2
2022	2022-06-25	779649	30.7	8
2022	2022-06-26	779649	29.4	3
2022	2022-06-27	779649	31.6	8
2022	2022-06-28	779649	30.4	7
2022	2022-06-29	779649	30.1	5
2022	2022-06-30	779649	31.1	8
2022	2022-07-01	779649	31.1	5
2022	2022-07-02	779649	32.6	12
2022	2022-07-03	779649	25.9	1
2022	2022-07-04	779649	26.6	0
2022	2022-07-05	779649	28.9	3
2022	2022-07-06	779649	29.7	5
2022	2022-07-07	779649	29.5	2
2022	2022-07-08	779649	28.6	3
2022	2022-07-09	779649	27.9	1
2022	2022-07-10	779649	29.1	1
2022	2022-07-11	779649	31.1	7
2022	2022-07-12	779649	27.5	0
2022	2022-07-13	779649	27.2	3
2022	2022-07-14	779649	26.7	0
2022	2022-07-15	779649	31.5	0
2022	2022-07-16	779649	26.9	1
2022	2022-07-17	779649	29.6	2
2022	2022-07-18	779649	29.8	2
2022	2022-07-19	779649	28.1	0
2022	2022-07-20	779649	29	2
2022	2022-07-21	779649	28.3	0
2022	2022-07-22	779649	28.7	4
2022	2022-07-23	779649	27.6	2
2022	2022-07-24	779649	30	2
2022	2022-07-25	779649	31	4
2022	2022-07-26	779649	31.8	9
2022	2022-07-27	779649	32.1	5
2022	2022-07-28	779649	29.5	4
2022	2022-07-29	779649	31.8	3
2022	2022-07-30	779649	30.8	0
2022	2022-07-31	779649	32.3	6
2022	2022-08-01	779649	32.5	12
2022	2022-08-02	779649	33	9
2022	2022-08-03	779649	31.9	7
2022	2022-08-04	779649	30.8	3
2022	2022-08-05	779649	30.8	0
2022	2022-08-06	779649	29.4	1
2022	2022-08-07	779649	30.9	9
2022	2022-08-08	779649	32.6	2
2022	2022-08-09	779649	32.1	7
2022	2022-08-10	779649	32	4
2022	2022-08-11	779649	32.5	3
2022	2022-08-12	779649	30.6	4
2022	2022-08-13	779649	30.9	2
2022	2022-08-14	779649	29.1	0
2022	2022-08-15	779649	31.6	8
2022	2022-08-16	779649	31.6	3
2022	2022-08-17	779649	26.4	0
2022	2022-08-18	779649	29.1	0
2022	2022-08-19	779649	29.3	1
2022	2022-08-20	779649	29.2	0
2022	2022-08-21	779649	29.4	1
2022	2022-08-22	779649	31.7	3
2022	2022-08-23	779649	32.3	10
2022	2022-08-24	779649	28.9	2
2022	2022-08-25	779649	29.9	0
2022	2022-08-26	779649	29.5	0
2022	2022-08-27	779649	29	1
2022	2022-08-28	779649	26.5	0
2022	2022-08-29	779649	28.1	1
2022	2022-08-30	779649	28.1	1
2022	2022-08-31	779649	31.7	3
2022	2022-09-01	779649	28.1	0
2022	2022-09-02	779649	29.8	1
2022	2022-09-03	779649	29.1	3
2022	2022-09-04	779649	31.1	7
2022	2022-09-05	779649	31	0
2022	2022-09-06	779649	30.7	0
2022	2022-09-07	779649	28.9	0
2022	2022-09-08	779649	26	0
2022	2022-09-09	779649	28.3	0
2022	2022-09-10	779649	29.2	0
2022	2022-09-11	779649	29.9	3
2022	2022-09-12	779649	29	0
2022	2022-09-13	779649	30.1	3
2022	2022-09-14	779649	29.7	7
2022	2022-09-15	779649	28.9	0
2022	2022-09-16	779649	27.6	1
2022	2022-09-17	779649	27.3	0
2022	2022-09-18	779649	28.1	0
2022	2022-09-19	779649	28.2	1
2022	2022-09-20	779649	24.1	0
2022	2022-09-21	779649	20.8	0
2022	2022-09-22	779649	22.2	0
2022	2022-09-23	779649	22.9	0
2022	2022-09-24	779649	26.3	0
2022	2022-09-25	779649	24.8	0
2022	2022-09-26	779649	26.3	1
2022	2022-09-27	779649	25.1	0
2022	2022-09-28	779649	25.1	0
2022	2022-09-29	779649	23.2	0
2022	2022-09-30	779649	24.6	0
2023	2023-05-01	778076	19.5	0
2023	2023-05-02	778076	16.9	0
2023	2023-05-03	778076	18.8	0
2023	2023-05-04	778076	21.8	1
2023	2023-05-05	778076	22.2	1
2023	2023-05-06	778076	21.9	0
2023	2023-05-07	778076	20.1	0
2023	2023-05-08	778076	16.4	0
2023	2023-05-09	778076	19.1	0
2023	2023-05-10	778076	20.1	0
2023	2023-05-11	778076	18.1	0
2023	2023-05-12	778076	18.3	0
2023	2023-05-13	778076	20.1	0
2023	2023-05-14	778076	18	0
2023	2023-05-15	778076	21.6	0
2023	2023-05-16	778076	23.3	0
2023	2023-05-17	778076	25.7	2
2023	2023-05-18	778076	24.4	1
2023	2023-05-19	778076	19.3	0
2023	2023-05-20	778076	22.4	0
2023	2023-05-21	778076	24.6	0
2023	2023-05-22	778076	24.9	1
2023	2023-05-23	778076	19.3	0
2023	2023-05-24	778076	18.4	0
2023	2023-05-25	778076	21.5	0
2023	2023-05-26	778076	22.1	0
2023	2023-05-27	778076	24.6	2
2023	2023-05-28	778076	24	0
2023	2023-05-29	778076	23.6	0
2023	2023-05-30	778076	24.9	0
2023	2023-05-31	778076	21.7	0
2023	2023-06-01	778076	23.1	2
2023	2023-06-02	778076	22	0
2023	2023-06-03	778076	21.3	0
2023	2023-06-04	778076	22.6	1
2023	2023-06-05	778076	24	0
2023	2023-06-06	778076	19.9	0
2023	2023-06-07	778076	24.6	1
2023	2023-06-08	778076	21.9	0
2023	2023-06-09	778076	24.6	0
2023	2023-06-10	778076	23.4	1
2023	2023-06-11	778076	23.3	0
2023	2023-06-12	778076	23.4	0
2023	2023-06-13	778076	27.3	3
2023	2023-06-14	778076	24.1	0
2023	2023-06-15	778076	24.6	0
2023	2023-06-16	778076	25.8	0
2023	2023-06-17	778076	26.5	3
2023	2023-06-18	778076	26	1
2023	2023-06-19	778076	27.5	2
2023	2023-06-20	778076	25.8	0
2023	2023-06-21	778076	23.4	0
2023	2023-06-22	778076	20.5	0
2023	2023-06-23	778076	26.4	0
2023	2023-06-24	778076	25.7	2
2023	2023-06-25	778076	26.2	1
2023	2023-06-26	778076	25.4	0
2023	2023-06-27	778076	29.9	2
2023	2023-06-28	778076	30.1	2
2023	2023-06-29	778076	30.2	6
2023	2023-06-30	778076	27.5	1
2023	2023-07-01	778076	25.2	0
2023	2023-07-02	778076	29.7	3
2023	2023-07-03	778076	29.4	5
2023	2023-07-04	778076	29.9	5
2023	2023-07-05	778076	25.4	0
2023	2023-07-06	778076	29.6	2
2023	2023-07-07	778076	29.9	2
2023	2023-07-08	778076	28.3	1
2023	2023-07-09	778076	28.1	0
2023	2023-07-10	778076	30.9	8
2023	2023-07-11	778076	30	5
2023	2023-07-12	778076	30.7	3
2023	2023-07-13	778076	27.2	0
2023	2023-07-14	778076	29.8	1
2023	2023-07-15	778076	30.3	3
2023	2023-07-16	778076	30.3	8
2023	2023-07-17	778076	32.1	6
2023	2023-07-18	778076	31.8	7
2023	2023-07-19	778076	29.4	3
2023	2023-07-20	778076	29.3	3
2023	2023-07-21	778076	29.1	3
2023	2023-07-22	778076	31	4
2023	2023-07-23	778076	31.6	4
2023	2023-07-24	778076	30.5	4
2023	2023-07-25	778076	31.4	7
2023	2023-07-26	778076	32.3	7
2023	2023-07-27	778076	31.6	8
2023	2023-07-28	778076	31.9	11
2023	2023-07-29	778076	32	5
2023	2023-07-30	778076	31.4	3
2023	2023-07-31	778076	31.6	2
2023	2023-08-01	778076	32.4	14
2023	2023-08-02	778076	31.5	1
2023	2023-08-03	778076	32.8	10
2023	2023-08-04	778076	32.2	4
2023	2023-08-05	778076	32.5	4
2023	2023-08-06	778076	31.2	4
2023	2023-08-07	778076	28	1
2023	2023-08-08	778076	30.5	0
2023	2023-08-09	778076	30.8	1
2023	2023-08-10	778076	30.1	3
2023	2023-08-11	778076	31.2	4
2023	2023-08-12	778076	32	5
2023	2023-08-13	778076	32.5	2
2023	2023-08-14	778076	30.5	2
2023	2023-08-15	778076	26.3	0
2023	2023-08-16	778076	31.6	1
2023	2023-08-17	778076	30.9	8
2023	2023-08-18	778076	30.8	2
2023	2023-08-19	778076	32.3	12
2023	2023-08-20	778076	32.7	13
2023	2023-08-21	778076	31.9	3
2023	2023-08-22	778076	31.3	3
2023	2023-08-23	778076	30.9	1
2023	2023-08-24	778076	30.2	1
2023	2023-08-25	778076	30.6	1
2023	2023-08-26	778076	31.6	3
2023	2023-08-27	778076	30.2	6
2023	2023-08-28	778076	31.5	3
2023	2023-08-29	778076	30.7	1
2023	2023-08-30	778076	29.2	3
2023	2023-08-31	778076	29.9	0
2023	2023-09-01	778076	31.1	0
2023	2023-09-02	778076	29	3
2023	2023-09-03	778076	30.3	5
2023	2023-09-04	778076	30.5	5
2023	2023-09-05	778076	31.2	3
2023	2023-09-06	778076	27.4	0
2023	2023-09-07	778076	26	0
2023	2023-09-08	778076	28.4	0
2023	2023-09-09	778076	28.3	0
2023	2023-09-10	778076	29.9	2
2023	2023-09-11	778076	29.2	0
2023	2023-09-12	778076	28.7	0
2023	2023-09-13	778076	29.5	1
2023	2023-09-14	778076	29.7	1
2023	2023-09-15	778076	29.7	0
2023	2023-09-16	778076	30.5	4
2023	2023-09-17	778076	30.3	3
2023	2023-09-18	778076	29.7	0
2023	2023-09-19	778076	30	2
2023	2023-09-20	778076	29.4	1
2023	2023-09-21	778076	28	1
2023	2023-09-22	778076	27.5	0
2023	2023-09-23	778076	25.1	0
2023	2023-09-24	778076	25	0
2023	2023-09-25	778076	26.1	0
2023	2023-09-26	778076	26.2	0
2023	2023-09-27	778076	28.2	1
2023	2023-09-28	778076	28.7	1
2023	2023-09-29	778076	27	0
2023	2023-09-30	778076	28.1	0
2024	2024-05-01	773918	15.9	0
2024	2024-05-02	773918	18.9	0
2024	2024-05-03	773918	21.1	0
2024	2024-05-04	773918	23.4	1
2024	2024-05-05	773918	23.5	1
2024	2024-05-06	773918	23.1	0
2024	2024-05-07	773918	21.1	0
2024	2024-05-08	773918	18.2	0
2024	2024-05-09	773918	15.8	0
2024	2024-05-10	773918	19.7	0
2024	2024-05-11	773918	23.6	0
2024	2024-05-12	773918	21	0
2024	2024-05-13	773918	18.3	0
2024	2024-05-14	773918	22.1	0
2024	2024-05-15	773918	19.7	0
2024	2024-05-16	773918	22.1	0
2024	2024-05-17	773918	21	0
2024	2024-05-18	773918	23.5	3
2024	2024-05-19	773918	19.1	0
2024	2024-05-20	773918	23.9	1
2024	2024-05-21	773918	22.2	0
2024	2024-05-22	773918	21.7	0
2024	2024-05-23	773918	23.3	0
2024	2024-05-24	773918	26.7	0
2024	2024-05-25	773918	21.4	1
2024	2024-05-26	773918	24.4	1
2024	2024-05-27	773918	23.1	0
2024	2024-05-28	773918	20.4	0
2024	2024-05-29	773918	21.3	0
2024	2024-05-30	773918	22.3	0
2024	2024-05-31	773918	20.2	0
2024	2024-06-01	773918	23.9	0
2024	2024-06-02	773918	22.3	0
2024	2024-06-03	773918	21.1	0
2024	2024-06-04	773918	21.5	0
2024	2024-06-05	773918	23.2	0
2024	2024-06-06	773918	23.3	1
2024	2024-06-07	773918	25	0
2024	2024-06-08	773918	24.9	4
2024	2024-06-09	773918	21	0
2024	2024-06-10	773918	26.8	1
2024	2024-06-11	773918	26.9	2
2024	2024-06-12	773918	27.5	1
2024	2024-06-13	773918	27.8	1
2024	2024-06-14	773918	27.5	4
2024	2024-06-15	773918	26.8	2
2024	2024-06-16	773918	28.1	1
2024	2024-06-17	773918	24.7	0
2024	2024-06-18	773918	24	0
2024	2024-06-19	773918	27.2	0
2024	2024-06-20	773918	25.6	0
2024	2024-06-21	773918	25.8	4
2024	2024-06-22	773918	27.9	0
2024	2024-06-23	773918	27	0
2024	2024-06-24	773918	26.9	2
2024	2024-06-25	773918	27.6	0
2024	2024-06-26	773918	26.4	1
2024	2024-06-27	773918	24	1
2024	2024-06-28	773918	23.6	1
2024	2024-06-29	773918	28.4	1
2024	2024-06-30	773918	27.1	0
2024	2024-07-01	773918	26.8	0
2024	2024-07-02	773918	26.8	0
2024	2024-07-03	773918	30.6	3
2024	2024-07-04	773918	29.8	3
2024	2024-07-05	773918	31.1	5
2024	2024-07-06	773918	31.9	2
2024	2024-07-07	773918	31.4	9
2024	2024-07-08	773918	31.4	4
2024	2024-07-09	773918	28.5	5
2024	2024-07-10	773918	28.3	3
2024	2024-07-11	773918	25.5	1
2024	2024-07-12	773918	25.2	0
2024	2024-07-13	773918	27.4	1
2024	2024-07-14	773918	27.4	0
2024	2024-07-15	773918	26.9	0
2024	2024-07-16	773918	29.5	3
2024	2024-07-17	773918	30.8	5
2024	2024-07-18	773918	31.2	6
2024	2024-07-19	773918	31.8	8
2024	2024-07-20	773918	31.1	3
2024	2024-07-21	773918	32.7	12
2024	2024-07-22	773918	32.6	6
2024	2024-07-23	773918	31.5	7
2024	2024-07-24	773918	29.1	0
2024	2024-07-25	773918	31.5	3
2024	2024-07-26	773918	32.4	7
2024	2024-07-27	773918	32.5	19
2024	2024-07-28	773918	32.7	3
2024	2024-07-29	773918	32.3	3
2024	2024-07-30	773918	32.4	6
2024	2024-07-31	773918	30.5	5
2024	2024-08-01	773918	32.3	0
2024	2024-08-02	773918	32.7	9
2024	2024-08-03	773918	33.7	9
2024	2024-08-04	773918	32.7	9
2024	2024-08-05	773918	32.1	6
2024	2024-08-06	773918	32.4	5
2024	2024-08-07	773918	31.6	4
2024	2024-08-08	773918	30.7	5
2024	2024-08-09	773918	32.1	7
2024	2024-08-10	773918	30.6	3
2024	2024-08-11	773918	30.4	2
2024	2024-08-12	773918	31	1
2024	2024-08-13	773918	32.7	6
2024	2024-08-14	773918	32.3	5
2024	2024-08-15	773918	33.6	4
2024	2024-08-16	773918	30.5	2
2024	2024-08-17	773918	30.5	0
2024	2024-08-18	773918	32.6	1
2024	2024-08-19	773918	28.3	2
2024	2024-08-20	773918	28.6	0
2024	2024-08-21	773918	31.9	10
2024	2024-08-22	773918	32.9	9
2024	2024-08-23	773918	32	12
2024	2024-08-24	773918	32.4	6
2024	2024-08-25	773918	31.4	6
2024	2024-08-26	773918	31.8	1
2024	2024-08-27	773918	32.4	1
2024	2024-08-28	773918	29.5	0
2024	2024-08-29	773918	25.8	0
2024	2024-08-30	773918	31.5	0
2024	2024-08-31	773918	27.1	0
2024	2024-09-01	773918	27.6	2
2024	2024-09-02	773918	30.4	1
2024	2024-09-03	773918	26.8	1
2024	2024-09-04	773918	29.9	1
2024	2024-09-05	773918	29.5	1
2024	2024-09-06	773918	30	0
2024	2024-09-07	773918	30	4
2024	2024-09-08	773918	31.5	4
2024	2024-09-09	773918	31.3	2
2024	2024-09-10	773918	31.3	1
2024	2024-09-11	773918	31.6	4
2024	2024-09-12	773918	32	5
2024	2024-09-13	773918	31.5	1
2024	2024-09-14	773918	30.9	4
2024	2024-09-15	773918	30.7	1
2024	2024-09-16	773918	30.9	1
2024	2024-09-17	773918	31.4	8
2024	2024-09-18	773918	31.4	2
2024	2024-09-19	773918	32	3
2024	2024-09-20	773918	31.8	3
2024	2024-09-21	773918	28.5	0
2024	2024-09-22	773918	26.5	0
2024	2024-09-23	773918	26	0
2024	2024-09-24	773918	27	1
2024	2024-09-25	773918	25	0
2024	2024-09-26	773918	27.4	0
2024	2024-09-27	773918	27.7	0
2024	2024-09-28	773918	24.8	1
2024	2024-09-29	773918	23.8	0
2024	2024-09-30	773918	26.6	0
