# Supplementary material for: Predicting Ambulance Transport for Heat-Related Illness in Working Populations Under Climate Change and Evaluating Preventive Behaviors as Adaptation Policies in Japan
Source: Epidemiologia (Basel). 2026 May 4;7(3):60. doi: 10.3390/epidemiologia7030060 (PMC13214739; doi:10.3390/epidemiologia7030060)
Supplement: Supplementary file 1 [file epidemiologia-07-00060-s001.zip › TableS1_MIROC6_RCP1.9.xlsx]

## Sheet: daily_WBGTmax_MIROC6_SSP119
time	lat	lon	tasmax_degC	rhs_percent	rsds_MJ/m2/day	sfcwind_m/s	SR_kW/m2	daily_WBGTmax	Year	Scenario
2015-01-01	35.0042	135.869	6.6	70.4	8.1	1.4	0.0937494	5.37085	2015	RCP1.9
2015-01-02	35.0042	135.869	7.3	74.7	6.2	0.8	0.0717588	6.16509	2015	RCP1.9
2015-01-03	35.0042	135.869	8.1	82.5	7.1	0.2	0.0821754	7.51017	2015	RCP1.9
2015-01-04	35.0042	135.869	9	65.4	8.4	2	0.0972216	7.29893	2015	RCP1.9
2015-01-05	35.0042	135.869	6.4	59	8	2.7	0.092592	4.46114	2015	RCP1.9
2015-01-06	35.0042	135.869	5.3	69.3	8.7	2.1	0.100694	4.09667	2015	RCP1.9
2015-01-07	35.0042	135.869	7.3	75.8	7.1	0.4	0.0821754	6.32461	2015	RCP1.9
2015-01-08	35.0042	135.869	7.8	74.7	6.9	1	0.0798606	6.68634	2015	RCP1.9
2015-01-09	35.0042	135.869	8.3	80.4	5	0.8	0.05787	7.37192	2015	RCP1.9
2015-01-10	35.0042	135.869	8.2	70.6	5.4	1.3	0.0624996	6.67791	2015	RCP1.9
2015-01-11	35.0042	135.869	5	72.9	3.6	3.9	0.0416664	3.48826	2015	RCP1.9
2015-01-12	35.0042	135.869	1.6	74.7	8.1	4.8	0.0937494	0.654444	2015	RCP1.9
2015-01-13	35.0042	135.869	4.4	70.4	8	3.2	0.092592	3.19081	2015	RCP1.9
2015-01-14	35.0042	135.869	4	70.5	8.2	3	0.0949068	2.84659	2015	RCP1.9
2015-01-15	35.0042	135.869	2.4	76.9	8.7	2.7	0.100694	1.68152	2015	RCP1.9
2015-01-16	35.0042	135.869	3.2	81.6	7.2	3	0.0833328	2.53398	2015	RCP1.9
2015-01-17	35.0042	135.869	3.7	74.8	8.5	2	0.098379	2.8522	2015	RCP1.9
2015-01-18	35.0042	135.869	5	75.2	8.5	1.9	0.098379	4.11817	2015	RCP1.9
2015-01-19	35.0042	135.869	6.6	74.6	11.1	1.1	0.128471	5.85542	2015	RCP1.9
2015-01-20	35.0042	135.869	7.2	77.5	7.2	0.2	0.0833328	6.34769	2015	RCP1.9
2015-01-21	35.0042	135.869	7.4	67.3	6.8	1.5	0.0787032	5.83185	2015	RCP1.9
2015-01-22	35.0042	135.869	7	61.1	8	2.2	0.092592	5.15557	2015	RCP1.9
2015-01-23	35.0042	135.869	6.1	66.6	4.6	3.7	0.0532404	4.2777	2015	RCP1.9
2015-01-24	35.0042	135.869	4.2	73.9	10.2	2.6	0.118055	3.3804	2015	RCP1.9
2015-01-25	35.0042	135.869	5.6	67	9.5	1.7	0.109953	4.33878	2015	RCP1.9
2015-01-26	35.0042	135.869	5.7	67.1	10.4	2.1	0.12037	4.4828	2015	RCP1.9
2015-01-27	35.0042	135.869	6.9	73.6	13.5	0.9	0.156249	6.27076	2015	RCP1.9
2015-01-28	35.0042	135.869	8.5	59.2	7.5	2.4	0.086805	6.35667	2015	RCP1.9
2015-01-29	35.0042	135.869	7	49.3	9.5	2.7	0.109953	4.56071	2015	RCP1.9
2015-01-30	35.0042	135.869	5.9	59.3	7.5	3.2	0.086805	3.95593	2015	RCP1.9
2015-01-31	35.0042	135.869	5	61.6	11.4	2.4	0.131944	3.60287	2015	RCP1.9
2015-02-01	35.0042	135.869	4.4	67.8	7.3	3.6	0.0844902	2.98209	2015	RCP1.9
2015-02-02	35.0042	135.869	1.6	76	9.4	2.9	0.108796	0.918567	2015	RCP1.9
2015-02-03	35.0042	135.869	0.6	77.8	9.1	2.5	0.105323	0.0319337	2015	RCP1.9
2015-02-04	35.0042	135.869	2.6	77.9	10.4	1.8	0.12037	2.09999	2015	RCP1.9
2015-02-05	35.0042	135.869	4.7	66.9	11.8	1.5	0.136573	3.68045	2015	RCP1.9
2015-02-06	35.0042	135.869	5.6	76.3	4.9	1.4	0.0567126	4.49063	2015	RCP1.9
2015-02-07	35.0042	135.869	6.1	57.1	6.6	2.5	0.0763884	3.98452	2015	RCP1.9
2015-02-08	35.0042	135.869	5.1	61.7	10.1	2	0.116897	3.62489	2015	RCP1.9
2015-02-09	35.0042	135.869	4.3	77.9	7.6	1.4	0.0879624	3.54292	2015	RCP1.9
2015-02-10	35.0042	135.869	3.4	77.2	7.3	2.1	0.0844902	2.5798	2015	RCP1.9
2015-02-11	35.0042	135.869	5.4	74.6	11	1.4	0.127314	4.68739	2015	RCP1.9
2015-02-12	35.0042	135.869	5.6	64.1	8	1.6	0.092592	4.07237	2015	RCP1.9
2015-02-13	35.0042	135.869	6	73.8	9.5	1.4	0.109953	5.10166	2015	RCP1.9
2015-02-14	35.0042	135.869	4.2	79.4	8.9	1.9	0.103009	3.59411	2015	RCP1.9
2015-02-15	35.0042	135.869	1.4	81.9	7.7	1.9	0.0891198	0.896998	2015	RCP1.9
2015-02-16	35.0042	135.869	3.9	70.3	12.4	1.4	0.143518	3.15182	2015	RCP1.9
2015-02-17	35.0042	135.869	5.9	67.4	14.3	1.3	0.165508	5.01624	2015	RCP1.9
2015-02-18	35.0042	135.869	9.1	64.5	9.9	1.6	0.114583	7.47235	2015	RCP1.9
2015-02-19	35.0042	135.869	8.3	43.3	8.5	3.9	0.098379	5.1877	2015	RCP1.9
2015-02-20	35.0042	135.869	5.8	48.7	9.3	3.7	0.107638	3.40082	2015	RCP1.9
2015-02-21	35.0042	135.869	7.6	56.4	13.3	1.5	0.153934	5.86203	2015	RCP1.9
2015-02-22	35.0042	135.869	8.8	61.5	14.8	1.7	0.171295	7.35855	2015	RCP1.9
2015-02-23	35.0042	135.869	5.7	58.7	10.5	2.5	0.121527	4.0135	2015	RCP1.9
2015-02-24	35.0042	135.869	7.6	58.6	16.1	1.6	0.186341	6.18407	2015	RCP1.9
2015-02-25	35.0042	135.869	8.4	57	15.4	1.4	0.17824	6.77305	2015	RCP1.9
2015-02-26	35.0042	135.869	11.8	68.8	17.6	0.6	0.203702	10.8813	2015	RCP1.9
2015-02-27	35.0042	135.869	15.7	55.7	17.7	1.1	0.20486	13.4189	2015	RCP1.9
2015-02-28	35.0042	135.869	16.4	64.1	12.1	1.8	0.140045	14.3316	2015	RCP1.9
2015-03-01	35.0042	135.869	7.9	61.2	4.3	2.4	0.0497682	5.67376	2015	RCP1.9
2015-03-02	35.0042	135.869	8.3	60.4	10.3	1.4	0.119212	6.52275	2015	RCP1.9
2015-03-03	35.0042	135.869	10.6	71.1	9.8	1.1	0.113425	9.32947	2015	RCP1.9
2015-03-04	35.0042	135.869	9.9	69.6	3.1	2.7	0.0358794	7.9406	2015	RCP1.9
2015-03-05	35.0042	135.869	11	55.2	17	1.2	0.196758	9.11254	2015	RCP1.9
2015-03-06	35.0042	135.869	14.2	61.3	16.3	1.2	0.188656	12.4139	2015	RCP1.9
2015-03-07	35.0042	135.869	14.9	82.2	3.5	2.1	0.040509	13.7192	2015	RCP1.9
2015-03-08	35.0042	135.869	7.1	83.5	2.8	2.1	0.0324072	6.13053	2015	RCP1.9
2015-03-09	35.0042	135.869	10.7	58.2	15.9	1.8	0.184027	8.94039	2015	RCP1.9
2015-03-10	35.0042	135.869	10.8	58.3	17.3	1.6	0.20023	9.1443	2015	RCP1.9
2015-03-11	35.0042	135.869	9.6	70.4	9.4	1.2	0.108796	8.30475	2015	RCP1.9
2015-03-12	35.0042	135.869	8.3	88.8	1.8	2.2	0.0208332	7.54069	2015	RCP1.9
2015-03-13	35.0042	135.869	12.4	79.2	10	1	0.11574	11.6433	2015	RCP1.9
2015-03-14	35.0042	135.869	16.5	77.6	9.2	1.2	0.106481	15.3955	2015	RCP1.9
2015-03-15	35.0042	135.869	17	76.8	7.5	1.5	0.086805	15.6569	2015	RCP1.9
2015-03-16	35.0042	135.869	8	83.7	1.8	1.4	0.0208332	6.97828	2015	RCP1.9
2015-03-17	35.0042	135.869	14.6	90.3	2.1	2.7	0.0243054	13.9219	2015	RCP1.9
2015-03-18	35.0042	135.869	9.6	70.4	6.6	2.4	0.0763884	8.01655	2015	RCP1.9
2015-03-19	35.0042	135.869	9.2	53.7	14.9	2.4	0.172453	7.19009	2015	RCP1.9
2015-03-20	35.0042	135.869	12.3	66.2	20.8	0.8	0.240739	11.3543	2015	RCP1.9
2015-03-21	35.0042	135.869	14	64.4	12.8	1.9	0.148147	12.1873	2015	RCP1.9
2015-03-22	35.0042	135.869	13.5	73.9	3.2	3.4	0.0370368	11.617	2015	RCP1.9
2015-03-23	35.0042	135.869	14.6	51.3	22.8	1.9	0.263887	12.3572	2015	RCP1.9
2015-03-24	35.0042	135.869	14.7	53.2	19.2	1.9	0.222221	12.3731	2015	RCP1.9
2015-03-25	35.0042	135.869	15.1	66.8	18.5	1	0.214119	13.8434	2015	RCP1.9
2015-03-26	35.0042	135.869	14.6	69.4	11.4	1.1	0.131944	13.0842	2015	RCP1.9
2015-03-27	35.0042	135.869	11.5	84.1	2.9	2.2	0.0335646	10.4827	2015	RCP1.9
2015-03-28	35.0042	135.869	11.4	84.5	2.3	2.1	0.0266202	10.3676	2015	RCP1.9
2015-03-29	35.0042	135.869	13.2	57.6	19.8	2.2	0.229165	11.3932	2015	RCP1.9
2015-03-30	35.0042	135.869	10.3	60.2	17.4	2	0.201388	8.80371	2015	RCP1.9
2015-03-31	35.0042	135.869	11	57.7	15.4	1.8	0.17824	9.14258	2015	RCP1.9
2015-04-01	35.0042	135.869	16.8	56.4	22.6	1.3	0.261572	14.7669	2015	RCP1.9
2015-04-02	35.0042	135.869	17	60	16.3	1.3	0.188656	14.8542	2015	RCP1.9
2015-04-03	35.0042	135.869	16.7	72.9	13.3	1.4	0.153934	15.4766	2015	RCP1.9
2015-04-04	35.0042	135.869	19.2	55	18.9	2.2	0.218749	16.5113	2015	RCP1.9
2015-04-05	35.0042	135.869	15.6	47.6	22.4	1.9	0.259258	12.9108	2015	RCP1.9
2015-04-06	35.0042	135.869	16.8	56.3	21.1	1.2	0.244211	14.6717	2015	RCP1.9
2015-04-07	35.0042	135.869	20.9	53	23.4	1.4	0.270832	18.1633	2015	RCP1.9
2015-04-08	35.0042	135.869	22	46.2	22.9	2	0.265045	18.3866	2015	RCP1.9
2015-04-09	35.0042	135.869	23.1	59.4	19	2.7	0.219906	20.4434	2015	RCP1.9
2015-04-10	35.0042	135.869	15.1	72.6	7.5	1.9	0.086805	13.4692	2015	RCP1.9
2015-04-11	35.0042	135.869	14.2	58.1	19.8	1.9	0.229165	12.353	2015	RCP1.9
2015-04-12	35.0042	135.869	16.3	59.4	21.1	1.8	0.244211	14.4512	2015	RCP1.9
2015-04-13	35.0042	135.869	15	56.2	19.9	1.8	0.230323	12.9346	2015	RCP1.9
2015-04-14	35.0042	135.869	17	47.7	23.9	1.9	0.276619	14.233	2015	RCP1.9
2015-04-15	35.0042	135.869	17.5	49.5	24.4	1.5	0.282406	14.8817	2015	RCP1.9
2015-04-16	35.0042	135.869	18.3	50.9	21.5	1.1	0.248841	15.5609	2015	RCP1.9
2015-04-17	35.0042	135.869	18.8	50.2	19.9	1.4	0.230323	15.8203	2015	RCP1.9
2015-04-18	35.0042	135.869	21.6	56.7	21.7	1.2	0.251156	19.0662	2015	RCP1.9
2015-04-19	35.0042	135.869	21.1	58.2	22.2	1.1	0.256943	18.8009	2015	RCP1.9
2015-04-20	35.0042	135.869	22.9	55.9	23.3	0.9	0.269674	20.2678	2015	RCP1.9
2015-04-21	35.0042	135.869	24.4	54.4	25.8	1.1	0.298609	21.5863	2015	RCP1.9
2015-04-22	35.0042	135.869	26.1	49.7	25.8	1.2	0.298609	22.5661	2015	RCP1.9
2015-04-23	35.0042	135.869	26.1	54.4	24.1	1.3	0.278933	22.9963	2015	RCP1.9
2015-04-24	35.0042	135.869	21.9	67	15.5	1.3	0.179397	19.9686	2015	RCP1.9
2015-04-25	35.0042	135.869	20.6	61.2	14.9	1.5	0.172453	18.1398	2015	RCP1.9
2015-04-26	35.0042	135.869	20.2	64.6	11.8	2.2	0.136573	17.8391	2015	RCP1.9
2015-04-27	35.0042	135.869	16.2	82.3	3.6	1.7	0.0416664	15.0264	2015	RCP1.9
2015-04-28	35.0042	135.869	17.4	90.7	3.8	1.6	0.0439812	16.9602	2015	RCP1.9
2015-04-29	35.0042	135.869	26.1	65.5	20.1	1.1	0.232637	24.024	2015	RCP1.9
2015-04-30	35.0042	135.869	20.3	79.7	7.3	1.6	0.0844902	19.0813	2015	RCP1.9
2015-05-01	35.0042	135.869	17.5	76.4	6.5	2.2	0.075231	15.9815	2015	RCP1.9
2015-05-02	35.0042	135.869	22.1	56.8	25.6	1.3	0.296294	19.7523	2015	RCP1.9
2015-05-03	35.0042	135.869	23	56.3	24.7	1.3	0.285878	20.459	2015	RCP1.9
2015-05-04	35.0042	135.869	18.7	65.9	9.8	1.2	0.113425	16.4805	2015	RCP1.9
2015-05-05	35.0042	135.869	18.3	60	14.3	1.5	0.165508	15.887	2015	RCP1.9
2015-05-06	35.0042	135.869	18.2	51.8	20.2	1.5	0.233795	15.4496	2015	RCP1.9
2015-05-07	35.0042	135.869	23.7	50.1	26.2	0.9	0.303239	20.5362	2015	RCP1.9
2015-05-08	35.0042	135.869	23.4	50.7	23.1	1.1	0.267359	20.1438	2015	RCP1.9
2015-05-09	35.0042	135.869	23.1	59.2	19.7	0.9	0.228008	20.5705	2015	RCP1.9
2015-05-10	35.0042	135.869	22.9	57.1	14.5	1.9	0.167823	19.7628	2015	RCP1.9
2015-05-11	35.0042	135.869	19	91.5	1.2	2.8	0.0138888	18.3443	2015	RCP1.9
2015-05-12	35.0042	135.869	18.5	66.3	8.3	2.6	0.0960642	16.1358	2015	RCP1.9
2015-05-13	35.0042	135.869	19.3	57.3	23.7	2.3	0.274304	17.1092	2015	RCP1.9
2015-05-14	35.0042	135.869	19	56.8	23.9	2.1	0.276619	16.8153	2015	RCP1.9
2015-05-15	35.0042	135.869	21.7	51	25.5	1.3	0.295137	18.8018	2015	RCP1.9
2015-05-16	35.0042	135.869	19.7	62.7	11	1.5	0.127314	17.1776	2015	RCP1.9
2015-05-17	35.0042	135.869	16.9	70	6.4	1.6	0.0740736	14.8777	2015	RCP1.9
2015-05-18	35.0042	135.869	23.5	57.7	24.7	1.3	0.285878	21.0572	2015	RCP1.9
2015-05-19	35.0042	135.869	23.5	59.9	19.6	1.3	0.22685	20.9786	2015	RCP1.9
2015-05-20	35.0042	135.869	20.3	69	12.8	1.4	0.148147	18.4758	2015	RCP1.9
2015-05-21	35.0042	135.869	18.8	69.7	12.9	1.5	0.149305	17.1372	2015	RCP1.9
2015-05-22	35.0042	135.869	21.6	63.8	19.5	1.4	0.225693	19.6295	2015	RCP1.9
2015-05-23	35.0042	135.869	25.2	57.2	22.8	1.1	0.263887	22.4366	2015	RCP1.9
2015-05-24	35.0042	135.869	26.5	57.1	25.4	1.2	0.29398	23.7448	2015	RCP1.9
2015-05-25	35.0042	135.869	27.8	57.5	22.3	1.1	0.2581	24.7871	2015	RCP1.9
2015-05-26	35.0042	135.869	29.9	55	26.6	1.1	0.307868	26.6222	2015	RCP1.9
2015-05-27	35.0042	135.869	29.5	57.5	24.8	1.4	0.287035	26.4534	2015	RCP1.9
2015-05-28	35.0042	135.869	28.1	59	23.6	1.4	0.273146	25.2982	2015	RCP1.9
2015-05-29	35.0042	135.869	29.5	56.9	25.3	1.4	0.292822	26.4081	2015	RCP1.9
2015-05-30	35.0042	135.869	27.2	56.9	20.4	2.2	0.23611	23.9943	2015	RCP1.9
2015-05-31	35.0042	135.869	22.5	74.5	9.3	1.4	0.107638	20.8417	2015	RCP1.9
2015-06-01	35.0042	135.869	25	63.5	20.4	1.2	0.23611	22.7976	2015	RCP1.9
2015-06-02	35.0042	135.869	28.5	50.5	25.6	1.3	0.296294	24.7579	2015	RCP1.9
2015-06-03	35.0042	135.869	30.5	45.3	27.9	1.6	0.322915	25.9757	2015	RCP1.9
2015-06-04	35.0042	135.869	23	69.6	10.7	2.5	0.123842	20.849	2015	RCP1.9
2015-06-05	35.0042	135.869	22.2	80.8	7.6	2	0.0879624	21.0332	2015	RCP1.9
2015-06-06	35.0042	135.869	25.7	61.4	20.2	1.5	0.233795	23.176	2015	RCP1.9
2015-06-07	35.0042	135.869	29.8	57.3	23.1	1.5	0.267359	26.5935	2015	RCP1.9
2015-06-08	35.0042	135.869	24.4	73.3	12.4	1.9	0.143518	22.7248	2015	RCP1.9
2015-06-09	35.0042	135.869	23.7	84.3	8.4	1.2	0.0972216	22.9712	2015	RCP1.9
2015-06-10	35.0042	135.869	25.5	78.9	9.6	1.8	0.11111	24.1916	2015	RCP1.9
2015-06-11	35.0042	135.869	22.6	87.9	4.3	2	0.0497682	21.8887	2015	RCP1.9
2015-06-12	35.0042	135.869	27	71.9	16.2	1.2	0.187499	25.3384	2015	RCP1.9
2015-06-13	35.0042	135.869	29.6	65.8	20.7	1.6	0.239582	27.3124	2015	RCP1.9
2015-06-14	35.0042	135.869	23.8	84.5	6	3.1	0.069444	22.7915	2015	RCP1.9
2015-06-15	35.0042	135.869	29.1	71.8	15.7	1.8	0.181712	27.2418	2015	RCP1.9
2015-06-16	35.0042	135.869	23.2	84.9	5.1	3.1	0.0590274	22.1713	2015	RCP1.9
2015-06-17	35.0042	135.869	26.7	74.7	12.6	1.8	0.145832	25.0894	2015	RCP1.9
2015-06-18	35.0042	135.869	27.5	72.3	13.2	1.9	0.152777	25.6072	2015	RCP1.9
2015-06-19	35.0042	135.869	27.2	69.8	12.9	2.1	0.149305	24.9982	2015	RCP1.9
2015-06-20	35.0042	135.869	26.5	71.6	11.7	1.7	0.135416	24.4827	2015	RCP1.9
2015-06-21	35.0042	135.869	29.9	67.8	19.7	1.7	0.228008	27.7707	2015	RCP1.9
2015-06-22	35.0042	135.869	29.5	67.9	17.6	1.7	0.203702	27.2725	2015	RCP1.9
2015-06-23	35.0042	135.869	29.9	67.2	20	1.5	0.23148	27.7265	2015	RCP1.9
2015-06-24	35.0042	135.869	28.8	70.6	16.4	1.5	0.189814	26.8778	2015	RCP1.9
2015-06-25	35.0042	135.869	28.5	68.1	16.5	1.4	0.190971	26.3065	2015	RCP1.9
2015-06-26	35.0042	135.869	29.2	66.8	17.5	1.2	0.202545	26.8796	2015	RCP1.9
2015-06-27	35.0042	135.869	32.4	63.4	22.8	1.2	0.263887	29.7439	2015	RCP1.9
2015-06-28	35.0042	135.869	32.7	60.9	22.9	1.5	0.265045	29.6766	2015	RCP1.9
2015-06-29	35.0042	135.869	29.6	67.4	14.5	1.5	0.167823	27.1028	2015	RCP1.9
2015-06-30	35.0042	135.869	22.7	84	3.5	1.3	0.040509	21.5568	2015	RCP1.9
2015-07-01	35.0042	135.869	27.6	76.1	13.4	1.3	0.155092	26.1989	2015	RCP1.9
2015-07-02	35.0042	135.869	30.1	70.2	16.8	1.5	0.194443	28.0784	2015	RCP1.9
2015-07-03	35.0042	135.869	31.9	70.9	20.5	1.3	0.237267	30.1152	2015	RCP1.9
2015-07-04	35.0042	135.869	35.2	63.1	26.9	1.5	0.311341	32.4982	2015	RCP1.9
2015-07-05	35.0042	135.869	34	63.4	21.6	1.7	0.249998	31.1142	2015	RCP1.9
2015-07-06	35.0042	135.869	32.8	66.7	18.3	1.7	0.211804	30.2389	2015	RCP1.9
2015-07-07	35.0042	135.869	30.7	68.5	18.4	2.1	0.212962	28.4988	2015	RCP1.9
2015-07-08	35.0042	135.869	29.9	74.6	14.1	1.8	0.163193	28.2348	2015	RCP1.9
2015-07-09	35.0042	135.869	27.9	77.4	11.4	2	0.131944	26.4544	2015	RCP1.9
2015-07-10	35.0042	135.869	26.1	86	7.4	1.6	0.0856476	25.4177	2015	RCP1.9
2015-07-11	35.0042	135.869	30.7	73.7	14.3	1.6	0.165508	28.9083	2015	RCP1.9
2015-07-12	35.0042	135.869	32.8	71.3	17.5	1.3	0.202545	30.8213	2015	RCP1.9
2015-07-13	35.0042	135.869	35.6	64	23.7	1.3	0.274304	32.8212	2015	RCP1.9
2015-07-14	35.0042	135.869	37	57.9	26.9	1.7	0.311341	33.3851	2015	RCP1.9
2015-07-15	35.0042	135.869	32.9	75.1	15.6	1.4	0.180554	31.288	2015	RCP1.9
2015-07-16	35.0042	135.869	28.6	82.9	9.4	1.1	0.108796	27.6927	2015	RCP1.9
2015-07-17	35.0042	135.869	29.8	80.7	11.7	0.9	0.135416	28.7761	2015	RCP1.9
2015-07-18	35.0042	135.869	33.4	74.7	16.4	1	0.189814	31.7889	2015	RCP1.9
2015-07-19	35.0042	135.869	32.6	74.3	13.4	1.4	0.155092	30.7405	2015	RCP1.9
2015-07-20	35.0042	135.869	33.6	69.5	17.5	1.7	0.202545	31.3091	2015	RCP1.9
2015-07-21	35.0042	135.869	32.1	71.8	16.3	1.5	0.188656	30.1342	2015	RCP1.9
2015-07-22	35.0042	135.869	32.6	71.2	17	1.3	0.196758	30.5859	2015	RCP1.9
2015-07-23	35.0042	135.869	33.1	71.2	18.7	1.3	0.216434	31.1702	2015	RCP1.9
2015-07-24	35.0042	135.869	32.3	70.9	18.3	1.5	0.211804	30.3387	2015	RCP1.9
2015-07-25	35.0042	135.869	34.4	66.6	21.2	1.7	0.245369	31.8985	2015	RCP1.9
2015-07-26	35.0042	135.869	33.9	64	21.8	2	0.252313	31.0992	2015	RCP1.9
2015-07-27	35.0042	135.869	33.4	64.4	21.5	1.7	0.248841	30.6909	2015	RCP1.9
2015-07-28	35.0042	135.869	34	64.1	23.5	1.7	0.271989	31.3251	2015	RCP1.9
2015-07-29	35.0042	135.869	34	65.7	20.2	1.6	0.233795	31.3466	2015	RCP1.9
2015-07-30	35.0042	135.869	31.3	71.1	15.1	1.4	0.174767	29.2112	2015	RCP1.9
2015-07-31	35.0042	135.869	32.3	68.4	17.8	1.5	0.206017	29.9763	2015	RCP1.9
2015-08-01	35.0042	135.869	34.9	65	23	1.5	0.266202	32.262	2015	RCP1.9
2015-08-02	35.0042	135.869	35.2	68	20.7	1.1	0.239582	32.8414	2015	RCP1.9
2015-08-03	35.0042	135.869	33.5	72.3	17.6	1.2	0.203702	31.6292	2015	RCP1.9
2015-08-04	35.0042	135.869	32.2	67.1	17.3	1.6	0.20023	29.6729	2015	RCP1.9
2015-08-05	35.0042	135.869	32.1	66.2	17.2	1.5	0.199073	29.4608	2015	RCP1.9
2015-08-06	35.0042	135.869	33.1	65.5	20.9	1.3	0.241897	30.5469	2015	RCP1.9
2015-08-07	35.0042	135.869	35.3	64.3	23	1	0.266202	32.5622	2015	RCP1.9
2015-08-08	35.0042	135.869	35	65.7	21	1.1	0.243054	32.3524	2015	RCP1.9
2015-08-09	35.0042	135.869	33.1	72.5	18.1	1.3	0.209489	31.305	2015	RCP1.9
2015-08-10	35.0042	135.869	30.3	73.3	14.3	1.7	0.165508	28.4721	2015	RCP1.9
2015-08-11	35.0042	135.869	28.1	77.6	7.7	2.2	0.0891198	26.3759	2015	RCP1.9
2015-08-12	35.0042	135.869	26.2	86.8	2.9	1.6	0.0335646	25.2389	2015	RCP1.9
2015-08-13	35.0042	135.869	26.8	84.7	6.5	1.6	0.075231	25.8859	2015	RCP1.9
2015-08-14	35.0042	135.869	30.3	75.5	13.6	1.6	0.157406	28.705	2015	RCP1.9
2015-08-15	35.0042	135.869	34	68.4	21	1.5	0.243054	31.7717	2015	RCP1.9
2015-08-16	35.0042	135.869	32.6	73.3	16.1	1.4	0.186341	30.7974	2015	RCP1.9
2015-08-17	35.0042	135.869	34.2	65.7	22.4	1.5	0.259258	31.6744	2015	RCP1.9
2015-08-18	35.0042	135.869	36.1	54.3	25.2	1.7	0.291665	31.9615	2015	RCP1.9
2015-08-19	35.0042	135.869	35.1	63.8	21.4	1.7	0.247684	32.1699	2015	RCP1.9
2015-08-20	35.0042	135.869	35.2	67.5	18.1	1.5	0.209489	32.5807	2015	RCP1.9
2015-08-21	35.0042	135.869	32.2	75.3	15.4	0.9	0.17824	30.661	2015	RCP1.9
2015-08-22	35.0042	135.869	32.1	73.2	16.4	1.1	0.189814	30.3474	2015	RCP1.9
2015-08-23	35.0042	135.869	31.8	72.4	15.8	1	0.182869	29.9232	2015	RCP1.9
2015-08-24	35.0042	135.869	31.7	71.3	11.5	1.8	0.133101	29.3323	2015	RCP1.9
2015-08-25	35.0042	135.869	26.7	83.3	6	2.2	0.069444	25.5516	2015	RCP1.9
2015-08-26	35.0042	135.869	31	73.3	14.2	1.5	0.164351	29.1408	2015	RCP1.9
2015-08-27	35.0042	135.869	31.2	72.6	16.1	1.5	0.186341	29.3731	2015	RCP1.9
2015-08-28	35.0042	135.869	31.8	71.4	16.8	1.4	0.194443	29.8384	2015	RCP1.9
2015-08-29	35.0042	135.869	31.7	71.3	14.8	1.4	0.171295	29.5932	2015	RCP1.9
2015-08-30	35.0042	135.869	32.2	70.7	16.9	1.1	0.195601	30.1477	2015	RCP1.9
2015-08-31	35.0042	135.869	30.2	73.6	15.3	1.1	0.177082	28.5194	2015	RCP1.9
2015-09-01	35.0042	135.869	26.5	83.2	9.5	1.3	0.109953	25.6715	2015	RCP1.9
2015-09-02	35.0042	135.869	25.4	87.6	5.6	1.3	0.0648144	24.7787	2015	RCP1.9
2015-09-03	35.0042	135.869	24.3	89.9	2.8	1.5	0.0324072	23.694	2015	RCP1.9
2015-09-04	35.0042	135.869	27.4	73.3	10.6	1.9	0.122684	25.4385	2015	RCP1.9
2015-09-05	35.0042	135.869	28.6	66.8	17.4	1.8	0.201388	26.2805	2015	RCP1.9
2015-09-06	35.0042	135.869	27.8	69.1	16.5	1.4	0.190971	25.7713	2015	RCP1.9
2015-09-07	35.0042	135.869	30.9	67.8	18.7	1.1	0.216434	28.6733	2015	RCP1.9
2015-09-08	35.0042	135.869	27.8	74	10.1	1.5	0.116897	25.8862	2015	RCP1.9
2015-09-09	35.0042	135.869	24.4	89.4	6.2	1.3	0.0717588	24.032	2015	RCP1.9
2015-09-10	35.0042	135.869	31	70.3	17.2	1.1	0.199073	28.987	2015	RCP1.9
2015-09-11	35.0042	135.869	29.3	73.3	14	1.3	0.162036	27.5247	2015	RCP1.9
2015-09-12	35.0042	135.869	26.4	82.2	11	1.3	0.127314	25.5727	2015	RCP1.9
2015-09-13	35.0042	135.869	22.1	89.3	5.6	1.2	0.0648144	21.6881	2015	RCP1.9
2015-09-14	35.0042	135.869	22.8	79.5	10.3	1.3	0.119212	21.7292	2015	RCP1.9
2015-09-15	35.0042	135.869	25	73	15	1.2	0.17361	23.4869	2015	RCP1.9
2015-09-16	35.0042	135.869	28.6	70.2	19.5	1.2	0.225693	26.8638	2015	RCP1.9
2015-09-17	35.0042	135.869	29.2	67.7	17.3	1.3	0.20023	26.9708	2015	RCP1.9
2015-09-18	35.0042	135.869	27.1	79.4	11.7	1	0.135416	25.9981	2015	RCP1.9
2015-09-19	35.0042	135.869	27.1	81	9.1	0.7	0.105323	26.0055	2015	RCP1.9
2015-09-20	35.0042	135.869	24.5	73	9	2.2	0.104166	22.5145	2015	RCP1.9
2015-09-21	35.0042	135.869	28.1	66.3	16.8	2.8	0.194443	25.6582	2015	RCP1.9
2015-09-22	35.0042	135.869	29.6	69.4	15.7	1.4	0.181712	27.4399	2015	RCP1.9
2015-09-23	35.0042	135.869	31.4	72.8	16.2	1.1	0.187499	29.618	2015	RCP1.9
2015-09-24	35.0042	135.869	28.5	79.2	9.9	1	0.114583	27.1926	2015	RCP1.9
2015-09-25	35.0042	135.869	27.4	77	11.4	1.1	0.131944	25.9784	2015	RCP1.9
2015-09-26	35.0042	135.869	26.8	72.6	12.1	1	0.140045	24.9511	2015	RCP1.9
2015-09-27	35.0042	135.869	28.7	68.9	15.6	1.3	0.180554	26.5342	2015	RCP1.9
2015-09-28	35.0042	135.869	28.1	67.4	16.5	1.3	0.190971	25.855	2015	RCP1.9
2015-09-29	35.0042	135.869	25.1	68.9	10	1.9	0.11574	22.7233	2015	RCP1.9
2015-09-30	35.0042	135.869	23.5	82.8	4.9	1.6	0.0567126	22.3129	2015	RCP1.9
2015-10-01	35.0042	135.869	23.5	75.6	8.5	1.7	0.098379	21.8318	2015	RCP1.9
2015-10-02	35.0042	135.869	24.2	63	16.3	1.6	0.188656	21.7147	2015	RCP1.9
2015-10-03	35.0042	135.869	22	70.2	9.2	1.4	0.106481	19.9207	2015	RCP1.9
2015-10-04	35.0042	135.869	17.1	85.9	2.1	2.2	0.0243054	16.063	2015	RCP1.9
2015-10-05	35.0042	135.869	19.9	91.2	1.7	3.1	0.0196758	19.2437	2015	RCP1.9
2015-10-06	35.0042	135.869	21.6	91.2	2.7	2.2	0.0312498	21.0828	2015	RCP1.9
2015-10-07	35.0042	135.869	24	69.4	13.2	2.6	0.152777	21.944	2015	RCP1.9
2015-10-08	35.0042	135.869	23.5	71.5	11.8	1.3	0.136573	21.6701	2015	RCP1.9
2015-10-09	35.0042	135.869	23.6	72.6	13.8	1	0.159721	22.0437	2015	RCP1.9
2015-10-10	35.0042	135.869	24.1	77.4	10.9	1.1	0.126157	22.8168	2015	RCP1.9
2015-10-11	35.0042	135.869	21.1	83	2.6	2.9	0.0300924	19.7218	2015	RCP1.9
2015-10-12	35.0042	135.869	21.4	61	12.2	1.9	0.141203	18.6345	2015	RCP1.9
2015-10-13	35.0042	135.869	20	68.3	13.3	1.2	0.153934	18.1753	2015	RCP1.9
2015-10-14	35.0042	135.869	22.1	68.5	16.9	1.2	0.195601	20.4091	2015	RCP1.9
2015-10-15	35.0042	135.869	21.1	69.9	10.4	1	0.12037	19.1593	2015	RCP1.9
2015-10-16	35.0042	135.869	16.2	87.3	2.7	2.6	0.0312498	15.3226	2015	RCP1.9
2015-10-17	35.0042	135.869	19.2	63.9	14.5	1.9	0.167823	17.062	2015	RCP1.9
2015-10-18	35.0042	135.869	17.8	74.4	8.8	1.2	0.101851	16.3287	2015	RCP1.9
2015-10-19	35.0042	135.869	19.9	66.8	14	1.5	0.162036	17.9715	2015	RCP1.9
2015-10-20	35.0042	135.869	17.8	65.1	10.2	1.5	0.118055	15.5875	2015	RCP1.9
2015-10-21	35.0042	135.869	17.1	59.3	9.9	1.9	0.114583	14.3878	2015	RCP1.9
2015-10-22	35.0042	135.869	17.1	65.9	12.5	1.8	0.144675	15.1636	2015	RCP1.9
2015-10-23	35.0042	135.869	17	70.2	12.4	1.3	0.143518	15.4664	2015	RCP1.9
2015-10-24	35.0042	135.869	15	66.2	10.5	1.6	0.121527	13.1035	2015	RCP1.9
2015-10-25	35.0042	135.869	16.7	70.1	10.1	0.9	0.116897	15.0275	2015	RCP1.9
2015-10-26	35.0042	135.869	18.6	68.9	10.9	2.2	0.126157	16.6888	2015	RCP1.9
2015-10-27	35.0042	135.869	15.5	72.5	4.7	1.6	0.0543978	13.6308	2015	RCP1.9
2015-10-28	35.0042	135.869	17.1	64.8	14.2	1.3	0.164351	15.2184	2015	RCP1.9
2015-10-29	35.0042	135.869	16.6	56	11.4	2.2	0.131944	13.7459	2015	RCP1.9
2015-10-30	35.0042	135.869	14.9	56.3	14.2	2.6	0.164351	12.423	2015	RCP1.9
2015-10-31	35.0042	135.869	14.6	58.1	11.9	1.8	0.137731	12.1768	2015	RCP1.9
2015-11-01	35.0042	135.869	13.8	76.5	3.5	0.9	0.040509	12.2724	2015	RCP1.9
2015-11-02	35.0042	135.869	16.2	69.5	13.1	1.1	0.151619	14.7174	2015	RCP1.9
2015-11-03	35.0042	135.869	13.5	96.8	0.8	1.7	0.0092592	13.2676	2015	RCP1.9
2015-11-04	35.0042	135.869	16	95	0.7	2.2	0.0081018	15.623	2015	RCP1.9
2015-11-05	35.0042	135.869	18.1	88.8	3.4	1	0.0393516	17.4894	2015	RCP1.9
2015-11-06	35.0042	135.869	20.1	89.2	4.7	0.7	0.0543978	19.6418	2015	RCP1.9
2015-11-07	35.0042	135.869	18.4	93.3	1.4	1	0.0162036	18.0273	2015	RCP1.9
2015-11-08	35.0042	135.869	17.1	79.7	4.2	1	0.0486108	15.7673	2015	RCP1.9
2015-11-09	35.0042	135.869	18.2	86.4	6.6	0.6	0.0763884	17.6571	2015	RCP1.9
2015-11-10	35.0042	135.869	19.9	80.6	13.4	0.8	0.155092	19.2867	2015	RCP1.9
2015-11-11	35.0042	135.869	21.6	77.8	11.8	1.1	0.136573	20.5214	2015	RCP1.9
2015-11-12	35.0042	135.869	22.2	77.7	9	1.8	0.104166	20.837	2015	RCP1.9
2015-11-13	35.0042	135.869	16.2	70.7	8.8	1.3	0.101851	14.4859	2015	RCP1.9
2015-11-14	35.0042	135.869	13.8	52.9	6.2	2.6	0.0717588	10.5637	2015	RCP1.9
2015-11-15	35.0042	135.869	13.3	63.9	11.3	1.2	0.130786	11.4329	2015	RCP1.9
2015-11-16	35.0042	135.869	14.3	67.4	13.2	1.1	0.152777	12.7763	2015	RCP1.9
2015-11-17	35.0042	135.869	15.8	70	9.3	1.8	0.107638	14.0609	2015	RCP1.9
2015-11-18	35.0042	135.869	13.9	71.1	11.5	1.1	0.133101	12.5679	2015	RCP1.9
2015-11-19	35.0042	135.869	13.4	70.1	5.9	1.4	0.0682866	11.5686	2015	RCP1.9
2015-11-20	35.0042	135.869	14	72.1	9.9	0.9	0.114583	12.6317	2015	RCP1.9
2015-11-21	35.0042	135.869	15.4	71.7	11.4	1	0.131944	14.0295	2015	RCP1.9
2015-11-22	35.0042	135.869	16.9	75.9	4.5	1.9	0.052083	15.2175	2015	RCP1.9
2015-11-23	35.0042	135.869	12.5	57.4	5.5	2.3	0.063657	9.70034	2015	RCP1.9
2015-11-24	35.0042	135.869	11.9	69.8	11.2	1.1	0.129629	10.5666	2015	RCP1.9
2015-11-25	35.0042	135.869	12.3	67.9	10.8	1	0.124999	10.7786	2015	RCP1.9
2015-11-26	35.0042	135.869	11.9	76.8	5.6	1.1	0.0648144	10.6352	2015	RCP1.9
2015-11-27	35.0042	135.869	11.5	63.9	6.5	1.5	0.075231	9.38572	2015	RCP1.9
2015-11-28	35.0042	135.869	12.1	72	9.1	1.1	0.105323	10.7552	2015	RCP1.9
2015-11-29	35.0042	135.869	11.5	83.7	3.5	1.5	0.040509	10.5449	2015	RCP1.9
2015-11-30	35.0042	135.869	10.7	65.6	4.7	3	0.0543978	8.53292	2015	RCP1.9
2015-12-01	35.0042	135.869	6.3	66.7	6.7	3.4	0.0775458	4.65703	2015	RCP1.9
2015-12-02	35.0042	135.869	7.4	66.5	7.6	3.1	0.0879624	5.75664	2015	RCP1.9
2015-12-03	35.0042	135.869	7.6	69.5	8.3	2.5	0.0960642	6.2105	2015	RCP1.9
2015-12-04	35.0042	135.869	8.5	76.1	6	1.8	0.069444	7.3226	2015	RCP1.9
2015-12-05	35.0042	135.869	10.8	70.4	6.9	1.5	0.0798606	9.22069	2015	RCP1.9
2015-12-06	35.0042	135.869	11.8	68.8	8.7	1.4	0.100694	10.1936	2015	RCP1.9
2015-12-07	35.0042	135.869	11.9	67.5	8	1.4	0.092592	10.1388	2015	RCP1.9
2015-12-08	35.0042	135.869	12	71.8	8.8	1	0.101851	10.6287	2015	RCP1.9
2015-12-09	35.0042	135.869	11.6	70.7	6.5	1.4	0.075231	9.96824	2015	RCP1.9
2015-12-10	35.0042	135.869	10.7	69.5	5.9	1.4	0.0682866	8.9902	2015	RCP1.9
2015-12-11	35.0042	135.869	11.5	65	8.1	1.7	0.0937494	9.57919	2015	RCP1.9
2015-12-12	35.0042	135.869	10.7	72.4	4.3	1.6	0.0497682	9.0467	2015	RCP1.9
2015-12-13	35.0042	135.869	9.9	61.3	9.4	1.4	0.108796	7.97208	2015	RCP1.9
2015-12-14	35.0042	135.869	9.6	61	10.1	2.4	0.116897	7.67444	2015	RCP1.9
2015-12-15	35.0042	135.869	10.5	67.5	9.8	1.3	0.113425	8.97875	2015	RCP1.9
2015-12-16	35.0042	135.869	10.3	73	10	1.2	0.11574	9.18439	2015	RCP1.9
2015-12-17	35.0042	135.869	12.6	66.2	7.2	1.8	0.0833328	10.6088	2015	RCP1.9
2015-12-18	35.0042	135.869	12.1	60.8	10	1.4	0.11574	9.9923	2015	RCP1.9
2015-12-19	35.0042	135.869	9.7	63.1	5.5	1.9	0.063657	7.57054	2015	RCP1.9
2015-12-20	35.0042	135.869	7.1	59.2	6.1	4.4	0.0706014	4.85943	2015	RCP1.9
2015-12-21	35.0042	135.869	4.1	66.7	6.6	4	0.0763884	2.56922	2015	RCP1.9
2015-12-22	35.0042	135.869	6.1	65.8	6.5	3.5	0.075231	4.39964	2015	RCP1.9
2015-12-23	35.0042	135.869	7.6	60.8	8.4	3.1	0.0972216	5.66553	2015	RCP1.9
2015-12-24	35.0042	135.869	8.2	77.9	4	2.1	0.046296	6.96454	2015	RCP1.9
2015-12-25	35.0042	135.869	4.1	83.5	3.6	5.4	0.0416664	3.07273	2015	RCP1.9
2015-12-26	35.0042	135.869	6.3	76.3	3.3	4.6	0.0381942	4.84497	2015	RCP1.9
2015-12-27	35.0042	135.869	8.3	72.4	5.1	2.1	0.0590274	6.81268	2015	RCP1.9
2015-12-28	35.0042	135.869	7.8	69.7	5.5	1.4	0.063657	6.24972	2015	RCP1.9
2015-12-29	35.0042	135.869	7.1	86	4.5	1.3	0.052083	6.46395	2015	RCP1.9
2015-12-30	35.0042	135.869	7.7	75	10	1.2	0.11574	6.83894	2015	RCP1.9
2015-12-31	35.0042	135.869	9.1	76.5	9.5	1	0.109953	8.2438	2015	RCP1.9
2016-01-01	35.0042	135.869	8.4	68.9	8.3	1.4	0.0960642	6.98662	2016	RCP1.9
2016-01-02	35.0042	135.869	7.2	71.2	5.5	1.8	0.063657	5.75137	2016	RCP1.9
2016-01-03	35.0042	135.869	9.3	75.6	6.4	0.8	0.0740736	8.14554	2016	RCP1.9
2016-01-04	35.0042	135.869	9.2	79.3	5.4	0.2	0.0624996	8.24108	2016	RCP1.9
2016-01-05	35.0042	135.869	9	68.4	5.7	1.2	0.0659718	7.32088	2016	RCP1.9
2016-01-06	35.0042	135.869	7.3	83.3	3.7	0.5	0.0428238	6.48186	2016	RCP1.9
2016-01-07	35.0042	135.869	5.3	75	3.6	2.7	0.0416664	3.9523	2016	RCP1.9
2016-01-08	35.0042	135.869	3.9	76.2	8.8	2.3	0.101851	3.11732	2016	RCP1.9
2016-01-09	35.0042	135.869	3.9	75.8	7.5	2.7	0.086805	2.97322	2016	RCP1.9
2016-01-10	35.0042	135.869	4.2	77.3	8	2.7	0.092592	3.37398	2016	RCP1.9
2016-01-11	35.0042	135.869	3.6	82.5	6.7	2.4	0.0775458	2.96088	2016	RCP1.9
2016-01-12	35.0042	135.869	4.6	86.5	4.7	2	0.0543978	4.00054	2016	RCP1.9
2016-01-13	35.0042	135.869	6.1	75.3	6.8	1.6	0.0787032	5.05686	2016	RCP1.9
2016-01-14	35.0042	135.869	7.3	74.7	8	0.9	0.092592	6.3025	2016	RCP1.9
2016-01-15	35.0042	135.869	7.5	74.2	5.5	1.9	0.063657	6.20642	2016	RCP1.9
2016-01-16	35.0042	135.869	4.2	76.2	5.9	3.5	0.0682866	3.10622	2016	RCP1.9
2016-01-17	35.0042	135.869	4	73.1	8.1	2.7	0.0937494	2.98353	2016	RCP1.9
2016-01-18	35.0042	135.869	5.6	74.9	10.3	1.9	0.119212	4.81286	2016	RCP1.9
2016-01-19	35.0042	135.869	3.1	87.9	6.8	2.6	0.0787032	2.72032	2016	RCP1.9
2016-01-20	35.0042	135.869	2.7	78.9	7.7	2.7	0.0891198	1.98178	2016	RCP1.9
2016-01-21	35.0042	135.869	4.1	88.3	6.5	2.1	0.075231	3.73632	2016	RCP1.9
2016-01-22	35.0042	135.869	6.2	73.7	7.5	3.4	0.086805	5.0162	2016	RCP1.9
2016-01-23	35.0042	135.869	7.5	72.1	5.7	1.9	0.0659718	6.09816	2016	RCP1.9
2016-01-24	35.0042	135.869	7.4	67.5	11.7	0.9	0.135416	6.25473	2016	RCP1.9
2016-01-25	35.0042	135.869	7	71	9	1.5	0.104166	5.84603	2016	RCP1.9
2016-01-26	35.0042	135.869	8.4	73.3	3.8	1.9	0.0439812	6.86692	2016	RCP1.9
2016-01-27	35.0042	135.869	10.1	73.1	11.7	0.5	0.135416	9.16887	2016	RCP1.9
2016-01-28	35.0042	135.869	7.3	78.3	4.9	1.3	0.0567126	6.24204	2016	RCP1.9
2016-01-29	35.0042	135.869	9	59.3	8	2	0.092592	6.87921	2016	RCP1.9
2016-01-30	35.0042	135.869	9.1	59.4	12.6	1.2	0.145832	7.36998	2016	RCP1.9
2016-01-31	35.0042	135.869	9.2	67.2	6.9	1.5	0.0798606	7.51014	2016	RCP1.9
2016-02-01	35.0042	135.869	4.2	68.5	3.6	3.4	0.0416664	2.54005	2016	RCP1.9
2016-02-02	35.0042	135.869	2.8	68.3	9.4	3.3	0.108796	1.69306	2016	RCP1.9
2016-02-03	35.0042	135.869	5.2	69.3	9.1	1.6	0.105323	4.06246	2016	RCP1.9
2016-02-04	35.0042	135.869	6.9	67.3	8.3	1.4	0.0960642	5.49026	2016	RCP1.9
2016-02-05	35.0042	135.869	8.6	59.4	7.1	1.8	0.0821754	6.46257	2016	RCP1.9
2016-02-06	35.0042	135.869	8.8	59.4	11	1.3	0.127314	6.97368	2016	RCP1.9
2016-02-07	35.0042	135.869	10	58.9	12	1.5	0.138888	8.09322	2016	RCP1.9
2016-02-08	35.0042	135.869	8.3	70	5.7	1.4	0.0659718	6.75375	2016	RCP1.9
2016-02-09	35.0042	135.869	5.7	69	6.5	2.8	0.075231	4.24177	2016	RCP1.9
2016-02-10	35.0042	135.869	2.7	69	9.1	2.9	0.105323	1.63112	2016	RCP1.9
2016-02-11	35.0042	135.869	3.3	67.8	11	2.6	0.127314	2.29796	2016	RCP1.9
2016-02-12	35.0042	135.869	4.2	74.7	10.1	1.7	0.116897	3.46403	2016	RCP1.9
2016-02-13	35.0042	135.869	5.8	68.2	13.2	1.1	0.152777	4.89944	2016	RCP1.9
2016-02-14	35.0042	135.869	4.7	88.3	4.2	1.7	0.0486108	4.16711	2016	RCP1.9
2016-02-15	35.0042	135.869	5.2	67.6	10	2.6	0.11574	3.98474	2016	RCP1.9
2016-02-16	35.0042	135.869	4.7	64.4	9.2	2	0.106481	3.3281	2016	RCP1.9
2016-02-17	35.0042	135.869	6.5	73.2	14.5	0.6	0.167823	5.95649	2016	RCP1.9
2016-02-18	35.0042	135.869	9.2	73.3	9.3	1.8	0.107638	8.07289	2016	RCP1.9
2016-02-19	35.0042	135.869	9.6	72.3	10.4	1.5	0.12037	8.488	2016	RCP1.9
2016-02-20	35.0042	135.869	6.4	66.1	8.7	3.1	0.100694	4.89108	2016	RCP1.9
2016-02-21	35.0042	135.869	3.4	76.9	12.5	1.9	0.144675	2.97274	2016	RCP1.9
2016-02-22	35.0042	135.869	4.1	74.2	12	2.3	0.138888	3.45163	2016	RCP1.9
2016-02-23	35.0042	135.869	6	67.3	17.2	1.4	0.199073	5.29818	2016	RCP1.9
2016-02-24	35.0042	135.869	8.6	67.3	15.8	1	0.182869	7.64775	2016	RCP1.9
2016-02-25	35.0042	135.869	10.9	69.9	14	0.3	0.162036	9.88428	2016	RCP1.9
2016-02-26	35.0042	135.869	11.2	72	8.7	0.6	0.100694	9.90215	2016	RCP1.9
2016-02-27	35.0042	135.869	7.3	76.9	3.5	1.4	0.040509	6.03784	2016	RCP1.9
2016-02-28	35.0042	135.869	11.7	62.1	17.3	1.1	0.20023	10.2596	2016	RCP1.9
2016-02-29	35.0042	135.869	10.6	77.1	9.5	0.8	0.109953	9.73382	2016	RCP1.9
2016-03-01	35.0042	135.869	10.5	69.1	12.8	1.3	0.148147	9.3108	2016	RCP1.9
2016-03-02	35.0042	135.869	8.4	76.8	3.5	1.3	0.040509	7.09287	2016	RCP1.9
2016-03-03	35.0042	135.869	7.2	67.8	3.2	2.4	0.0370368	5.3278	2016	RCP1.9
2016-03-04	35.0042	135.869	8.9	54.1	16.8	3.2	0.194443	7.03292	2016	RCP1.9
2016-03-05	35.0042	135.869	11.6	63.7	13.1	1.1	0.151619	9.98954	2016	RCP1.9
2016-03-06	35.0042	135.869	7.3	83.9	3.1	1.2	0.0358794	6.42663	2016	RCP1.9
2016-03-07	35.0042	135.869	11.7	67.2	12.6	1.3	0.145832	10.2844	2016	RCP1.9
2016-03-08	35.0042	135.869	11.7	68.5	12.8	1.2	0.148147	10.3977	2016	RCP1.9
2016-03-09	35.0042	135.869	11.5	84.1	2.9	2.4	0.0335646	10.4712	2016	RCP1.9
2016-03-10	35.0042	135.869	8.7	69.4	5.8	1.7	0.0671292	7.08278	2016	RCP1.9
2016-03-11	35.0042	135.869	11.8	62.1	17.8	1.5	0.206017	10.3617	2016	RCP1.9
2016-03-12	35.0042	135.869	9.7	59.7	13.9	1.8	0.160879	7.99405	2016	RCP1.9
2016-03-13	35.0042	135.869	11.1	60.4	19.5	1.3	0.225693	9.72422	2016	RCP1.9
2016-03-14	35.0042	135.869	11.3	66.4	15.1	1.3	0.174767	10.0338	2016	RCP1.9
2016-03-15	35.0042	135.869	11.3	69.3	14	1.6	0.162036	10.1433	2016	RCP1.9
2016-03-16	35.0042	135.869	13.2	58	13.6	1.8	0.157406	11.0262	2016	RCP1.9
2016-03-17	35.0042	135.869	8	77.6	4	1.6	0.046296	6.78242	2016	RCP1.9
2016-03-18	35.0042	135.869	13	62	19.6	1.1	0.22685	11.5943	2016	RCP1.9
2016-03-19	35.0042	135.869	15.1	64.3	8.2	2.3	0.0949068	12.8249	2016	RCP1.9
2016-03-20	35.0042	135.869	13.8	74.6	3.5	1.9	0.040509	12.0676	2016	RCP1.9
2016-03-21	35.0042	135.869	10.8	67.2	6.4	1.2	0.0740736	8.97722	2016	RCP1.9
2016-03-22	35.0042	135.869	6.2	79.3	3	1.6	0.034722	5.062	2016	RCP1.9
2016-03-23	35.0042	135.869	9.5	64.4	12	1.9	0.138888	7.97512	2016	RCP1.9
2016-03-24	35.0042	135.869	8.4	53.9	15.9	1.8	0.184027	6.59273	2016	RCP1.9
2016-03-25	35.0042	135.869	12.5	54.2	22.2	1.3	0.256943	10.7113	2016	RCP1.9
2016-03-26	35.0042	135.869	15.1	53.3	23.2	1.4	0.268517	13.0152	2016	RCP1.9
2016-03-27	35.0042	135.869	17.9	52.5	21.6	1.4	0.249998	15.3399	2016	RCP1.9
2016-03-28	35.0042	135.869	19.6	62.1	20.1	1.7	0.232637	17.6472	2016	RCP1.9
2016-03-29	35.0042	135.869	14.2	57.5	18.7	1.5	0.216434	12.2574	2016	RCP1.9
2016-03-30	35.0042	135.869	17.3	69.2	20.8	1	0.240739	16.2482	2016	RCP1.9
2016-03-31	35.0042	135.869	18.4	54.7	21.5	1.4	0.248841	15.9784	2016	RCP1.9
2016-04-01	35.0042	135.869	16.3	43.9	20.1	1.9	0.232637	13.065	2016	RCP1.9
2016-04-02	35.0042	135.869	15	68.7	13.2	1	0.152777	13.5399	2016	RCP1.9
2016-04-03	35.0042	135.869	18.3	59.7	17.4	1.5	0.201388	16.0732	2016	RCP1.9
2016-04-04	35.0042	135.869	15.7	55.5	14.1	2.3	0.163193	13.086	2016	RCP1.9
2016-04-05	35.0042	135.869	13.3	52	12.7	1.8	0.14699	10.5943	2016	RCP1.9
2016-04-06	35.0042	135.869	15	41.8	21.7	2.3	0.251156	11.8497	2016	RCP1.9
2016-04-07	35.0042	135.869	15.1	41.1	23.3	1.6	0.269674	12.0155	2016	RCP1.9
2016-04-08	35.0042	135.869	16.7	53.6	20.3	1.3	0.234952	14.2931	2016	RCP1.9
2016-04-09	35.0042	135.869	14.3	55.7	14.4	2.1	0.166666	11.8786	2016	RCP1.9
2016-04-10	35.0042	135.869	15.3	43.2	24.1	1.5	0.278933	12.412	2016	RCP1.9
2016-04-11	35.0042	135.869	18	37.7	21.7	1.8	0.251156	14.0806	2016	RCP1.9
2016-04-12	35.0042	135.869	13.8	67	12.3	1.4	0.14236	12.1968	2016	RCP1.9
2016-04-13	35.0042	135.869	20	57	22.2	1.2	0.256943	17.6848	2016	RCP1.9
2016-04-14	35.0042	135.869	18.8	78.6	13.1	0.9	0.151619	18.0074	2016	RCP1.9
2016-04-15	35.0042	135.869	23	59.3	22.6	1.1	0.261572	20.6596	2016	RCP1.9
2016-04-16	35.0042	135.869	23.3	58.7	18.9	1.7	0.218749	20.6019	2016	RCP1.9
2016-04-17	35.0042	135.869	15.5	72.1	9.4	1.4	0.108796	13.9832	2016	RCP1.9
2016-04-18	35.0042	135.869	19.3	69.3	15	1.3	0.17361	17.7298	2016	RCP1.9
2016-04-19	35.0042	135.869	23.8	63.9	19.5	1.3	0.225693	21.6727	2016	RCP1.9
2016-04-20	35.0042	135.869	22.5	67.4	17.5	1.8	0.202545	20.6757	2016	RCP1.9
2016-04-21	35.0042	135.869	24	56.1	18.8	2.4	0.217591	20.9104	2016	RCP1.9
2016-04-22	35.0042	135.869	17.4	50.5	16.9	1.1	0.195601	14.4325	2016	RCP1.9
2016-04-23	35.0042	135.869	18.7	87.4	2.9	2.3	0.0335646	17.8407	2016	RCP1.9
2016-04-24	35.0042	135.869	17.4	75.9	4.4	2	0.0509256	15.6818	2016	RCP1.9
2016-04-25	35.0042	135.869	16.7	58.4	14.1	1.7	0.163193	14.2672	2016	RCP1.9
2016-04-26	35.0042	135.869	10.9	83	3.6	1.9	0.0416664	9.89429	2016	RCP1.9
2016-04-27	35.0042	135.869	14.3	61.3	18.4	2	0.212962	12.6002	2016	RCP1.9
2016-04-28	35.0042	135.869	19.7	56.3	23.2	1	0.268517	17.4198	2016	RCP1.9
2016-04-29	35.0042	135.869	16.7	67	12.1	1.8	0.140045	14.8582	2016	RCP1.9
2016-04-30	35.0042	135.869	15.6	73.2	4.8	2	0.0555552	13.7689	2016	RCP1.9
2016-05-01	35.0042	135.869	15.4	58.7	14.2	1.5	0.164351	13.1333	2016	RCP1.9
2016-05-02	35.0042	135.869	23	47.5	25.6	1.7	0.296294	19.5678	2016	RCP1.9
2016-05-03	35.0042	135.869	20.7	59.9	17	2.2	0.196758	18.2082	2016	RCP1.9
2016-05-04	35.0042	135.869	18	89	3.6	1.5	0.0416664	17.3962	2016	RCP1.9
2016-05-05	35.0042	135.869	20.7	57.1	20.9	1.8	0.241897	18.2108	2016	RCP1.9
2016-05-06	35.0042	135.869	20.1	58.8	19.2	1.4	0.222221	17.7477	2016	RCP1.9
2016-05-07	35.0042	135.869	20.6	55.6	15.5	2.2	0.179397	17.5952	2016	RCP1.9
2016-05-08	35.0042	135.869	16.4	81.9	3.2	1.9	0.0370368	15.1423	2016	RCP1.9
2016-05-09	35.0042	135.869	18.6	81.9	7.7	1.6	0.0891198	17.6695	2016	RCP1.9
2016-05-10	35.0042	135.869	20.2	72.8	8.5	2.2	0.098379	18.3794	2016	RCP1.9
2016-05-11	35.0042	135.869	17.2	83.8	2.2	2.4	0.0254628	15.9747	2016	RCP1.9
2016-05-12	35.0042	135.869	19.5	67.8	7.4	2.2	0.0856476	17.158	2016	RCP1.9
2016-05-13	35.0042	135.869	17.1	81.8	3.2	3.2	0.0370368	15.7412	2016	RCP1.9
2016-05-14	35.0042	135.869	19.3	79.5	5.4	2.1	0.0624996	17.9134	2016	RCP1.9
2016-05-15	35.0042	135.869	23.9	74	11.9	1.1	0.137731	22.3344	2016	RCP1.9
2016-05-16	35.0042	135.869	22.6	81	9.2	1.5	0.106481	21.5956	2016	RCP1.9
2016-05-17	35.0042	135.869	19.6	78.7	5.8	1.5	0.0671292	18.1947	2016	RCP1.9
2016-05-18	35.0042	135.869	22.9	73.5	12.3	1.5	0.14236	21.3377	2016	RCP1.9
2016-05-19	35.0042	135.869	26.2	67	17.2	1.2	0.199073	24.0921	2016	RCP1.9
2016-05-20	35.0042	135.869	27.9	65.1	20.2	0.9	0.233795	25.6615	2016	RCP1.9
2016-05-21	35.0042	135.869	27.4	61.6	20	1.5	0.23148	24.741	2016	RCP1.9
2016-05-22	35.0042	135.869	28.7	60.8	21.4	1.5	0.247684	25.9214	2016	RCP1.9
2016-05-23	35.0042	135.869	22.1	84.7	6.3	1.5	0.0729162	21.2587	2016	RCP1.9
2016-05-24	35.0042	135.869	20.9	69.2	8.3	2.2	0.0960642	18.6727	2016	RCP1.9
2016-05-25	35.0042	135.869	24.9	62	16.1	2.4	0.186341	22.1884	2016	RCP1.9
2016-05-26	35.0042	135.869	25.2	65.3	14.1	1.8	0.163193	22.7243	2016	RCP1.9
2016-05-27	35.0042	135.869	26.5	63.7	18.9	1.4	0.218749	24.0935	2016	RCP1.9
2016-05-28	35.0042	135.869	27.2	62.7	20.4	1	0.23611	24.7405	2016	RCP1.9
2016-05-29	35.0042	135.869	27.2	58.6	21.7	1.5	0.251156	24.3142	2016	RCP1.9
2016-05-30	35.0042	135.869	24.9	62.8	14.1	1.5	0.163193	22.1885	2016	RCP1.9
2016-05-31	35.0042	135.869	21.4	77.2	5.4	1.8	0.0624996	19.7318	2016	RCP1.9
2016-06-01	35.0042	135.869	21.7	71.8	8.8	2.3	0.101851	19.7175	2016	RCP1.9
2016-06-02	35.0042	135.869	21	82.6	2.8	2.1	0.0324072	19.6473	2016	RCP1.9
2016-06-03	35.0042	135.869	21.5	92.8	4.3	1.7	0.0497682	21.3059	2016	RCP1.9
2016-06-04	35.0042	135.869	27	68.4	16.9	0.9	0.195601	24.9963	2016	RCP1.9
2016-06-05	35.0042	135.869	28.2	64.5	20.7	0.9	0.239582	25.8988	2016	RCP1.9
2016-06-06	35.0042	135.869	29.9	66.5	21.7	1.2	0.251156	27.763	2016	RCP1.9
2016-06-07	35.0042	135.869	26.7	74.6	12.6	0.8	0.145832	25.1351	2016	RCP1.9
2016-06-08	35.0042	135.869	25	76.1	13.5	0.6	0.156249	23.7573	2016	RCP1.9
2016-06-09	35.0042	135.869	28	68	20	0.9	0.23148	26.0869	2016	RCP1.9
2016-06-10	35.0042	135.869	30.5	63.6	24.1	1.1	0.278933	28.1041	2016	RCP1.9
2016-06-11	35.0042	135.869	29.9	63.4	18.9	1.2	0.218749	27.1989	2016	RCP1.9
2016-06-12	35.0042	135.869	25.2	72	10.1	2.2	0.116897	23.1514	2016	RCP1.9
2016-06-13	35.0042	135.869	25.5	80.3	8.2	1.9	0.0949068	24.2342	2016	RCP1.9
2016-06-14	35.0042	135.869	25.7	76.8	7.9	1.8	0.0914346	24.0168	2016	RCP1.9
2016-06-15	35.0042	135.869	24.8	77	10.3	1.6	0.119212	23.3718	2016	RCP1.9
2016-06-16	35.0042	135.869	22.7	77.4	8.6	1.7	0.0995364	21.2616	2016	RCP1.9
2016-06-17	35.0042	135.869	29.9	60.2	27	1.3	0.312498	27.2815	2016	RCP1.9
2016-06-18	35.0042	135.869	30	63.8	20.2	1.2	0.233795	27.4246	2016	RCP1.9
2016-06-19	35.0042	135.869	23	85.1	2.9	2.1	0.0335646	21.8695	2016	RCP1.9
2016-06-20	35.0042	135.869	23	93.9	7.8	1.5	0.0902772	23.2241	2016	RCP1.9
2016-06-21	35.0042	135.869	25.5	78.6	10.6	1.1	0.122684	24.2739	2016	RCP1.9
2016-06-22	35.0042	135.869	26.3	78.5	11.1	1.1	0.128471	25.0716	2016	RCP1.9
2016-06-23	35.0042	135.869	24.8	87	10	1	0.11574	24.4816	2016	RCP1.9
2016-06-24	35.0042	135.869	31.1	70.4	19.6	0.9	0.22685	29.263	2016	RCP1.9
2016-06-25	35.0042	135.869	27.9	78.4	12.1	0.8	0.140045	26.6936	2016	RCP1.9
2016-06-26	35.0042	135.869	28.2	75.4	13.1	1	0.151619	26.6849	2016	RCP1.9
2016-06-27	35.0042	135.869	26.5	78.9	9	1.1	0.104166	25.1509	2016	RCP1.9
2016-06-28	35.0042	135.869	24.1	85.1	7.9	1	0.0914346	23.4222	2016	RCP1.9
2016-06-29	35.0042	135.869	30.1	66.2	20.6	1.1	0.238424	27.8484	2016	RCP1.9
2016-06-30	35.0042	135.869	29.6	71.6	16.6	0.8	0.192128	27.8082	2016	RCP1.9
2016-07-01	35.0042	135.869	27	79.6	12.4	1.3	0.143518	25.9589	2016	RCP1.9
2016-07-02	35.0042	135.869	25.5	76.8	12.4	1.6	0.143518	24.1774	2016	RCP1.9
2016-07-03	35.0042	135.869	30.4	68.8	23.6	1.3	0.273146	28.6271	2016	RCP1.9
2016-07-04	35.0042	135.869	31.2	70.3	19.8	1	0.229165	29.3513	2016	RCP1.9
2016-07-05	35.0042	135.869	30.7	72.8	17.5	1.2	0.202545	29.0369	2016	RCP1.9
2016-07-06	35.0042	135.869	29	74.6	16.2	1.3	0.187499	27.5522	2016	RCP1.9
2016-07-07	35.0042	135.869	29.5	70.2	20	1.3	0.23148	27.7361	2016	RCP1.9
2016-07-08	35.0042	135.869	30.4	66	21.2	1.5	0.245369	28.1164	2016	RCP1.9
2016-07-09	35.0042	135.869	31.1	66.3	22.7	1.3	0.26273	28.9078	2016	RCP1.9
2016-07-10	35.0042	135.869	33.7	63	24.7	1.1	0.285878	31.0039	2016	RCP1.9
2016-07-11	35.0042	135.869	34.2	66.9	23	1.3	0.266202	31.8869	2016	RCP1.9
2016-07-12	35.0042	135.869	29.5	74.8	12.3	2.3	0.14236	27.72	2016	RCP1.9
2016-07-13	35.0042	135.869	27.1	83.8	6.5	1.7	0.075231	26.07	2016	RCP1.9
2016-07-14	35.0042	135.869	29.7	79.8	11.8	1.3	0.136573	28.5518	2016	RCP1.9
2016-07-15	35.0042	135.869	28.2	80	9.2	1.8	0.106481	26.8992	2016	RCP1.9
2016-07-16	35.0042	135.869	30.3	72.4	13.3	1.9	0.153934	28.2761	2016	RCP1.9
2016-07-17	35.0042	135.869	30.8	78.5	12	1.3	0.138888	29.4658	2016	RCP1.9
2016-07-18	35.0042	135.869	27.5	83.6	6.9	1.6	0.0798606	26.4761	2016	RCP1.9
2016-07-19	35.0042	135.869	29.9	79.7	10.8	1.6	0.124999	28.6414	2016	RCP1.9
2016-07-20	35.0042	135.869	29.3	83	10.7	1.3	0.123842	28.4761	2016	RCP1.9
2016-07-21	35.0042	135.869	33.4	70.3	18.9	1.4	0.218749	31.3389	2016	RCP1.9
2016-07-22	35.0042	135.869	35.5	65.1	25.7	1.4	0.297452	32.9945	2016	RCP1.9
2016-07-23	35.0042	135.869	35	66.9	23.6	1.4	0.273146	32.6613	2016	RCP1.9
2016-07-24	35.0042	135.869	32.8	73.7	17.7	1.3	0.20486	31.1543	2016	RCP1.9
2016-07-25	35.0042	135.869	33	72.7	18.3	1.2	0.211804	31.256	2016	RCP1.9
2016-07-26	35.0042	135.869	33	72.4	19.9	1	0.230323	31.3311	2016	RCP1.9
2016-07-27	35.0042	135.869	33.3	73.1	17.2	1	0.199073	31.5323	2016	RCP1.9
2016-07-28	35.0042	135.869	31.6	75.7	16.2	1	0.187499	30.1893	2016	RCP1.9
2016-07-29	35.0042	135.869	31.5	72	14.7	1.1	0.170138	29.5053	2016	RCP1.9
2016-07-30	35.0042	135.869	33.2	70.5	17.1	1.1	0.197915	31.0757	2016	RCP1.9
2016-07-31	35.0042	135.869	33.3	70.4	18.3	1.2	0.211804	31.2305	2016	RCP1.9
2016-08-01	35.0042	135.869	35	62.3	23.1	1.6	0.267359	31.9778	2016	RCP1.9
2016-08-02	35.0042	135.869	32.5	65.6	20.7	1.5	0.239582	29.9804	2016	RCP1.9
2016-08-03	35.0042	135.869	34.6	61.4	24.5	1.6	0.283563	31.5693	2016	RCP1.9
2016-08-04	35.0042	135.869	35.4	62.3	24.8	1.5	0.287035	32.4505	2016	RCP1.9
2016-08-05	35.0042	135.869	36.7	62.1	25.2	1.3	0.291665	33.6481	2016	RCP1.9
2016-08-06	35.0042	135.869	36	63.4	23.9	1.5	0.276619	33.1048	2016	RCP1.9
2016-08-07	35.0042	135.869	34.8	65.8	22	1.4	0.254628	32.2257	2016	RCP1.9
2016-08-08	35.0042	135.869	32.6	72.4	16.6	0.8	0.192128	30.7465	2016	RCP1.9
2016-08-09	35.0042	135.869	31.9	73.3	16.9	1.1	0.195601	30.2047	2016	RCP1.9
2016-08-10	35.0042	135.869	29.7	78.3	13.1	1.3	0.151619	28.4605	2016	RCP1.9
2016-08-11	35.0042	135.869	28.8	78	11.8	1.8	0.136573	27.4333	2016	RCP1.9
2016-08-12	35.0042	135.869	31	72.4	13.1	2	0.151619	28.9184	2016	RCP1.9
2016-08-13	35.0042	135.869	29.2	71.8	11.9	2.1	0.137731	27.0481	2016	RCP1.9
2016-08-14	35.0042	135.869	32.5	65.4	20	1.7	0.23148	29.8981	2016	RCP1.9
2016-08-15	35.0042	135.869	35	58.8	23.9	1.7	0.276619	31.5311	2016	RCP1.9
2016-08-16	35.0042	135.869	33.5	68.5	19.6	1.5	0.22685	31.2291	2016	RCP1.9
2016-08-17	35.0042	135.869	30.3	77.8	11.9	1.8	0.137731	28.8596	2016	RCP1.9
2016-08-18	35.0042	135.869	28	79.2	4.1	2.6	0.0474534	26.156	2016	RCP1.9
2016-08-19	35.0042	135.869	28.3	82.9	9.5	1.8	0.109953	27.3672	2016	RCP1.9
2016-08-20	35.0042	135.869	26.9	89.9	7.8	1.7	0.0902772	26.6847	2016	RCP1.9
2016-08-21	35.0042	135.869	27.1	89.3	8.4	1.6	0.0972216	26.8669	2016	RCP1.9
2016-08-22	35.0042	135.869	28.1	82.5	9.8	1.5	0.113425	27.164	2016	RCP1.9
2016-08-23	35.0042	135.869	29.2	79.9	12.4	1.2	0.143518	28.1298	2016	RCP1.9
2016-08-24	35.0042	135.869	31	79	13.9	1	0.160879	29.8773	2016	RCP1.9
2016-08-25	35.0042	135.869	34.1	68.2	20.9	1.1	0.241897	31.8544	2016	RCP1.9
2016-08-26	35.0042	135.869	36.4	62.2	23.4	1.1	0.270832	33.2937	2016	RCP1.9
2016-08-27	35.0042	135.869	36.2	62.1	23.4	1.5	0.270832	33.0732	2016	RCP1.9
2016-08-28	35.0042	135.869	35.3	64.1	22.4	1.6	0.259258	32.4635	2016	RCP1.9
2016-08-29	35.0042	135.869	32.1	66.7	17.2	1.8	0.199073	29.5092	2016	RCP1.9
2016-08-30	35.0042	135.869	33.2	56.8	20.5	2.6	0.237267	29.3712	2016	RCP1.9
2016-08-31	35.0042	135.869	33.3	65.5	18.7	3.8	0.216434	30.4483	2016	RCP1.9
2016-09-01	35.0042	135.869	27.9	74.2	6.4	6	0.0740736	25.4587	2016	RCP1.9
2016-09-02	35.0042	135.869	26.9	94.9	2.8	1.9	0.0324072	26.8444	2016	RCP1.9
2016-09-03	35.0042	135.869	32.5	78.9	13.6	1.1	0.157406	31.2854	2016	RCP1.9
2016-09-04	35.0042	135.869	29.3	84.6	11.4	1.3	0.131944	28.7252	2016	RCP1.9
2016-09-05	35.0042	135.869	28.2	85.3	10.1	1.3	0.116897	27.6312	2016	RCP1.9
2016-09-06	35.0042	135.869	25	91.3	7.4	1.3	0.0856476	24.9353	2016	RCP1.9
2016-09-07	35.0042	135.869	24.5	93.2	8.8	0.8	0.101851	24.7797	2016	RCP1.9
2016-09-08	35.0042	135.869	27.2	82.4	10.1	1	0.116897	26.3255	2016	RCP1.9
2016-09-09	35.0042	135.869	30.2	75.2	15.8	0.9	0.182869	28.7663	2016	RCP1.9
2016-09-10	35.0042	135.869	31.6	72.1	17.4	0.8	0.201388	29.8151	2016	RCP1.9
2016-09-11	35.0042	135.869	32.2	71	17.3	0.9	0.20023	30.2255	2016	RCP1.9
2016-09-12	35.0042	135.869	30.8	75.9	14.2	0.8	0.164351	29.3221	2016	RCP1.9
2016-09-13	35.0042	135.869	31.1	73.4	16	1	0.185184	29.4027	2016	RCP1.9
2016-09-14	35.0042	135.869	27	72.7	9.3	1.8	0.107638	24.896	2016	RCP1.9
2016-09-15	35.0042	135.869	25.3	77.1	7.6	1.4	0.0879624	23.6657	2016	RCP1.9
2016-09-16	35.0042	135.869	27.6	78.1	13.4	1	0.155092	26.452	2016	RCP1.9
2016-09-17	35.0042	135.869	30.1	66.2	18.1	1.2	0.209489	27.6813	2016	RCP1.9
2016-09-18	35.0042	135.869	29.6	67.5	14.5	1.5	0.167823	27.1152	2016	RCP1.9
2016-09-19	35.0042	135.869	23.5	81.6	3.9	4.3	0.0451386	21.9484	2016	RCP1.9
2016-09-20	35.0042	135.869	26.6	69.3	14.1	1.8	0.163193	24.4805	2016	RCP1.9
2016-09-21	35.0042	135.869	27.9	67.1	17.6	1.4	0.203702	25.7014	2016	RCP1.9
2016-09-22	35.0042	135.869	24.5	81.2	4.7	3.9	0.0543978	22.9673	2016	RCP1.9
2016-09-23	35.0042	135.869	28.6	70.5	15	1.5	0.17361	26.5809	2016	RCP1.9
2016-09-24	35.0042	135.869	27.6	66.4	16.5	1.5	0.190971	25.2597	2016	RCP1.9
2016-09-25	35.0042	135.869	26	66.8	16.1	1.3	0.186341	23.8029	2016	RCP1.9
2016-09-26	35.0042	135.869	26.7	67.7	16.1	1.1	0.186341	24.5692	2016	RCP1.9
2016-09-27	35.0042	135.869	24.9	71	11.6	1.1	0.134258	22.933	2016	RCP1.9
2016-09-28	35.0042	135.869	24.6	72.9	12	1.5	0.138888	22.8645	2016	RCP1.9
2016-09-29	35.0042	135.869	25.9	74.7	10.2	1.3	0.118055	24.1773	2016	RCP1.9
2016-09-30	35.0042	135.869	26.8	79.6	9.6	1.1	0.11111	25.5676	2016	RCP1.9
2016-10-01	35.0042	135.869	26.5	72.9	8.8	1.7	0.101851	24.4125	2016	RCP1.9
2016-10-02	35.0042	135.869	22.8	65.1	6.9	2.2	0.0798606	19.9164	2016	RCP1.9
2016-10-03	35.0042	135.869	22.2	62.7	16	1.5	0.185184	19.8313	2016	RCP1.9
2016-10-04	35.0042	135.869	21.5	74.5	7.1	1.1	0.0821754	19.7343	2016	RCP1.9
2016-10-05	35.0042	135.869	18	86.3	1.6	1.8	0.0185184	16.9661	2016	RCP1.9
2016-10-06	35.0042	135.869	22	65.2	13	1.6	0.150462	19.6846	2016	RCP1.9
2016-10-07	35.0042	135.869	23.4	64.7	17.8	1.2	0.206017	21.2832	2016	RCP1.9
2016-10-08	35.0042	135.869	24.5	64.8	17.3	1.2	0.20023	22.277	2016	RCP1.9
2016-10-09	35.0042	135.869	23.6	69.6	13.1	1.3	0.151619	21.6574	2016	RCP1.9
2016-10-10	35.0042	135.869	23.4	70.5	11.4	1.7	0.131944	21.4175	2016	RCP1.9
2016-10-11	35.0042	135.869	20	78.1	3.9	2.2	0.0451386	18.3268	2016	RCP1.9
2016-10-12	35.0042	135.869	18.8	95.5	1.5	1.2	0.017361	18.6305	2016	RCP1.9
2016-10-13	35.0042	135.869	21.7	90.4	5.9	0.8	0.0682866	21.4478	2016	RCP1.9
2016-10-14	35.0042	135.869	23.3	78.5	9.9	1.1	0.114583	22.0885	2016	RCP1.9
2016-10-15	35.0042	135.869	22.3	80.1	8.2	1.2	0.0949068	21.1514	2016	RCP1.9
2016-10-16	35.0042	135.869	24.3	71.3	15.9	1.2	0.184027	22.7014	2016	RCP1.9
2016-10-17	35.0042	135.869	24.6	77	15.4	0.7	0.17824	23.6011	2016	RCP1.9
2016-10-18	35.0042	135.869	23.8	80.4	8.6	0.6	0.0995364	22.7023	2016	RCP1.9
2016-10-19	35.0042	135.869	25.1	78.4	12.1	0.7	0.140045	24.0003	2016	RCP1.9
2016-10-20	35.0042	135.869	24.6	72.4	10.9	0.9	0.126157	22.7626	2016	RCP1.9
2016-10-21	35.0042	135.869	22.9	77.7	8.2	0.8	0.0949068	21.5054	2016	RCP1.9
2016-10-22	35.0042	135.869	24.4	72.5	12.8	1.1	0.148147	22.7128	2016	RCP1.9
2016-10-23	35.0042	135.869	23.7	72.5	12.5	1.2	0.144675	22.0225	2016	RCP1.9
2016-10-24	35.0042	135.869	24.2	77.1	13.7	0.7	0.158564	23.1082	2016	RCP1.9
2016-10-25	35.0042	135.869	25.1	72.1	12.8	1	0.148147	23.3369	2016	RCP1.9
2016-10-26	35.0042	135.869	24	67.2	11.9	1.7	0.137731	21.6643	2016	RCP1.9
2016-10-27	35.0042	135.869	22.4	71.3	7	1.7	0.081018	20.2203	2016	RCP1.9
2016-10-28	35.0042	135.869	21.8	74.1	7	1.3	0.081018	19.9603	2016	RCP1.9
2016-10-29	35.0042	135.869	17.6	64.9	3.5	2.1	0.040509	14.8156	2016	RCP1.9
2016-10-30	35.0042	135.869	16	54.4	8.7	1.8	0.100694	12.8901	2016	RCP1.9
2016-10-31	35.0042	135.869	16	58.8	9.9	1.5	0.114583	13.3696	2016	RCP1.9
2016-11-01	35.0042	135.869	19.3	70.1	15.5	0.8	0.179397	17.8682	2016	RCP1.9
2016-11-02	35.0042	135.869	19.8	67	13.5	1.1	0.156249	17.8848	2016	RCP1.9
2016-11-03	35.0042	135.869	19.1	67.2	13.8	1.1	0.159721	17.2734	2016	RCP1.9
2016-11-04	35.0042	135.869	19.1	76	15	0.6	0.17361	18.2066	2016	RCP1.9
2016-11-05	35.0042	135.869	18.2	72	7	0.9	0.081018	16.3681	2016	RCP1.9
2016-11-06	35.0042	135.869	18.6	70.1	8.9	1.1	0.103009	16.7096	2016	RCP1.9
2016-11-07	35.0042	135.869	18.1	73.7	10.6	0.7	0.122684	16.7172	2016	RCP1.9
2016-11-08	35.0042	135.869	14.9	73.8	4	1.5	0.046296	13.1157	2016	RCP1.9
2016-11-09	35.0042	135.869	15.5	46.5	9.8	2.6	0.113425	11.829	2016	RCP1.9
2016-11-10	35.0042	135.869	14	49.4	6.5	2.1	0.075231	10.5203	2016	RCP1.9
2016-11-11	35.0042	135.869	14.3	60	8.9	1.9	0.103009	11.8236	2016	RCP1.9
2016-11-12	35.0042	135.869	12.9	71.2	7.6	1.6	0.0879624	11.3057	2016	RCP1.9
2016-11-13	35.0042	135.869	14.4	75.7	7.5	1.1	0.086805	13.0983	2016	RCP1.9
2016-11-14	35.0042	135.869	14	72	4.7	2.1	0.0543978	12.143	2016	RCP1.9
2016-11-15	35.0042	135.869	12.2	66.8	8.4	2.7	0.0972216	10.3242	2016	RCP1.9
2016-11-16	35.0042	135.869	14.3	71.2	10.9	1.1	0.126157	12.9081	2016	RCP1.9
2016-11-17	35.0042	135.869	15.8	77.9	10.3	0.6	0.119212	14.8657	2016	RCP1.9
2016-11-18	35.0042	135.869	17.6	77.9	12	0.4	0.138888	16.7363	2016	RCP1.9
2016-11-19	35.0042	135.869	18.2	73	7.4	1.7	0.0856476	16.4446	2016	RCP1.9
2016-11-20	35.0042	135.869	17.5	73.5	1.2	3.4	0.0138888	15.2137	2016	RCP1.9
2016-11-21	35.0042	135.869	13.4	74.2	9.8	1.1	0.113425	12.206	2016	RCP1.9
2016-11-22	35.0042	135.869	14.1	71.8	11	1.1	0.127314	12.7742	2016	RCP1.9
2016-11-23	35.0042	135.869	15.8	70.1	8.5	2	0.098379	13.9959	2016	RCP1.9
2016-11-24	35.0042	135.869	12.4	49.9	6.2	2.8	0.0717588	9.08614	2016	RCP1.9
2016-11-25	35.0042	135.869	12.9	70.9	9.3	1.1	0.107638	11.4442	2016	RCP1.9
2016-11-26	35.0042	135.869	12.2	79	4.6	1	0.0532404	11.0074	2016	RCP1.9
2016-11-27	35.0042	135.869	13.7	80.2	3.7	1.5	0.0428238	12.4454	2016	RCP1.9
2016-11-28	35.0042	135.869	11.4	74.5	2.9	1.6	0.0335646	9.74033	2016	RCP1.9
2016-11-29	35.0042	135.869	10.9	61.1	3.5	2.2	0.040509	8.35265	2016	RCP1.9
2016-11-30	35.0042	135.869	10.6	61.8	7.6	2.4	0.0879624	8.4488	2016	RCP1.9
2016-12-01	35.0042	135.869	8.5	72.4	9.4	1.1	0.108796	7.40028	2016	RCP1.9
2016-12-02	35.0042	135.869	10.8	61.2	11.4	1.4	0.131944	8.93875	2016	RCP1.9
2016-12-03	35.0042	135.869	11.4	65.8	8	1.5	0.092592	9.54686	2016	RCP1.9
2016-12-04	35.0042	135.869	11.3	65.6	8	1.9	0.092592	9.41719	2016	RCP1.9
2016-12-05	35.0042	135.869	9.1	60.8	5.6	3	0.0648144	6.81707	2016	RCP1.9
2016-12-06	35.0042	135.869	7.7	59.5	8.5	3.1	0.098379	5.68672	2016	RCP1.9
2016-12-07	35.0042	135.869	8.2	61.2	6.6	2	0.0763884	6.15827	2016	RCP1.9
2016-12-08	35.0042	135.869	10.3	72.6	9.2	0.9	0.106481	9.11339	2016	RCP1.9
2016-12-09	35.0042	135.869	11.7	77.1	8	1	0.092592	10.6623	2016	RCP1.9
2016-12-10	35.0042	135.869	11.5	76.1	5.2	1.3	0.0601848	10.1578	2016	RCP1.9
2016-12-11	35.0042	135.869	13.6	75.5	9.7	0.8	0.112268	12.5061	2016	RCP1.9
2016-12-12	35.0042	135.869	10.8	88	1.4	1.4	0.0162036	9.98255	2016	RCP1.9
2016-12-13	35.0042	135.869	11.1	55.8	4.4	3.9	0.0509256	8.14311	2016	RCP1.9
2016-12-14	35.0042	135.869	8.8	64	10.8	1.4	0.124999	7.24323	2016	RCP1.9
2016-12-15	35.0042	135.869	10.3	77.4	9.9	0.8	0.114583	9.49656	2016	RCP1.9
2016-12-16	35.0042	135.869	11.4	82.2	5.3	0.7	0.0613422	10.5357	2016	RCP1.9
2016-12-17	35.0042	135.869	18.6	98.3	0.8	5.1	0.0092592	18.4007	2016	RCP1.9
2016-12-18	35.0042	135.869	19.5	60.1	5.7	3	0.0659718	16.2495	2016	RCP1.9
2016-12-19	35.0042	135.869	13.1	59.2	9.3	2.1	0.107638	10.6903	2016	RCP1.9
2016-12-20	35.0042	135.869	10.3	65.5	7.1	1.7	0.0821754	8.42426	2016	RCP1.9
2016-12-21	35.0042	135.869	8.7	94.7	0.6	1.4	0.0069444	8.25065	2016	RCP1.9
2016-12-22	35.0042	135.869	10.5	70.9	0.7	3.9	0.0081018	8.3173	2016	RCP1.9
2016-12-23	35.0042	135.869	7.5	54.5	9.8	3.7	0.113425	5.27427	2016	RCP1.9
2016-12-24	35.0042	135.869	6.1	66.1	7.3	2.9	0.0844902	4.51433	2016	RCP1.9
2016-12-25	35.0042	135.869	8.1	70.6	10.1	1.3	0.116897	6.95378	2016	RCP1.9
2016-12-26	35.0042	135.869	8.6	62.4	9.7	1.5	0.112268	6.86988	2016	RCP1.9
2016-12-27	35.0042	135.869	9.4	71.6	10.1	1	0.116897	8.25929	2016	RCP1.9
2016-12-28	35.0042	135.869	10.5	80	9.7	0.8	0.112268	9.85047	2016	RCP1.9
2016-12-29	35.0042	135.869	11.7	81.7	9.4	0.8	0.108796	11.1115	2016	RCP1.9
2016-12-30	35.0042	135.869	13.1	81.2	7.9	1.1	0.0914346	12.3031	2016	RCP1.9
2016-12-31	35.0042	135.869	15.2	78.9	6.5	2.1	0.075231	13.988	2016	RCP1.9
2017-01-01	35.0042	135.869	11.8	62.8	2.5	4.9	0.028935	9.05792	2017	RCP1.9
2017-01-02	35.0042	135.869	4.8	66.6	6.4	2.8	0.0740736	3.26751	2017	RCP1.9
2017-01-03	35.0042	135.869	5.9	65.7	6.8	1.8	0.0787032	4.33001	2017	RCP1.9
2017-01-04	35.0042	135.869	6.7	77.3	5.8	2	0.0671292	5.64034	2017	RCP1.9
2017-01-05	35.0042	135.869	5	76.7	7.4	1.5	0.0856476	4.13272	2017	RCP1.9
2017-01-06	35.0042	135.869	4.8	74.9	8.1	1.5	0.0937494	3.90348	2017	RCP1.9
2017-01-07	35.0042	135.869	3.3	82	8.4	1.9	0.0972216	2.80743	2017	RCP1.9
2017-01-08	35.0042	135.869	5.5	75.5	9.4	1.2	0.108796	4.72106	2017	RCP1.9
2017-01-09	35.0042	135.869	7.2	80.1	9.7	0.7	0.112268	6.66565	2017	RCP1.9
2017-01-10	35.0042	135.869	9.4	74.7	7.8	0.9	0.0902772	8.28835	2017	RCP1.9
2017-01-11	35.0042	135.869	9.8	74.9	4.4	1.4	0.0509256	8.3797	2017	RCP1.9
2017-01-12	35.0042	135.869	7.8	69.1	6	1.2	0.069444	6.26564	2017	RCP1.9
2017-01-13	35.0042	135.869	6.8	89	3.6	0	0.0416664	6.33933	2017	RCP1.9
2017-01-14	35.0042	135.869	9.1	73.8	5.3	1.4	0.0613422	7.71577	2017	RCP1.9
2017-01-15	35.0042	135.869	6.4	59.8	7.3	3.7	0.0844902	4.39362	2017	RCP1.9
2017-01-16	35.0042	135.869	5.5	67.7	8.2	1.5	0.0949068	4.19399	2017	RCP1.9
2017-01-17	35.0042	135.869	7.3	66.7	7.7	0.9	0.0891198	5.80919	2017	RCP1.9
2017-01-18	35.0042	135.869	6.7	60	6.5	1.9	0.075231	4.71705	2017	RCP1.9
2017-01-19	35.0042	135.869	7.4	57.8	7.7	1	0.0891198	5.37127	2017	RCP1.9
2017-01-20	35.0042	135.869	8.8	59.5	9.3	1.1	0.107638	6.86259	2017	RCP1.9
2017-01-21	35.0042	135.869	8.1	71.8	6	1.5	0.069444	6.69435	2017	RCP1.9
2017-01-22	35.0042	135.869	6	73.7	6.4	2	0.0740736	4.81857	2017	RCP1.9
2017-01-23	35.0042	135.869	4.7	72	8.8	1.7	0.101851	3.70292	2017	RCP1.9
2017-01-24	35.0042	135.869	6.7	73.4	11.5	1.2	0.133101	5.90638	2017	RCP1.9
2017-01-25	35.0042	135.869	8.6	62.3	13.2	1.5	0.152777	7.12334	2017	RCP1.9
2017-01-26	35.0042	135.869	10.7	74	6.9	1	0.0798606	9.40235	2017	RCP1.9
2017-01-27	35.0042	135.869	11.2	69.8	10.5	0.9	0.121527	9.86839	2017	RCP1.9
2017-01-28	35.0042	135.869	10.3	46.9	8.6	2.6	0.0995364	7.23562	2017	RCP1.9
2017-01-29	35.0042	135.869	8.7	48.3	11.7	2.6	0.135416	6.16338	2017	RCP1.9
2017-01-30	35.0042	135.869	4.7	62.6	7.1	2.5	0.0821754	3.04318	2017	RCP1.9
2017-01-31	35.0042	135.869	6.7	59.9	12.6	1.2	0.145832	5.21819	2017	RCP1.9
2017-02-01	35.0042	135.869	8	64.6	7.8	1.4	0.0902772	6.3117	2017	RCP1.9
2017-02-02	35.0042	135.869	10.5	59.4	12.5	1.5	0.144675	8.61736	2017	RCP1.9
2017-02-03	35.0042	135.869	9.5	63.3	6.4	3	0.0740736	7.40962	2017	RCP1.9
2017-02-04	35.0042	135.869	8	64.5	10.5	2	0.121527	6.47923	2017	RCP1.9
2017-02-05	35.0042	135.869	6.9	60.3	8.3	2.6	0.0960642	5.01878	2017	RCP1.9
2017-02-06	35.0042	135.869	8.1	60.8	11.5	2.1	0.133101	6.41471	2017	RCP1.9
2017-02-07	35.0042	135.869	8	62	10.8	1.8	0.124999	6.36133	2017	RCP1.9
2017-02-08	35.0042	135.869	8.9	62.1	13.8	1.3	0.159721	7.4402	2017	RCP1.9
2017-02-09	35.0042	135.869	9.4	68.8	13.4	0.9	0.155092	8.32709	2017	RCP1.9
2017-02-10	35.0042	135.869	11.7	67.2	12.6	1.2	0.145832	10.2901	2017	RCP1.9
2017-02-11	35.0042	135.869	12.7	67.4	11.2	1.4	0.129629	11.1217	2017	RCP1.9
2017-02-12	35.0042	135.869	10.9	68.7	3.7	3.2	0.0428238	8.83834	2017	RCP1.9
2017-02-13	35.0042	135.869	7	58.1	11	3.1	0.127314	5.16033	2017	RCP1.9
2017-02-14	35.0042	135.869	3.6	73	11.3	2.7	0.130786	2.84365	2017	RCP1.9
2017-02-15	35.0042	135.869	6.3	72.5	12.9	1.1	0.149305	5.58476	2017	RCP1.9
2017-02-16	35.0042	135.869	9.2	61.6	13.3	1.3	0.153934	7.64715	2017	RCP1.9
2017-02-17	35.0042	135.869	7.4	81	4.8	1.2	0.0555552	6.49522	2017	RCP1.9
2017-02-18	35.0042	135.869	12.6	59.5	15	1.3	0.17361	10.7224	2017	RCP1.9
2017-02-19	35.0042	135.869	12.4	64.3	15.1	0.8	0.174767	10.9296	2017	RCP1.9
2017-02-20	35.0042	135.869	15.4	54.9	16.8	1.4	0.194443	13.0061	2017	RCP1.9
2017-02-21	35.0042	135.869	14.8	70.9	6.5	1.8	0.075231	12.9741	2017	RCP1.9
2017-02-22	35.0042	135.869	7.4	78.8	4.6	1	0.0532404	6.36035	2017	RCP1.9
2017-02-23	35.0042	135.869	12.4	63.4	17.3	0.8	0.20023	11.0138	2017	RCP1.9
2017-02-24	35.0042	135.869	12.6	59.3	12	1.1	0.138888	10.5039	2017	RCP1.9
2017-02-25	35.0042	135.869	12.5	56.7	14.9	1.7	0.172453	10.3948	2017	RCP1.9
2017-02-26	35.0042	135.869	10.6	68.6	12.2	0.7	0.141203	9.36087	2017	RCP1.9
2017-02-27	35.0042	135.869	13.9	67.3	17.3	0.6	0.20023	12.7096	2017	RCP1.9
2017-02-28	35.0042	135.869	14.9	61.5	13.3	1.2	0.153934	12.8595	2017	RCP1.9
2017-03-01	35.0042	135.869	10.4	53	9.3	3.4	0.107638	7.74452	2017	RCP1.9
2017-03-02	35.0042	135.869	7.3	49.8	9.8	3.1	0.113425	4.8538	2017	RCP1.9
2017-03-03	35.0042	135.869	7.2	54.8	10.5	3	0.121527	5.11665	2017	RCP1.9
2017-03-04	35.0042	135.869	7.7	67.1	15.2	1.6	0.175925	6.72153	2017	RCP1.9
2017-03-05	35.0042	135.869	11.1	56.8	14	1.3	0.162036	9.10037	2017	RCP1.9
2017-03-06	35.0042	135.869	12.6	69	7.8	1.8	0.0902772	10.864	2017	RCP1.9
2017-03-07	35.0042	135.869	13	58.3	14.4	1.3	0.166666	10.9534	2017	RCP1.9
2017-03-08	35.0042	135.869	8.4	84.8	1.9	1	0.0219906	7.46964	2017	RCP1.9
2017-03-09	35.0042	135.869	12.1	67.5	8.8	1.8	0.101851	10.3647	2017	RCP1.9
2017-03-10	35.0042	135.869	10.9	53.5	12.7	1.5	0.14699	8.58686	2017	RCP1.9
2017-03-11	35.0042	135.869	7.7	67.5	6.3	1.9	0.0729162	6.06031	2017	RCP1.9
2017-03-12	35.0042	135.869	7.1	56.8	11	2.4	0.127314	5.21526	2017	RCP1.9
2017-03-13	35.0042	135.869	8.1	62.6	17.4	1.4	0.201388	6.98083	2017	RCP1.9
2017-03-14	35.0042	135.869	11.2	60.6	18	1	0.208332	9.7486	2017	RCP1.9
2017-03-15	35.0042	135.869	15.6	51.7	20.1	1.6	0.232637	13.1249	2017	RCP1.9
2017-03-16	35.0042	135.869	13.8	76.3	4.8	1.9	0.0555552	12.3077	2017	RCP1.9
2017-03-17	35.0042	135.869	11.5	77.6	2.9	2.4	0.0335646	10.0099	2017	RCP1.9
2017-03-18	35.0042	135.869	13.2	58.4	18.4	1.3	0.212962	11.4147	2017	RCP1.9
2017-03-19	35.0042	135.869	14.3	59.3	16.2	1.3	0.187499	12.3344	2017	RCP1.9
2017-03-20	35.0042	135.869	13.1	48.2	15.6	2.3	0.180554	10.3065	2017	RCP1.9
2017-03-21	35.0042	135.869	15.5	53.1	21.6	1.3	0.249998	13.2633	2017	RCP1.9
2017-03-22	35.0042	135.869	18.4	53	13.2	2.6	0.152777	15.1987	2017	RCP1.9
2017-03-23	35.0042	135.869	15.1	55.4	13	1.8	0.150462	12.4894	2017	RCP1.9
2017-03-24	35.0042	135.869	16.2	52.4	19.2	1.9	0.222221	13.6409	2017	RCP1.9
2017-03-25	35.0042	135.869	11.5	49.1	17.6	2.7	0.203702	9.0821	2017	RCP1.9
2017-03-26	35.0042	135.869	10.4	61.7	18	1.9	0.208332	9.0421	2017	RCP1.9
2017-03-27	35.0042	135.869	10.7	69.1	16	1.5	0.185184	9.71264	2017	RCP1.9
2017-03-28	35.0042	135.869	13	57.9	16.7	1.5	0.193286	11.0709	2017	RCP1.9
2017-03-29	35.0042	135.869	12.7	62.6	14.1	2.1	0.163193	10.9351	2017	RCP1.9
2017-03-30	35.0042	135.869	10.4	57.4	17.1	1.6	0.197915	8.70778	2017	RCP1.9
2017-03-31	35.0042	135.869	15.5	60.4	23.9	1	0.276619	14.0228	2017	RCP1.9
2017-04-01	35.0042	135.869	19.6	47.8	21.1	1.4	0.244211	16.3742	2017	RCP1.9
2017-04-02	35.0042	135.869	19.5	62.8	15.5	2.1	0.179397	17.2931	2017	RCP1.9
2017-04-03	35.0042	135.869	15.1	72.7	7	2.1	0.081018	13.4262	2017	RCP1.9
2017-04-04	35.0042	135.869	23.1	48.2	19.5	2.1	0.225693	19.3357	2017	RCP1.9
2017-04-05	35.0042	135.869	15.7	73.2	4.5	2.3	0.052083	13.8219	2017	RCP1.9
2017-04-06	35.0042	135.869	16.2	43.9	22.4	2.6	0.259258	13.0818	2017	RCP1.9
2017-04-07	35.0042	135.869	12.8	42.3	20.3	2.5	0.234952	9.90257	2017	RCP1.9
2017-04-08	35.0042	135.869	14.6	43.5	22.9	2	0.265045	11.7332	2017	RCP1.9
2017-04-09	35.0042	135.869	17.7	48.2	24.9	1.2	0.288193	14.988	2017	RCP1.9
2017-04-10	35.0042	135.869	17.9	48.2	17.7	1.1	0.20486	14.7212	2017	RCP1.9
2017-04-11	35.0042	135.869	15.1	72.4	10.2	1.8	0.118055	13.6675	2017	RCP1.9
2017-04-12	35.0042	135.869	13.2	81.2	4.1	2.3	0.0474534	12.0244	2017	RCP1.9
2017-04-13	35.0042	135.869	13.8	77.5	5.1	2.6	0.0590274	12.3856	2017	RCP1.9
2017-04-14	35.0042	135.869	12.1	73.3	7.9	1.9	0.0914346	10.7106	2017	RCP1.9
2017-04-15	35.0042	135.869	20.5	54.8	21.5	1.5	0.248841	17.8613	2017	RCP1.9
2017-04-16	35.0042	135.869	15.4	71.7	4.7	2.6	0.0543978	13.413	2017	RCP1.9
2017-04-17	35.0042	135.869	17.3	79.8	8.6	1.3	0.0995364	16.3061	2017	RCP1.9
2017-04-18	35.0042	135.869	24.3	56.2	24.6	1.2	0.28472	21.6173	2017	RCP1.9
2017-04-19	35.0042	135.869	21.5	70.1	14.5	1.5	0.167823	19.8256	2017	RCP1.9
2017-04-20	35.0042	135.869	21.1	52.6	20.6	1.6	0.238424	18.1185	2017	RCP1.9
2017-04-21	35.0042	135.869	20.9	53.1	18.2	2.1	0.210647	17.8066	2017	RCP1.9
2017-04-22	35.0042	135.869	16.8	73.5	8.1	2.3	0.0937494	15.1812	2017	RCP1.9
2017-04-23	35.0042	135.869	23.2	54.7	26	1	0.300924	20.5623	2017	RCP1.9
2017-04-24	35.0042	135.869	25.7	52.7	22.9	2	0.265045	22.3362	2017	RCP1.9
2017-04-25	35.0042	135.869	20.7	72.7	12.2	3.7	0.141203	19.0371	2017	RCP1.9
2017-04-26	35.0042	135.869	24.5	54.7	22.6	1.4	0.261572	21.5036	2017	RCP1.9
2017-04-27	35.0042	135.869	24.8	61	17	1.6	0.196758	22.0939	2017	RCP1.9
2017-04-28	35.0042	135.869	23.5	72.5	12.5	1.9	0.144675	21.7932	2017	RCP1.9
2017-04-29	35.0042	135.869	19.8	89.4	5.1	1.4	0.0590274	19.3551	2017	RCP1.9
2017-04-30	35.0042	135.869	25.1	73.7	16	1.4	0.185184	23.7171	2017	RCP1.9
2017-05-01	35.0042	135.869	22.9	82	8.1	1.1	0.0937494	21.9288	2017	RCP1.9
2017-05-02	35.0042	135.869	27.2	59.6	22.4	1.5	0.259258	24.4739	2017	RCP1.9
2017-05-03	35.0042	135.869	23.4	67.8	9.1	2.9	0.105323	20.8894	2017	RCP1.9
2017-05-04	35.0042	135.869	22.1	58.4	20.4	2.4	0.23611	19.5399	2017	RCP1.9
2017-05-05	35.0042	135.869	21.1	65.7	11.6	2.7	0.134258	18.7359	2017	RCP1.9
2017-05-06	35.0042	135.869	20.2	97.7	3.2	2.1	0.0370368	20.3555	2017	RCP1.9
2017-05-07	35.0042	135.869	24.9	65.7	16.9	1.3	0.195601	22.7132	2017	RCP1.9
2017-05-08	35.0042	135.869	23.4	84.5	6.2	1.4	0.0717588	22.5122	2017	RCP1.9
2017-05-09	35.0042	135.869	20.5	76.7	8.8	1.2	0.101851	19.1234	2017	RCP1.9
2017-05-10	35.0042	135.869	26	53.2	21.3	1.5	0.246526	22.5902	2017	RCP1.9
2017-05-11	35.0042	135.869	17.9	80	4.4	2	0.0509256	16.5277	2017	RCP1.9
2017-05-12	35.0042	135.869	22.5	66.9	12	2.1	0.138888	20.2211	2017	RCP1.9
2017-05-13	35.0042	135.869	24.8	65.8	12.3	2.2	0.14236	22.2563	2017	RCP1.9
2017-05-14	35.0042	135.869	25	73.9	11.2	1.9	0.129629	23.2719	2017	RCP1.9
2017-05-15	35.0042	135.869	21.4	82.2	6.6	1.4	0.0763884	20.3511	2017	RCP1.9
2017-05-16	35.0042	135.869	22.7	82	6.7	1.9	0.0775458	21.5773	2017	RCP1.9
2017-05-17	35.0042	135.869	23.4	81.3	9	1.7	0.104166	22.3776	2017	RCP1.9
2017-05-18	35.0042	135.869	24.3	63.7	17.3	1.2	0.20023	21.973	2017	RCP1.9
2017-05-19	35.0042	135.869	29.6	56.5	27	1.1	0.312498	26.5615	2017	RCP1.9
2017-05-20	35.0042	135.869	30.2	57.8	24.8	1.3	0.287035	27.1289	2017	RCP1.9
2017-05-21	35.0042	135.869	29	60	22.2	1.5	0.256943	26.1468	2017	RCP1.9
2017-05-22	35.0042	135.869	30.8	57.2	26.1	1.6	0.302081	27.6518	2017	RCP1.9
2017-05-23	35.0042	135.869	30.6	60.8	19.7	2.2	0.228008	27.508	2017	RCP1.9
2017-05-24	35.0042	135.869	23.1	81.8	8.8	1.5	0.101851	22.1343	2017	RCP1.9
2017-05-25	35.0042	135.869	25	74.9	14.1	1.4	0.163193	23.6219	2017	RCP1.9
2017-05-26	35.0042	135.869	24.4	73.8	14.1	0.7	0.163193	22.9702	2017	RCP1.9
2017-05-27	35.0042	135.869	25.6	67	12.3	2.1	0.14236	23.1384	2017	RCP1.9
2017-05-28	35.0042	135.869	18.9	59.4	18.6	3.6	0.215276	16.5503	2017	RCP1.9
2017-05-29	35.0042	135.869	23.7	60.3	22.1	1.5	0.255785	21.3486	2017	RCP1.9
2017-05-30	35.0042	135.869	18.5	83.3	5.3	1.5	0.0613422	17.5132	2017	RCP1.9
2017-05-31	35.0042	135.869	21.4	69.4	9.1	2.1	0.105323	19.229	2017	RCP1.9
2017-06-01	35.0042	135.869	21.4	65	18.3	1.7	0.211804	19.4698	2017	RCP1.9
2017-06-02	35.0042	135.869	22.5	63.7	19.9	1.2	0.230323	20.4854	2017	RCP1.9
2017-06-03	35.0042	135.869	28.2	60.2	25.6	1.1	0.296294	25.6661	2017	RCP1.9
2017-06-04	35.0042	135.869	27.7	63.3	19.8	1.2	0.229165	25.2209	2017	RCP1.9
2017-06-05	35.0042	135.869	22.3	69.6	13.1	1.4	0.151619	20.432	2017	RCP1.9
2017-06-06	35.0042	135.869	24.6	70.5	18.3	1.2	0.211804	23.0585	2017	RCP1.9
2017-06-07	35.0042	135.869	26.4	66	16.8	1.3	0.194443	24.131	2017	RCP1.9
2017-06-08	35.0042	135.869	19.7	81.7	3.4	1.6	0.0393516	18.372	2017	RCP1.9
2017-06-09	35.0042	135.869	20.1	76.4	5	1.8	0.05787	18.3736	2017	RCP1.9
2017-06-10	35.0042	135.869	20.9	76	7.9	1.5	0.0914346	19.3508	2017	RCP1.9
2017-06-11	35.0042	135.869	23.1	73	12.8	0.8	0.148147	21.5517	2017	RCP1.9
2017-06-12	35.0042	135.869	26.9	71.7	14.2	0.7	0.164351	25.11	2017	RCP1.9
2017-06-13	35.0042	135.869	23.2	78.9	8.3	1.7	0.0960642	21.8765	2017	RCP1.9
2017-06-14	35.0042	135.869	21.9	79.1	5.2	2.1	0.0601848	20.371	2017	RCP1.9
2017-06-15	35.0042	135.869	24.3	77.1	8.4	1.7	0.0972216	22.7512	2017	RCP1.9
2017-06-16	35.0042	135.869	25.6	74	10.7	1.8	0.123842	23.8219	2017	RCP1.9
2017-06-17	35.0042	135.869	24.7	80.6	5.1	2	0.0590274	23.2376	2017	RCP1.9
2017-06-18	35.0042	135.869	26.4	90.1	7	1.7	0.081018	26.1455	2017	RCP1.9
2017-06-19	35.0042	135.869	27.1	80.4	8.7	1.3	0.100694	25.8703	2017	RCP1.9
2017-06-20	35.0042	135.869	30.5	70.2	19.9	1	0.230323	28.6869	2017	RCP1.9
2017-06-21	35.0042	135.869	32.4	65.2	19.9	1.2	0.230323	29.8014	2017	RCP1.9
2017-06-22	35.0042	135.869	28.4	75.6	12.1	0.9	0.140045	26.8329	2017	RCP1.9
2017-06-23	35.0042	135.869	28.7	76.8	13.2	0.7	0.152777	27.3566	2017	RCP1.9
2017-06-24	35.0042	135.869	25.6	94.3	7.5	1.2	0.086805	25.8863	2017	RCP1.9
2017-06-25	35.0042	135.869	25.3	85.6	8.4	1.5	0.0972216	24.6686	2017	RCP1.9
2017-06-26	35.0042	135.869	28.6	73	13.1	1.7	0.151619	26.7368	2017	RCP1.9
2017-06-27	35.0042	135.869	26.3	85.3	7.1	1.3	0.0821754	25.5284	2017	RCP1.9
2017-06-28	35.0042	135.869	31.8	65.6	21	1.6	0.243054	29.3449	2017	RCP1.9
2017-06-29	35.0042	135.869	33.5	65.4	22.7	1.4	0.26273	31.009	2017	RCP1.9
2017-06-30	35.0042	135.869	35.1	63.9	23.5	1.2	0.271989	32.3401	2017	RCP1.9
2017-07-01	35.0042	135.869	35.9	63	25.3	1.5	0.292822	33.0373	2017	RCP1.9
2017-07-02	35.0042	135.869	34.6	61.7	24.2	1.8	0.280091	31.5818	2017	RCP1.9
2017-07-03	35.0042	135.869	35.5	61.9	25.9	1.7	0.299767	32.5373	2017	RCP1.9
2017-07-04	35.0042	135.869	32.5	71.1	17	1.4	0.196758	30.4726	2017	RCP1.9
2017-07-05	35.0042	135.869	33.7	68.3	20.7	1.3	0.239582	31.4704	2017	RCP1.9
2017-07-06	35.0042	135.869	34.9	65.4	23.1	1.2	0.267359	32.3409	2017	RCP1.9
2017-07-07	35.0042	135.869	35	66.3	21.6	1.3	0.249998	32.462	2017	RCP1.9
2017-07-08	35.0042	135.869	33.1	67.2	20	1.4	0.23148	30.7122	2017	RCP1.9
2017-07-09	35.0042	135.869	34.7	63.6	25	1.5	0.28935	32.0006	2017	RCP1.9
2017-07-10	35.0042	135.869	34.3	67.3	17.9	1.2	0.207175	31.7182	2017	RCP1.9
2017-07-11	35.0042	135.869	31.7	68.8	18.3	1.5	0.211804	29.5005	2017	RCP1.9
2017-07-12	35.0042	135.869	34.2	66.4	23	1.6	0.266202	31.8011	2017	RCP1.9
2017-07-13	35.0042	135.869	35.8	61.7	26.6	1.6	0.307868	32.8287	2017	RCP1.9
2017-07-14	35.0042	135.869	33	70.4	16.7	1.6	0.193286	30.8186	2017	RCP1.9
2017-07-15	35.0042	135.869	26.2	81.1	9.2	1.3	0.106481	25.1159	2017	RCP1.9
2017-07-16	35.0042	135.869	30.4	75.2	15.4	1	0.17824	28.9239	2017	RCP1.9
2017-07-17	35.0042	135.869	32.9	70	19.8	1.3	0.229165	30.8926	2017	RCP1.9
2017-07-18	35.0042	135.869	34.5	63.8	23.8	1.7	0.275461	31.7626	2017	RCP1.9
2017-07-19	35.0042	135.869	34.3	65.6	23.1	1.7	0.267359	31.7842	2017	RCP1.9
2017-07-20	35.0042	135.869	34.5	61.5	24.4	1.7	0.282406	31.4801	2017	RCP1.9
2017-07-21	35.0042	135.869	35.9	60.9	26.7	1.6	0.309026	32.812	2017	RCP1.9
2017-07-22	35.0042	135.869	35.5	61.9	22.2	1.7	0.256943	32.3197	2017	RCP1.9
2017-07-23	35.0042	135.869	33.7	63.5	22.4	1.8	0.259258	30.8951	2017	RCP1.9
2017-07-24	35.0042	135.869	34.5	61.5	22	1.8	0.254628	31.3307	2017	RCP1.9
2017-07-25	35.0042	135.869	33.9	62.9	22.5	1.8	0.260415	31.0034	2017	RCP1.9
2017-07-26	35.0042	135.869	34.8	62.4	21.8	1.7	0.252313	31.7236	2017	RCP1.9
2017-07-27	35.0042	135.869	34.9	64.7	19.8	1.6	0.229165	32.0159	2017	RCP1.9
2017-07-28	35.0042	135.869	34.4	61.8	17.5	1.8	0.202545	30.9923	2017	RCP1.9
2017-07-29	35.0042	135.869	28.6	71.2	11.7	1.7	0.135416	26.4169	2017	RCP1.9
2017-07-30	35.0042	135.869	29.7	70.4	15.3	1	0.177082	27.6529	2017	RCP1.9
2017-07-31	35.0042	135.869	30	75.3	12.2	1.3	0.141203	28.3091	2017	RCP1.9
2017-08-01	35.0042	135.869	27.7	87.8	6	1.5	0.069444	27.1022	2017	RCP1.9
2017-08-02	35.0042	135.869	36.4	63.8	24.4	1.6	0.282406	33.554	2017	RCP1.9
2017-08-03	35.0042	135.869	36.9	58.3	24	1.7	0.277776	33.1871	2017	RCP1.9
2017-08-04	35.0042	135.869	35.4	66.8	19.2	1.4	0.222221	32.7463	2017	RCP1.9
2017-08-05	35.0042	135.869	34.7	70.7	19.1	1.3	0.221063	32.6355	2017	RCP1.9
2017-08-06	35.0042	135.869	35.6	69.4	19.2	1	0.222221	33.3227	2017	RCP1.9
2017-08-07	35.0042	135.869	35.6	69.2	19.4	1	0.224536	33.3074	2017	RCP1.9
2017-08-08	35.0042	135.869	34.3	69.9	16.3	1.6	0.188656	31.9453	2017	RCP1.9
2017-08-09	35.0042	135.869	31.7	71.2	11.7	2.2	0.135416	29.3113	2017	RCP1.9
2017-08-10	35.0042	135.869	29.6	88	7.7	1.5	0.0891198	29.1462	2017	RCP1.9
2017-08-11	35.0042	135.869	35.8	67.6	19.8	1.1	0.229165	33.2876	2017	RCP1.9
2017-08-12	35.0042	135.869	37	62.1	24.5	1.4	0.283563	33.8768	2017	RCP1.9
2017-08-13	35.0042	135.869	36.7	64.7	22.9	1.5	0.265045	33.8772	2017	RCP1.9
2017-08-14	35.0042	135.869	35	69.4	19.8	1.3	0.229165	32.7816	2017	RCP1.9
2017-08-15	35.0042	135.869	35.3	67.2	20.5	1.3	0.237267	32.7983	2017	RCP1.9
2017-08-16	35.0042	135.869	36.7	63.4	23.3	1.6	0.269674	33.7076	2017	RCP1.9
2017-08-17	35.0042	135.869	35.7	63.9	22.4	1.8	0.259258	32.7926	2017	RCP1.9
2017-08-18	35.0042	135.869	36.9	56.5	24.3	2.2	0.281248	32.9149	2017	RCP1.9
2017-08-19	35.0042	135.869	31.7	75.5	10.8	3.7	0.124999	29.7173	2017	RCP1.9
2017-08-20	35.0042	135.869	31.4	72	9.5	2.4	0.109953	28.9547	2017	RCP1.9
2017-08-21	35.0042	135.869	36.5	63.9	23.3	1.6	0.269674	33.5955	2017	RCP1.9
2017-08-22	35.0042	135.869	34.6	70.7	18.1	1.6	0.209489	32.4587	2017	RCP1.9
2017-08-23	35.0042	135.869	33.1	71.7	15	2.2	0.17361	30.9356	2017	RCP1.9
2017-08-24	35.0042	135.869	31.9	63.6	15	2.8	0.17361	28.7106	2017	RCP1.9
2017-08-25	35.0042	135.869	36.4	62.1	21.2	1.6	0.245369	33.1166	2017	RCP1.9
2017-08-26	35.0042	135.869	30.9	76.1	9.4	1.7	0.108796	29.0377	2017	RCP1.9
2017-08-27	35.0042	135.869	29.1	76.8	8.2	2.2	0.0949068	27.2789	2017	RCP1.9
2017-08-28	35.0042	135.869	31.4	72.2	13.6	2.1	0.157406	29.3014	2017	RCP1.9
2017-08-29	35.0042	135.869	33.6	66.1	17.3	2.2	0.20023	30.8064	2017	RCP1.9
2017-08-30	35.0042	135.869	33.2	66.6	16.1	2.3	0.186341	30.4153	2017	RCP1.9
2017-08-31	35.0042	135.869	27.6	82.4	7.2	1.7	0.0833328	26.4506	2017	RCP1.9
2017-09-01	35.0042	135.869	24.7	90.6	3.2	2.1	0.0370368	24.1692	2017	RCP1.9
2017-09-02	35.0042	135.869	23.3	84.2	4.9	1.4	0.0567126	22.2766	2017	RCP1.9
2017-09-03	35.0042	135.869	29.3	76.2	16.7	0.7	0.193286	28.1031	2017	RCP1.9
2017-09-04	35.0042	135.869	33.4	66.8	21.4	1.1	0.247684	31.0428	2017	RCP1.9
2017-09-05	35.0042	135.869	32.5	70.5	15.6	1.1	0.180554	30.3148	2017	RCP1.9
2017-09-06	35.0042	135.869	27.7	78.4	6.4	3.4	0.0740736	25.9138	2017	RCP1.9
2017-09-07	35.0042	135.869	29.2	70.9	13.5	2.3	0.156249	27.0425	2017	RCP1.9
2017-09-08	35.0042	135.869	34.4	65.7	24	1.3	0.277776	31.967	2017	RCP1.9
2017-09-09	35.0042	135.869	31.9	67.4	19.1	1.6	0.221063	29.5515	2017	RCP1.9
2017-09-10	35.0042	135.869	28.6	66.8	11.7	1.5	0.135416	25.8963	2017	RCP1.9
2017-09-11	35.0042	135.869	25.7	56.1	18.8	2	0.217591	22.4613	2017	RCP1.9
2017-09-12	35.0042	135.869	24.9	60.4	19.6	1.7	0.22685	22.2846	2017	RCP1.9
2017-09-13	35.0042	135.869	22.1	70.7	7.9	1.2	0.0914346	19.976	2017	RCP1.9
2017-09-14	35.0042	135.869	18.4	91.8	1.8	2.6	0.0208332	17.8336	2017	RCP1.9
2017-09-15	35.0042	135.869	18.5	86.6	4.2	1.2	0.0486108	17.7414	2017	RCP1.9
2017-09-16	35.0042	135.869	20.7	80	7.9	1.2	0.0914346	19.5679	2017	RCP1.9
2017-09-17	35.0042	135.869	26.8	70.3	18.3	1.1	0.211804	25.111	2017	RCP1.9
2017-09-18	35.0042	135.869	21.9	85.2	4.3	1.3	0.0497682	20.9609	2017	RCP1.9
2017-09-19	35.0042	135.869	22.4	90	4	1	0.046296	21.9385	2017	RCP1.9
2017-09-20	35.0042	135.869	23	87	6.9	0.8	0.0798606	22.4714	2017	RCP1.9
2017-09-21	35.0042	135.869	28.3	70.7	16.9	1.5	0.195601	26.4532	2017	RCP1.9
2017-09-22	35.0042	135.869	27.4	77.5	10	1.6	0.11574	25.9034	2017	RCP1.9
2017-09-23	35.0042	135.869	30.4	67.4	14.9	2.5	0.172453	27.8191	2017	RCP1.9
2017-09-24	35.0042	135.869	28.4	77.5	9.5	1.6	0.109953	26.8265	2017	RCP1.9
2017-09-25	35.0042	135.869	22.5	83.9	4.8	1.5	0.0555552	21.447	2017	RCP1.9
2017-09-26	35.0042	135.869	26.3	67.9	17.8	1.1	0.206017	24.3337	2017	RCP1.9
2017-09-27	35.0042	135.869	23.1	69.3	11	1.3	0.127314	21.0025	2017	RCP1.9
2017-09-28	35.0042	135.869	18.7	81.5	3.8	2.8	0.0439812	17.3449	2017	RCP1.9
2017-09-29	35.0042	135.869	21.2	70.5	7.2	1.8	0.0833328	19.0192	2017	RCP1.9
2017-09-30	35.0042	135.869	27.1	69.8	17.1	1.2	0.197915	25.2492	2017	RCP1.9
2017-10-01	35.0042	135.869	29.5	72.5	17.6	1.1	0.203702	27.8751	2017	RCP1.9
2017-10-02	35.0042	135.869	24.3	76.9	6.8	1.7	0.0787032	22.6033	2017	RCP1.9
2017-10-03	35.0042	135.869	23.8	70.7	15.7	1.4	0.181712	22.1405	2017	RCP1.9
2017-10-04	35.0042	135.869	24.7	77.4	7.7	1.6	0.0891198	23.1189	2017	RCP1.9
2017-10-05	35.0042	135.869	22.8	95	2.8	1.3	0.0324072	22.7395	2017	RCP1.9
2017-10-06	35.0042	135.869	21.9	82.2	3.8	2	0.0439812	20.5752	2017	RCP1.9
2017-10-07	35.0042	135.869	24.7	71.1	17.3	1.2	0.20023	23.1519	2017	RCP1.9
2017-10-08	35.0042	135.869	23.3	79.4	8.5	1.2	0.098379	22.0699	2017	RCP1.9
2017-10-09	35.0042	135.869	18	89	2.3	1.7	0.0266202	17.2748	2017	RCP1.9
2017-10-10	35.0042	135.869	17	86.8	2.7	2.6	0.0312498	16.071	2017	RCP1.9
2017-10-11	35.0042	135.869	16.3	89.5	1.5	4.2	0.017361	15.4143	2017	RCP1.9
2017-10-12	35.0042	135.869	19.8	69.9	14.3	1.7	0.165508	18.1835	2017	RCP1.9
2017-10-13	35.0042	135.869	21.8	72.5	15.8	0.7	0.182869	20.4864	2017	RCP1.9
2017-10-14	35.0042	135.869	22.1	69.2	11.9	0.9	0.137731	20.1446	2017	RCP1.9
2017-10-15	35.0042	135.869	23.1	72.1	13.4	0.7	0.155092	21.5063	2017	RCP1.9
2017-10-16	35.0042	135.869	23.8	72.5	15.1	0.9	0.174767	22.3198	2017	RCP1.9
2017-10-17	35.0042	135.869	23.7	71.7	12.5	0.7	0.144675	21.9659	2017	RCP1.9
2017-10-18	35.0042	135.869	23.6	66.9	13.7	1.5	0.158564	21.402	2017	RCP1.9
2017-10-19	35.0042	135.869	18.3	68.6	8.2	1.5	0.0949068	16.2141	2017	RCP1.9
2017-10-20	35.0042	135.869	19.1	58.3	13.6	1.9	0.157406	16.3841	2017	RCP1.9
2017-10-21	35.0042	135.869	14.9	63.5	6.1	1.7	0.0706014	12.4431	2017	RCP1.9
2017-10-22	35.0042	135.869	18	64.8	14.7	1.5	0.170138	16.074	2017	RCP1.9
2017-10-23	35.0042	135.869	18.7	69.1	12.5	1.1	0.144675	16.982	2017	RCP1.9
2017-10-24	35.0042	135.869	19.8	70.5	10	0.9	0.11574	17.971	2017	RCP1.9
2017-10-25	35.0042	135.869	21.5	67	12.7	1.3	0.14699	19.3977	2017	RCP1.9
2017-10-26	35.0042	135.869	22.6	63.7	14.9	1.5	0.172453	20.2257	2017	RCP1.9
2017-10-27	35.0042	135.869	22.1	79.4	8.5	1.5	0.098379	20.8925	2017	RCP1.9
2017-10-28	35.0042	135.869	20.8	68.5	6.7	1.8	0.0775458	18.4068	2017	RCP1.9
2017-10-29	35.0042	135.869	19	71.2	6.2	1.6	0.0717588	16.9458	2017	RCP1.9
2017-10-30	35.0042	135.869	19	65.5	11.5	1.3	0.133101	16.8436	2017	RCP1.9
2017-10-31	35.0042	135.869	21.7	77.6	7.7	1.5	0.0891198	20.2618	2017	RCP1.9
2017-11-01	35.0042	135.869	23.8	79.4	9.5	1.1	0.109953	22.6363	2017	RCP1.9
2017-11-02	35.0042	135.869	21.6	91.1	3	1.5	0.034722	21.1383	2017	RCP1.9
2017-11-03	35.0042	135.869	19.3	83.6	2.8	0.9	0.0324072	18.1501	2017	RCP1.9
2017-11-04	35.0042	135.869	20.1	74	12.2	0.8	0.141203	18.7595	2017	RCP1.9
2017-11-05	35.0042	135.869	21.4	71.2	12.6	1.8	0.145832	19.6882	2017	RCP1.9
2017-11-06	35.0042	135.869	21.6	80.1	3.2	1.5	0.0370368	20.0499	2017	RCP1.9
2017-11-07	35.0042	135.869	18.5	71.7	8.8	0.9	0.101851	16.7656	2017	RCP1.9
2017-11-08	35.0042	135.869	17.5	48.2	8.3	1.5	0.0960642	13.6683	2017	RCP1.9
2017-11-09	35.0042	135.869	13.5	73.5	2.1	1.1	0.0243054	11.6243	2017	RCP1.9
2017-11-10	35.0042	135.869	11.9	90.3	1.1	1.9	0.0127314	11.185	2017	RCP1.9
2017-11-11	35.0042	135.869	13.8	90.1	1.9	1.8	0.0219906	13.1418	2017	RCP1.9
2017-11-12	35.0042	135.869	16.4	80.7	3.5	1.1	0.040509	15.111	2017	RCP1.9
2017-11-13	35.0042	135.869	17.5	78.7	4	1.1	0.046296	16.0435	2017	RCP1.9
2017-11-14	35.0042	135.869	19.4	76.2	9.4	0.8	0.108796	18.0907	2017	RCP1.9
2017-11-15	35.0042	135.869	18	72.5	6	1.1	0.069444	16.1323	2017	RCP1.9
2017-11-16	35.0042	135.869	16.2	59.4	7.7	1.7	0.0891198	13.42	2017	RCP1.9
2017-11-17	35.0042	135.869	13.8	70.2	11.3	1.1	0.130786	12.3889	2017	RCP1.9
2017-11-18	35.0042	135.869	13.7	84.4	5.7	1.6	0.0659718	12.9297	2017	RCP1.9
2017-11-19	35.0042	135.869	16.5	77.2	6.3	2.4	0.0729162	15.0643	2017	RCP1.9
2017-11-20	35.0042	135.869	13.4	60.2	7.9	2.8	0.0914346	10.8904	2017	RCP1.9
2017-11-21	35.0042	135.869	10.8	69.9	5.8	3	0.0671292	9.01195	2017	RCP1.9
2017-11-22	35.0042	135.869	12.7	68.8	5.1	2.5	0.0590274	10.6859	2017	RCP1.9
2017-11-23	35.0042	135.869	14.9	73.7	6.6	1.1	0.0763884	13.3429	2017	RCP1.9
2017-11-24	35.0042	135.869	13.4	73.1	4.1	1.1	0.0474534	11.6676	2017	RCP1.9
2017-11-25	35.0042	135.869	14.4	66.6	8	1.3	0.092592	12.4033	2017	RCP1.9
2017-11-26	35.0042	135.869	13.9	76.9	7.3	0.9	0.0844902	12.7095	2017	RCP1.9
2017-11-27	35.0042	135.869	16	80.2	3.3	1.8	0.0381942	14.6238	2017	RCP1.9
2017-11-28	35.0042	135.869	16	84.5	1.1	2	0.0127314	14.786	2017	RCP1.9
2017-11-29	35.0042	135.869	12.4	56.4	9.4	2.2	0.108796	9.85063	2017	RCP1.9
2017-11-30	35.0042	135.869	11.6	53.9	10.1	2.2	0.116897	9.00609	2017	RCP1.9
2017-12-01	35.0042	135.869	10.2	57.2	11.4	2	0.131944	8.08747	2017	RCP1.9
2017-12-02	35.0042	135.869	10	66.3	5.4	1.8	0.0624996	8.057	2017	RCP1.9
2017-12-03	35.0042	135.869	11.7	67.1	11.7	1.2	0.135416	10.217	2017	RCP1.9
2017-12-04	35.0042	135.869	12.8	92.2	0.7	2.8	0.0081018	12.1396	2017	RCP1.9
2017-12-05	35.0042	135.869	13.3	77	3.3	1.6	0.0381942	11.7745	2017	RCP1.9
2017-12-06	35.0042	135.869	13.1	67.8	5.5	2.6	0.063657	11.0115	2017	RCP1.9
2017-12-07	35.0042	135.869	8.9	52.4	7.8	2.9	0.0902772	6.28383	2017	RCP1.9
2017-12-08	35.0042	135.869	9	59.3	10.1	2.9	0.116897	6.98971	2017	RCP1.9
2017-12-09	35.0042	135.869	8.6	71.6	7.6	1.1	0.0879624	7.30487	2017	RCP1.9
2017-12-10	35.0042	135.869	7.1	93	1.8	1.2	0.0208332	6.64889	2017	RCP1.9
2017-12-11	35.0042	135.869	9.9	87.9	4.5	1	0.052083	9.36823	2017	RCP1.9
2017-12-12	35.0042	135.869	12.5	81.8	8.5	0.8	0.098379	11.8282	2017	RCP1.9
2017-12-13	35.0042	135.869	14.4	88.5	3.3	1.6	0.0381942	13.744	2017	RCP1.9
2017-12-14	35.0042	135.869	12.7	66	5.8	2.1	0.0671292	10.5572	2017	RCP1.9
2017-12-15	35.0042	135.869	11.8	62.1	7.1	1.9	0.0821754	9.5579	2017	RCP1.9
2017-12-16	35.0042	135.869	10.3	75.5	5.9	1.2	0.0682866	9.03132	2017	RCP1.9
2017-12-17	35.0042	135.869	11.6	74.9	5.8	1.1	0.0671292	10.2283	2017	RCP1.9
2017-12-18	35.0042	135.869	10.4	74.9	5.1	1.4	0.0590274	9.0096	2017	RCP1.9
2017-12-19	35.0042	135.869	10.7	66.5	10	1.4	0.11574	9.10602	2017	RCP1.9
2017-12-20	35.0042	135.869	9	64.3	9	2.7	0.104166	7.23538	2017	RCP1.9
2017-12-21	35.0042	135.869	4	76.6	6.7	2.9	0.0775458	3.03307	2017	RCP1.9
2017-12-22	35.0042	135.869	7	70.5	10.7	2.2	0.123842	5.90654	2017	RCP1.9
2017-12-23	35.0042	135.869	7.5	75.6	5.6	2.2	0.0648144	6.28042	2017	RCP1.9
2017-12-24	35.0042	135.869	7	72.9	8.3	1.6	0.0960642	5.89588	2017	RCP1.9
2017-12-25	35.0042	135.869	9.2	83	10.7	0.7	0.123842	8.86553	2017	RCP1.9
2017-12-26	35.0042	135.869	10.9	80.4	10.1	0.9	0.116897	10.2903	2017	RCP1.9
2017-12-27	35.0042	135.869	12.5	75.3	8.8	1.1	0.101851	11.354	2017	RCP1.9
2017-12-28	35.0042	135.869	10.7	92.3	1.3	1	0.0150462	10.1927	2017	RCP1.9
2017-12-29	35.0042	135.869	11.5	80.6	3.3	1	0.0381942	10.3366	2017	RCP1.9
2017-12-30	35.0042	135.869	11.3	84.4	4.5	0.7	0.052083	10.5273	2017	RCP1.9
2017-12-31	35.0042	135.869	12.3	61.3	7.8	2.1	0.0902772	10.0013	2017	RCP1.9
2018-01-01	35.0042	135.869	7.8	66.6	6.8	1.9	0.0787032	6.13945	2018	RCP1.9
2018-01-02	35.0042	135.869	9	74.9	9.7	0.8	0.112268	8.0728	2018	RCP1.9
2018-01-03	35.0042	135.869	10.3	67.6	8.8	1.1	0.101851	8.73369	2018	RCP1.9
2018-01-04	35.0042	135.869	15.6	90.6	1.9	5.4	0.0219906	14.7739	2018	RCP1.9
2018-01-05	35.0042	135.869	10.8	65.1	5	2.7	0.05787	8.63294	2018	RCP1.9
2018-01-06	35.0042	135.869	8	62.3	7	1.8	0.081018	6.08575	2018	RCP1.9
2018-01-07	35.0042	135.869	8.9	74.8	8.1	0.8	0.0937494	7.84739	2018	RCP1.9
2018-01-08	35.0042	135.869	9.8	75.7	5.8	1.3	0.0671292	8.55297	2018	RCP1.9
2018-01-09	35.0042	135.869	10	74.3	2.9	1	0.0335646	8.42777	2018	RCP1.9
2018-01-10	35.0042	135.869	7.6	78.9	3.5	1	0.040509	6.46777	2018	RCP1.9
2018-01-11	35.0042	135.869	9.3	73.2	5.5	0.9	0.063657	7.91206	2018	RCP1.9
2018-01-12	35.0042	135.869	8.9	71.8	5.2	1.2	0.0601848	7.40216	2018	RCP1.9
2018-01-13	35.0042	135.869	10.2	61	9.5	1.7	0.109953	8.21662	2018	RCP1.9
2018-01-14	35.0042	135.869	9.8	58.6	9.6	2.2	0.11111	7.67199	2018	RCP1.9
2018-01-15	35.0042	135.869	10.8	68	11.1	1.1	0.128471	9.40234	2018	RCP1.9
2018-01-16	35.0042	135.869	12.5	61.6	8.8	1.8	0.101851	10.3015	2018	RCP1.9
2018-01-17	35.0042	135.869	13.7	88.7	2.1	2.2	0.0243054	12.9279	2018	RCP1.9
2018-01-18	35.0042	135.869	11.9	67.8	8.4	1.5	0.0972216	10.186	2018	RCP1.9
2018-01-19	35.0042	135.869	12.2	68.4	7.2	1.1	0.0833328	10.4382	2018	RCP1.9
2018-01-20	35.0042	135.869	12.6	70.2	6.7	1.5	0.0775458	10.8829	2018	RCP1.9
2018-01-21	35.0042	135.869	9	68.7	9.6	1.3	0.11111	7.64175	2018	RCP1.9
2018-01-22	35.0042	135.869	10.2	70.4	10.2	0.9	0.118055	8.94722	2018	RCP1.9
2018-01-23	35.0042	135.869	13.7	70.5	8.1	2.3	0.0937494	12.0051	2018	RCP1.9
2018-01-24	35.0042	135.869	14	92.3	2	3.1	0.023148	13.4478	2018	RCP1.9
2018-01-25	35.0042	135.869	10.9	84.1	6.5	1.6	0.075231	10.2254	2018	RCP1.9
2018-01-26	35.0042	135.869	8.9	90.3	2.3	1	0.0266202	8.34383	2018	RCP1.9
2018-01-27	35.0042	135.869	7.4	61.6	5.4	3	0.0624996	5.29668	2018	RCP1.9
2018-01-28	35.0042	135.869	1.5	80.4	9.3	3.4	0.107638	0.97043	2018	RCP1.9
2018-01-29	35.0042	135.869	1.7	81.4	11.7	2.7	0.135416	1.42766	2018	RCP1.9
2018-01-30	35.0042	135.869	4.7	70.5	12.4	1.9	0.143518	3.88566	2018	RCP1.9
2018-01-31	35.0042	135.869	6.5	68.2	12.6	1.4	0.145832	5.49272	2018	RCP1.9
2018-02-01	35.0042	135.869	6.9	64.5	8.5	1.5	0.098379	5.33899	2018	RCP1.9
2018-02-02	35.0042	135.869	8.1	66.8	9.6	1.4	0.11111	6.67799	2018	RCP1.9
2018-02-03	35.0042	135.869	5.5	68.9	4.3	2.2	0.0497682	3.90395	2018	RCP1.9
2018-02-04	35.0042	135.869	5.2	72.1	4.3	1.4	0.0497682	3.83712	2018	RCP1.9
2018-02-05	35.0042	135.869	6.3	80.9	5.7	0.1	0.0659718	5.55748	2018	RCP1.9
2018-02-06	35.0042	135.869	10.5	81.9	10.7	0.1	0.123842	10.0956	2018	RCP1.9
2018-02-07	35.0042	135.869	11	64.5	8.1	2.1	0.0937494	9.05915	2018	RCP1.9
2018-02-08	35.0042	135.869	9.7	64.5	11.7	1.4	0.135416	8.17279	2018	RCP1.9
2018-02-09	35.0042	135.869	11.8	69.1	13.2	0.8	0.152777	10.5861	2018	RCP1.9
2018-02-10	35.0042	135.869	11.7	70.3	7.6	1.3	0.0879624	10.127	2018	RCP1.9
2018-02-11	35.0042	135.869	12.6	72.6	4.5	1.6	0.052083	10.8763	2018	RCP1.9
2018-02-12	35.0042	135.869	12.4	55.4	10.8	3.1	0.124999	9.83173	2018	RCP1.9
2018-02-13	35.0042	135.869	8.2	62.8	10.5	1.9	0.121527	6.56534	2018	RCP1.9
2018-02-14	35.0042	135.869	4.5	87.5	3.1	1	0.0358794	3.87605	2018	RCP1.9
2018-02-15	35.0042	135.869	8.5	67.9	11.6	1	0.134258	7.29181	2018	RCP1.9
2018-02-16	35.0042	135.869	11.2	66.6	15	0.9	0.17361	9.97083	2018	RCP1.9
2018-02-17	35.0042	135.869	9.8	63.3	11.9	1.4	0.137731	8.20066	2018	RCP1.9
2018-02-18	35.0042	135.869	12.5	65.1	12.3	1.4	0.14236	10.8466	2018	RCP1.9
2018-02-19	35.0042	135.869	10.9	77.9	5.9	1	0.0682866	9.78219	2018	RCP1.9
2018-02-20	35.0042	135.869	13.1	74.9	7.1	1.7	0.0821754	11.7289	2018	RCP1.9
2018-02-21	35.0042	135.869	8.8	67.9	7.3	1.8	0.0844902	7.19646	2018	RCP1.9
2018-02-22	35.0042	135.869	7.5	71.9	2.3	2.3	0.0266202	5.7802	2018	RCP1.9
2018-02-23	35.0042	135.869	10.4	62.8	15	1.4	0.17361	8.94114	2018	RCP1.9
2018-02-24	35.0042	135.869	11	90.2	2.1	1.1	0.0243054	10.4113	2018	RCP1.9
2018-02-25	35.0042	135.869	11.8	80.8	2.9	2.2	0.0335646	10.5397	2018	RCP1.9
2018-02-26	35.0042	135.869	9.1	67	9.1	1.8	0.105323	7.55957	2018	RCP1.9
2018-02-27	35.0042	135.869	9.6	64.5	17.2	1	0.199073	8.49131	2018	RCP1.9
2018-02-28	35.0042	135.869	11.4	66.7	15.8	0.6	0.182869	10.2365	2018	RCP1.9
2018-03-01	35.0042	135.869	10.4	81.2	3.1	1.3	0.0358794	9.2759	2018	RCP1.9
2018-03-02	35.0042	135.869	12.1	83.2	3.1	1.8	0.0358794	11.0453	2018	RCP1.9
2018-03-03	35.0042	135.869	7.6	83.8	2.8	2.8	0.0324072	6.59777	2018	RCP1.9
2018-03-04	35.0042	135.869	10.9	59.5	12.8	2.1	0.148147	8.97517	2018	RCP1.9
2018-03-05	35.0042	135.869	9.4	53.6	12.8	2.1	0.148147	7.22945	2018	RCP1.9
2018-03-06	35.0042	135.869	10.2	61	12.4	1.7	0.143518	8.43358	2018	RCP1.9
2018-03-07	35.0042	135.869	7.3	61	13.3	2.4	0.153934	5.81074	2018	RCP1.9
2018-03-08	35.0042	135.869	8.3	65.8	10.6	1.3	0.122684	6.88393	2018	RCP1.9
2018-03-09	35.0042	135.869	14.5	83.3	2.9	2.9	0.0335646	13.3206	2018	RCP1.9
2018-03-10	35.0042	135.869	16.6	91.1	1.3	2.9	0.0150462	15.9077	2018	RCP1.9
2018-03-11	35.0042	135.869	13.7	76.8	4.8	2.2	0.0555552	12.2335	2018	RCP1.9
2018-03-12	35.0042	135.869	14.5	66.3	13.6	1.3	0.157406	12.8923	2018	RCP1.9
2018-03-13	35.0042	135.869	17.9	87.7	2.5	3.2	0.028935	16.99	2018	RCP1.9
2018-03-14	35.0042	135.869	15.5	75.8	11.7	2.1	0.135416	14.4222	2018	RCP1.9
2018-03-15	35.0042	135.869	12.6	82.5	4.5	1.3	0.052083	11.6279	2018	RCP1.9
2018-03-16	35.0042	135.869	9.9	84.9	2.1	1.9	0.0243054	8.91586	2018	RCP1.9
2018-03-17	35.0042	135.869	10.9	83.4	3	1.6	0.034722	9.88865	2018	RCP1.9
2018-03-18	35.0042	135.869	13.3	68.7	14.5	1.6	0.167823	12.0077	2018	RCP1.9
2018-03-19	35.0042	135.869	10.9	86.2	2.9	1.1	0.0335646	10.1026	2018	RCP1.9
2018-03-20	35.0042	135.869	9.9	89.5	1.9	1.1	0.0219906	9.24949	2018	RCP1.9
2018-03-21	35.0042	135.869	11.1	78.2	6.4	1.6	0.0740736	10.0016	2018	RCP1.9
2018-03-22	35.0042	135.869	15.4	63.8	15.3	1.2	0.177082	13.6477	2018	RCP1.9
2018-03-23	35.0042	135.869	9.8	77.4	5.3	1.8	0.0613422	8.5959	2018	RCP1.9
2018-03-24	35.0042	135.869	7.7	59.9	10.7	2.6	0.123842	5.90749	2018	RCP1.9
2018-03-25	35.0042	135.869	12.6	64.7	21.2	1.1	0.245369	11.5294	2018	RCP1.9
2018-03-26	35.0042	135.869	13.2	73.3	8.6	1.5	0.0995364	11.8321	2018	RCP1.9
2018-03-27	35.0042	135.869	12	87.8	2.9	1.9	0.0335646	11.2581	2018	RCP1.9
2018-03-28	35.0042	135.869	11.9	61.3	13.7	2.8	0.158564	10.0385	2018	RCP1.9
2018-03-29	35.0042	135.869	15.9	65.1	22.5	1.1	0.260415	14.6918	2018	RCP1.9
2018-03-30	35.0042	135.869	19.2	64.7	21.2	1.2	0.245369	17.6216	2018	RCP1.9
2018-03-31	35.0042	135.869	20.1	71.1	15.8	1.1	0.182869	18.7196	2018	RCP1.9
2018-04-01	35.0042	135.869	17.4	86.4	3.7	2.1	0.0428238	16.544	2018	RCP1.9
2018-04-02	35.0042	135.869	20.5	56.3	14.2	4.6	0.164351	17.3452	2018	RCP1.9
2018-04-03	35.0042	135.869	13.3	59.3	19	1.6	0.219906	11.5959	2018	RCP1.9
2018-04-04	35.0042	135.869	16.9	57.3	16.7	2.2	0.193286	14.5047	2018	RCP1.9
2018-04-05	35.0042	135.869	18.3	61.6	18.7	2.8	0.216434	16.2574	2018	RCP1.9
2018-04-06	35.0042	135.869	15.2	43.8	20.1	2.5	0.232637	12.073	2018	RCP1.9
2018-04-07	35.0042	135.869	10.1	68.7	7.9	2.1	0.0914346	8.4934	2018	RCP1.9
2018-04-08	35.0042	135.869	13.2	41.3	19.6	2.2	0.22685	10.1425	2018	RCP1.9
2018-04-09	35.0042	135.869	17.2	43.1	24.1	1.8	0.278933	14.0223	2018	RCP1.9
2018-04-10	35.0042	135.869	14.9	72.2	7.5	2.1	0.086805	13.236	2018	RCP1.9
2018-04-11	35.0042	135.869	18.4	48.2	19.8	2.2	0.229165	15.2332	2018	RCP1.9
2018-04-12	35.0042	135.869	8.4	61.8	6.6	1.9	0.0763884	6.38388	2018	RCP1.9
2018-04-13	35.0042	135.869	12.4	43.6	18.4	1.9	0.212962	9.56651	2018	RCP1.9
2018-04-14	35.0042	135.869	17.1	45.8	25.8	1.7	0.298609	14.2758	2018	RCP1.9
2018-04-15	35.0042	135.869	18.9	51.7	26.8	1.3	0.310183	16.4648	2018	RCP1.9
2018-04-16	35.0042	135.869	22.7	43.4	25	1.4	0.28935	18.8633	2018	RCP1.9
2018-04-17	35.0042	135.869	22.9	55.7	20	3.2	0.23148	19.9117	2018	RCP1.9
2018-04-18	35.0042	135.869	16.9	73	4.8	3.1	0.0555552	14.922	2018	RCP1.9
2018-04-19	35.0042	135.869	17.4	55.5	23.3	1	0.269674	15.2866	2018	RCP1.9
2018-04-20	35.0042	135.869	21.6	47.7	26	1.3	0.300924	18.4102	2018	RCP1.9
2018-04-21	35.0042	135.869	22.2	47.4	19.5	2.3	0.225693	18.4543	2018	RCP1.9
2018-04-22	35.0042	135.869	15.1	69	7.4	1.9	0.0856476	13.1679	2018	RCP1.9
2018-04-23	35.0042	135.869	18	54.6	23.3	1.1	0.269674	15.7381	2018	RCP1.9
2018-04-24	35.0042	135.869	20.2	53.1	20.8	1.1	0.240739	17.4082	2018	RCP1.9
2018-04-25	35.0042	135.869	22.8	58.2	19	1.5	0.219906	20.1147	2018	RCP1.9
2018-04-26	35.0042	135.869	13.2	86.3	3.5	1.4	0.040509	12.413	2018	RCP1.9
2018-04-27	35.0042	135.869	19.1	78.2	12.1	1.4	0.140045	18.1581	2018	RCP1.9
2018-04-28	35.0042	135.869	19.4	66	18.8	1.5	0.217591	17.7584	2018	RCP1.9
2018-04-29	35.0042	135.869	24	60.6	25.4	0.8	0.29398	21.8895	2018	RCP1.9
2018-04-30	35.0042	135.869	25	56.5	20.9	1.1	0.241897	22.062	2018	RCP1.9
2018-05-01	35.0042	135.869	24	54.6	20.5	1.5	0.237267	20.9098	2018	RCP1.9
2018-05-02	35.0042	135.869	24.9	54.4	24	1.6	0.277776	21.9006	2018	RCP1.9
2018-05-03	35.0042	135.869	26.1	57.1	23	1.3	0.266202	23.2377	2018	RCP1.9
2018-05-04	35.0042	135.869	27.8	58.6	23.9	1.3	0.276619	25.0021	2018	RCP1.9
2018-05-05	35.0042	135.869	29.4	54.8	25.4	1.8	0.29398	26.042	2018	RCP1.9
2018-05-06	35.0042	135.869	25.7	63.6	16.6	2.3	0.192128	23.141	2018	RCP1.9
2018-05-07	35.0042	135.869	18	53.2	12.7	2.2	0.14699	14.8475	2018	RCP1.9
2018-05-08	35.0042	135.869	20.6	63.3	15.8	1	0.182869	18.4357	2018	RCP1.9
2018-05-09	35.0042	135.869	24.4	62.7	21.2	1.1	0.245369	22.2144	2018	RCP1.9
2018-05-10	35.0042	135.869	28.2	54.4	26.1	1.1	0.302081	24.9999	2018	RCP1.9
2018-05-11	35.0042	135.869	27.3	53.9	21	1.5	0.243054	23.8109	2018	RCP1.9
2018-05-12	35.0042	135.869	22.6	74	10.4	1.4	0.12037	20.969	2018	RCP1.9
2018-05-13	35.0042	135.869	25.4	64.4	15.7	1.6	0.181712	22.9325	2018	RCP1.9
2018-05-14	35.0042	135.869	27.5	61.1	19.2	1.7	0.222221	24.7108	2018	RCP1.9
2018-05-15	35.0042	135.869	25.9	62	20.2	1.7	0.233795	23.4152	2018	RCP1.9
2018-05-16	35.0042	135.869	28.8	57.2	25.7	0.7	0.297452	25.8766	2018	RCP1.9
2018-05-17	35.0042	135.869	28.5	61.5	17.5	1.4	0.202545	25.5778	2018	RCP1.9
2018-05-18	35.0042	135.869	24	66.3	8.8	3.6	0.101851	21.2247	2018	RCP1.9
2018-05-19	35.0042	135.869	25	81.7	9	1.5	0.104166	23.9891	2018	RCP1.9
2018-05-20	35.0042	135.869	28.8	63.6	21.9	1.5	0.253471	26.3838	2018	RCP1.9
2018-05-21	35.0042	135.869	31.8	60.1	25.6	1.5	0.296294	28.909	2018	RCP1.9
2018-05-22	35.0042	135.869	30.7	64.4	23.4	1.6	0.270832	28.3198	2018	RCP1.9
2018-05-23	35.0042	135.869	32.7	57.1	24.8	1.6	0.287035	29.2781	2018	RCP1.9
2018-05-24	35.0042	135.869	31.6	58	20.5	2	0.237267	28.1198	2018	RCP1.9
2018-05-25	35.0042	135.869	23.7	75.2	8.8	1.4	0.101851	22.0208	2018	RCP1.9
2018-05-26	35.0042	135.869	28.8	49.5	25.9	1.3	0.299767	24.9181	2018	RCP1.9
2018-05-27	35.0042	135.869	30.7	57.2	23.9	1.1	0.276619	27.4634	2018	RCP1.9
2018-05-28	35.0042	135.869	26.7	69.7	12.3	1.5	0.14236	24.5079	2018	RCP1.9
2018-05-29	35.0042	135.869	20.6	63.2	8.6	4.1	0.0995364	17.721	2018	RCP1.9
2018-05-30	35.0042	135.869	26.7	56.5	27	1.4	0.312498	23.9344	2018	RCP1.9
2018-05-31	35.0042	135.869	27.2	57.3	21	1.9	0.243054	24.096	2018	RCP1.9
2018-06-01	35.0042	135.869	24.3	63.9	16.1	1.9	0.186341	21.8733	2018	RCP1.9
2018-06-02	35.0042	135.869	28.3	65.9	19.7	1.5	0.228008	26.0614	2018	RCP1.9
2018-06-03	35.0042	135.869	27.3	72.2	10.3	2	0.119212	25.1864	2018	RCP1.9
2018-06-04	35.0042	135.869	27.4	56.4	19.6	1.5	0.22685	24.1049	2018	RCP1.9
2018-06-05	35.0042	135.869	29.5	49.5	27.3	1.5	0.31597	25.6003	2018	RCP1.9
2018-06-06	35.0042	135.869	26.6	48.7	23.2	1.6	0.268517	22.7168	2018	RCP1.9
2018-06-07	35.0042	135.869	25.2	45.2	22.9	1.5	0.265045	21.0879	2018	RCP1.9
2018-06-08	35.0042	135.869	28.5	48.8	29.3	1.2	0.339118	24.7608	2018	RCP1.9
2018-06-09	35.0042	135.869	29.7	49.2	27.4	1.4	0.317128	25.7502	2018	RCP1.9
2018-06-10	35.0042	135.869	28.6	52.2	19.9	2	0.230323	24.6673	2018	RCP1.9
2018-06-11	35.0042	135.869	21.5	75.8	3.2	2.4	0.0370368	19.4708	2018	RCP1.9
2018-06-12	35.0042	135.869	22.2	95.1	6	1.2	0.069444	22.413	2018	RCP1.9
2018-06-13	35.0042	135.869	28.1	67.8	18.5	1.1	0.214119	26.0479	2018	RCP1.9
2018-06-14	35.0042	135.869	27.9	67.9	15	1.3	0.17361	25.6247	2018	RCP1.9
2018-06-15	35.0042	135.869	27.8	66.7	19.1	1.5	0.221063	25.6538	2018	RCP1.9
2018-06-16	35.0042	135.869	29.7	60.2	21.5	1.7	0.248841	26.7543	2018	RCP1.9
2018-06-17	35.0042	135.869	28.5	62.1	21.9	1.4	0.253471	25.9323	2018	RCP1.9
2018-06-18	35.0042	135.869	28.6	60	23.7	1.3	0.274304	25.8844	2018	RCP1.9
2018-06-19	35.0042	135.869	31.1	56.3	29.7	1.3	0.343748	28.019	2018	RCP1.9
2018-06-20	35.0042	135.869	32.6	52.7	27.5	1.4	0.318285	28.7679	2018	RCP1.9
2018-06-21	35.0042	135.869	27.7	69.9	14.5	1.5	0.167823	25.628	2018	RCP1.9
2018-06-22	35.0042	135.869	31.3	65.7	20.6	1.3	0.238424	28.8865	2018	RCP1.9
2018-06-23	35.0042	135.869	35	56.4	23.3	1.2	0.269674	31.189	2018	RCP1.9
2018-06-24	35.0042	135.869	29.4	72.7	13.7	1.4	0.158564	27.5186	2018	RCP1.9
2018-06-25	35.0042	135.869	26.9	82.3	8.1	3.3	0.0937494	25.7355	2018	RCP1.9
2018-06-26	35.0042	135.869	26.3	77.2	8.4	1.7	0.0972216	24.6829	2018	RCP1.9
2018-06-27	35.0042	135.869	31.6	67	20	1.4	0.23148	29.2894	2018	RCP1.9
2018-06-28	35.0042	135.869	27.5	77.9	8.4	1.7	0.0972216	25.9177	2018	RCP1.9
2018-06-29	35.0042	135.869	25.8	83.2	2.7	3	0.0312498	24.3407	2018	RCP1.9
2018-06-30	35.0042	135.869	27.7	76.1	8.3	1.7	0.0960642	25.8895	2018	RCP1.9
2018-07-01	35.0042	135.869	24.2	92.8	3.8	1.8	0.0439812	23.9747	2018	RCP1.9
2018-07-02	35.0042	135.869	27.7	79.6	12.3	1.3	0.14236	26.6288	2018	RCP1.9
2018-07-03	35.0042	135.869	34.1	68.5	19.6	1.5	0.22685	31.7901	2018	RCP1.9
2018-07-04	35.0042	135.869	26.9	82.9	6.4	2.6	0.0740736	25.7102	2018	RCP1.9
2018-07-05	35.0042	135.869	29.9	75	14.6	2.1	0.16898	28.3028	2018	RCP1.9
2018-07-06	35.0042	135.869	32.1	69.3	20.5	1.7	0.237267	30.0709	2018	RCP1.9
2018-07-07	35.0042	135.869	31.7	69.3	15.2	2	0.175925	29.3269	2018	RCP1.9
2018-07-08	35.0042	135.869	29.9	76.9	10.4	2.2	0.12037	28.2278	2018	RCP1.9
2018-07-09	35.0042	135.869	22.8	85.9	3.2	4.7	0.0370368	21.6326	2018	RCP1.9
2018-07-10	35.0042	135.869	27	80.8	5.8	3.3	0.0671292	25.4754	2018	RCP1.9
2018-07-11	35.0042	135.869	30.4	76.8	16.1	2.1	0.186341	29.1111	2018	RCP1.9
2018-07-12	35.0042	135.869	31.2	76.2	13.7	1.6	0.158564	29.662	2018	RCP1.9
2018-07-13	35.0042	135.869	29.2	84.3	9.1	1.3	0.105323	28.4161	2018	RCP1.9
2018-07-14	35.0042	135.869	27.2	91.3	6.4	1.6	0.0740736	27.0419	2018	RCP1.9
2018-07-15	35.0042	135.869	29.7	85.1	9.5	1.4	0.109953	29.031	2018	RCP1.9
2018-07-16	35.0042	135.869	30	79.9	7.6	1.4	0.0879624	28.5283	2018	RCP1.9
2018-07-17	35.0042	135.869	27.4	92.4	7.4	1.2	0.0856476	27.474	2018	RCP1.9
2018-07-18	35.0042	135.869	29	79.8	12.4	1.4	0.143518	27.9125	2018	RCP1.9
2018-07-19	35.0042	135.869	31.5	73.8	17.3	1.9	0.20023	29.8709	2018	RCP1.9
2018-07-20	35.0042	135.869	28.5	78.7	9	1.9	0.104166	27.0118	2018	RCP1.9
2018-07-21	35.0042	135.869	28	76	9.9	2.3	0.114583	26.2538	2018	RCP1.9
2018-07-22	35.0042	135.869	26.5	75.6	9.5	2.6	0.109953	24.7248	2018	RCP1.9
2018-07-23	35.0042	135.869	29.9	72.1	15	1.7	0.17361	27.9921	2018	RCP1.9
2018-07-24	35.0042	135.869	32	76	15.1	1.3	0.174767	30.5178	2018	RCP1.9
2018-07-25	35.0042	135.869	31.3	75.4	15.3	2	0.177082	29.7446	2018	RCP1.9
2018-07-26	35.0042	135.869	26.2	84.4	4.7	2	0.0543978	25.0931	2018	RCP1.9
2018-07-27	35.0042	135.869	30.4	76.1	11.6	2	0.134258	28.7078	2018	RCP1.9
2018-07-28	35.0042	135.869	28.7	86.5	7.4	1.4	0.0856476	28.0537	2018	RCP1.9
2018-07-29	35.0042	135.869	30	82.6	11.5	1.2	0.133101	29.1757	2018	RCP1.9
2018-07-30	35.0042	135.869	30.1	81.2	12.2	1.1	0.141203	29.1553	2018	RCP1.9
2018-07-31	35.0042	135.869	31.4	74.7	15.1	1.7	0.174767	29.753	2018	RCP1.9
2018-08-01	35.0042	135.869	34.9	67.5	21.3	1.7	0.246526	32.4949	2018	RCP1.9
2018-08-02	35.0042	135.869	34.9	65.8	19.6	1.8	0.22685	32.1449	2018	RCP1.9
2018-08-03	35.0042	135.869	34.9	67.6	18.4	1.6	0.212962	32.3291	2018	RCP1.9
2018-08-04	35.0042	135.869	36.7	66.2	22.2	1.5	0.256943	34.0516	2018	RCP1.9
2018-08-05	35.0042	135.869	37.4	58.9	25.2	1.6	0.291665	33.8032	2018	RCP1.9
2018-08-06	35.0042	135.869	37.2	59.3	23.9	1.7	0.276619	33.5988	2018	RCP1.9
2018-08-07	35.0042	135.869	37	61.1	23.6	2.2	0.273146	33.6327	2018	RCP1.9
2018-08-08	35.0042	135.869	31.5	74.3	12.9	2	0.149305	29.623	2018	RCP1.9
2018-08-09	35.0042	135.869	31.1	79.4	11.6	1.6	0.134258	29.8238	2018	RCP1.9
2018-08-10	35.0042	135.869	32.4	75.7	16	1	0.185184	30.9404	2018	RCP1.9
2018-08-11	35.0042	135.869	35.1	69.1	18.4	1.5	0.212962	32.7311	2018	RCP1.9
2018-08-12	35.0042	135.869	30.6	82.5	8.8	1.7	0.101851	29.5155	2018	RCP1.9
2018-08-13	35.0042	135.869	31.2	79.7	11.1	1.9	0.128471	29.9047	2018	RCP1.9
2018-08-14	35.0042	135.869	35.9	65.4	22.6	1.7	0.261572	33.2081	2018	RCP1.9
2018-08-15	35.0042	135.869	32.8	67.9	19.6	1.6	0.22685	30.489	2018	RCP1.9
2018-08-16	35.0042	135.869	33.5	71.3	18.3	1.1	0.211804	31.5461	2018	RCP1.9
2018-08-17	35.0042	135.869	34.9	66.5	21.3	1.2	0.246526	32.3842	2018	RCP1.9
2018-08-18	35.0042	135.869	36.7	60	22.9	1.8	0.265045	33.1806	2018	RCP1.9
2018-08-19	35.0042	135.869	34.8	67.1	18.8	1.7	0.217591	32.1868	2018	RCP1.9
2018-08-20	35.0042	135.869	34.8	68.4	16.6	1.7	0.192128	32.2211	2018	RCP1.9
2018-08-21	35.0042	135.869	30.9	80.9	7.3	3.1	0.0844902	29.4065	2018	RCP1.9
2018-08-22	35.0042	135.869	33.3	78.4	15.2	1.7	0.175925	32.0691	2018	RCP1.9
2018-08-23	35.0042	135.869	32.2	74.5	13.8	2.1	0.159721	30.3746	2018	RCP1.9
2018-08-24	35.0042	135.869	32.1	73	16.5	1.7	0.190971	30.2937	2018	RCP1.9
2018-08-25	35.0042	135.869	33	64.8	19.3	1.7	0.223378	30.2359	2018	RCP1.9
2018-08-26	35.0042	135.869	26	69.1	12.3	1.6	0.14236	23.7772	2018	RCP1.9
2018-08-27	35.0042	135.869	32	62.8	20.2	1.6	0.233795	29.1134	2018	RCP1.9
2018-08-28	35.0042	135.869	28.8	79.2	7.8	1.5	0.0902772	27.2914	2018	RCP1.9
2018-08-29	35.0042	135.869	29.9	78.7	11.4	1.8	0.131944	28.55	2018	RCP1.9
2018-08-30	35.0042	135.869	32.6	64.1	22.6	1.7	0.261572	29.98	2018	RCP1.9
2018-08-31	35.0042	135.869	35.9	58.4	23.9	1	0.276619	32.3303	2018	RCP1.9
2018-09-01	35.0042	135.869	30.9	77.1	12	0.6	0.138888	29.4236	2018	RCP1.9
2018-09-02	35.0042	135.869	33.8	71	20.3	1	0.234952	31.9232	2018	RCP1.9
2018-09-03	35.0042	135.869	35	67.8	19.5	1	0.225693	32.5561	2018	RCP1.9
2018-09-04	35.0042	135.869	34	69.1	18.7	1.2	0.216434	31.7375	2018	RCP1.9
2018-09-05	35.0042	135.869	32.7	66.7	15.9	2	0.184027	29.9672	2018	RCP1.9
2018-09-06	35.0042	135.869	29.4	77.1	7.2	2.4	0.0833328	27.5134	2018	RCP1.9
2018-09-07	35.0042	135.869	28.8	71.1	10.5	1.6	0.121527	26.5095	2018	RCP1.9
2018-09-08	35.0042	135.869	31.2	56.2	22.8	1.6	0.263887	27.6916	2018	RCP1.9
2018-09-09	35.0042	135.869	29.1	63.3	17.5	1.2	0.202545	26.3582	2018	RCP1.9
2018-09-10	35.0042	135.869	31.3	62.8	22.2	1.1	0.256943	28.6238	2018	RCP1.9
2018-09-11	35.0042	135.869	31.8	60.5	21.6	1.2	0.249998	28.7408	2018	RCP1.9
2018-09-12	35.0042	135.869	30.2	68.4	17.5	1	0.202545	28.022	2018	RCP1.9
2018-09-13	35.0042	135.869	27.9	68.3	12.5	1.5	0.144675	25.4823	2018	RCP1.9
2018-09-14	35.0042	135.869	26.3	76.7	7.8	1.4	0.0902772	24.5959	2018	RCP1.9
2018-09-15	35.0042	135.869	26.5	79.2	7.5	1.4	0.086805	25.051	2018	RCP1.9
2018-09-16	35.0042	135.869	31	77.3	14.2	1.3	0.164351	29.664	2018	RCP1.9
2018-09-17	35.0042	135.869	29.7	74.9	12.4	1.2	0.143518	27.9933	2018	RCP1.9
2018-09-18	35.0042	135.869	28.8	72.6	9.9	1.9	0.114583	26.6291	2018	RCP1.9
2018-09-19	35.0042	135.869	28.5	67.4	9.4	2.1	0.108796	25.6681	2018	RCP1.9
2018-09-20	35.0042	135.869	29.7	70.4	11.8	1.6	0.136573	27.3679	2018	RCP1.9
2018-09-21	35.0042	135.869	28.9	72.3	9	1.5	0.104166	26.6412	2018	RCP1.9
2018-09-22	35.0042	135.869	27.5	84.5	6.2	1.4	0.0717588	26.5373	2018	RCP1.9
2018-09-23	35.0042	135.869	26.8	80	7.8	1.2	0.0902772	25.4685	2018	RCP1.9
2018-09-24	35.0042	135.869	29.3	72.8	13.9	1.2	0.160879	27.4618	2018	RCP1.9
2018-09-25	35.0042	135.869	26	58.2	14	2.7	0.162036	22.6017	2018	RCP1.9
2018-09-26	35.0042	135.869	25.1	60.3	19.1	1.2	0.221063	22.4522	2018	RCP1.9
2018-09-27	35.0042	135.869	24.8	65.2	10	1.5	0.11574	22.059	2018	RCP1.9
2018-09-28	35.0042	135.869	20.7	65.5	7.9	1.8	0.0914346	18.1149	2018	RCP1.9
2018-09-29	35.0042	135.869	22.9	65	16.1	1	0.186341	20.7492	2018	RCP1.9
2018-09-30	35.0042	135.869	24.6	69.5	11.7	2	0.135416	22.4424	2018	RCP1.9
2018-10-01	35.0042	135.869	24.6	82.7	3.5	1.6	0.040509	23.2601	2018	RCP1.9
2018-10-02	35.0042	135.869	24.4	68.4	10.6	1.6	0.122684	22.0761	2018	RCP1.9
2018-10-03	35.0042	135.869	23.8	70	11.4	1	0.131944	21.7805	2018	RCP1.9
2018-10-04	35.0042	135.869	21	74.2	5.5	1.7	0.063657	19.0653	2018	RCP1.9
2018-10-05	35.0042	135.869	21.6	58.4	12.3	1.8	0.14236	18.5689	2018	RCP1.9
2018-10-06	35.0042	135.869	22.2	60.1	16.4	1.6	0.189814	19.5871	2018	RCP1.9
2018-10-07	35.0042	135.869	21.8	68.4	13.3	1.1	0.153934	19.8732	2018	RCP1.9
2018-10-08	35.0042	135.869	20.2	80.2	3.6	2.2	0.0416664	18.6967	2018	RCP1.9
2018-10-09	35.0042	135.869	22.7	86.1	1.9	2.5	0.0219906	21.57	2018	RCP1.9
2018-10-10	35.0042	135.869	22.4	67.2	10.5	1.6	0.121527	20.0758	2018	RCP1.9
2018-10-11	35.0042	135.869	22.1	57.9	16.5	1.8	0.190971	19.2672	2018	RCP1.9
2018-10-12	35.0042	135.869	21.8	64.8	18.3	1.1	0.211804	19.8538	2018	RCP1.9
2018-10-13	35.0042	135.869	23.5	60.4	18	1.6	0.208332	20.9101	2018	RCP1.9
2018-10-14	35.0042	135.869	20.8	59.5	17.4	1.6	0.201388	18.3211	2018	RCP1.9
2018-10-15	35.0042	135.869	20.8	69.9	14.1	1	0.163193	19.1485	2018	RCP1.9
2018-10-16	35.0042	135.869	21.9	70.6	13.6	0.7	0.157406	20.234	2018	RCP1.9
2018-10-17	35.0042	135.869	22.3	72.6	11	0.7	0.127314	20.6253	2018	RCP1.9
2018-10-18	35.0042	135.869	21.1	81.5	3.4	2.9	0.0393516	19.6409	2018	RCP1.9
2018-10-19	35.0042	135.869	18.7	65.8	12.1	2.1	0.140045	16.5919	2018	RCP1.9
2018-10-20	35.0042	135.869	19.2	70.3	13	1	0.150462	17.6045	2018	RCP1.9
2018-10-21	35.0042	135.869	20.9	70.7	13.1	1.1	0.151619	19.2439	2018	RCP1.9
2018-10-22	35.0042	135.869	21	74.3	10.2	1.1	0.118055	19.4789	2018	RCP1.9
2018-10-23	35.0042	135.869	21.9	69.5	11.6	1.3	0.134258	19.9426	2018	RCP1.9
2018-10-24	35.0042	135.869	17.9	78.3	1.9	2.5	0.0219906	16.1358	2018	RCP1.9
2018-10-25	35.0042	135.869	19.6	69.7	11	1.6	0.127314	17.7425	2018	RCP1.9
2018-10-26	35.0042	135.869	20.8	74.1	11.2	0.7	0.129629	19.3669	2018	RCP1.9
2018-10-27	35.0042	135.869	17.3	91.1	3.5	1.1	0.040509	16.8989	2018	RCP1.9
2018-10-28	35.0042	135.869	20.1	72.5	11.9	1.4	0.137731	18.559	2018	RCP1.9
2018-10-29	35.0042	135.869	20.6	75.7	10.5	1	0.121527	19.2631	2018	RCP1.9
2018-10-30	35.0042	135.869	19.4	72.1	6.7	1.1	0.0775458	17.4764	2018	RCP1.9
2018-10-31	35.0042	135.869	16.9	85.2	3.4	1.2	0.0393516	15.9726	2018	RCP1.9
2018-11-01	35.0042	135.869	21.3	95.7	2.6	2	0.0300924	21.2336	2018	RCP1.9
2018-11-02	35.0042	135.869	20.3	66.9	4.8	3.1	0.0555552	17.556	2018	RCP1.9
2018-11-03	35.0042	135.869	16.1	77	14.7	0.8	0.170138	15.3878	2018	RCP1.9
2018-11-04	35.0042	135.869	17.4	76.8	14.1	0.7	0.163193	16.5813	2018	RCP1.9
2018-11-05	35.0042	135.869	19.2	70.3	13.2	1.3	0.152777	17.6018	2018	RCP1.9
2018-11-06	35.0042	135.869	16.8	63.7	12.4	1.2	0.143518	14.7222	2018	RCP1.9
2018-11-07	35.0042	135.869	18.1	70.4	14.9	0.8	0.172453	16.7259	2018	RCP1.9
2018-11-08	35.0042	135.869	18.3	77.8	13.8	0.5	0.159721	17.5256	2018	RCP1.9
2018-11-09	35.0042	135.869	18.8	74.5	12.7	0.7	0.14699	17.6115	2018	RCP1.9
2018-11-10	35.0042	135.869	18.3	71.8	9.3	1.1	0.107638	16.6129	2018	RCP1.9
2018-11-11	35.0042	135.869	19.3	76.3	12.6	0.7	0.145832	18.2492	2018	RCP1.9
2018-11-12	35.0042	135.869	18.6	72.2	5.2	1.3	0.0601848	16.5963	2018	RCP1.9
2018-11-13	35.0042	135.869	15.5	69.9	9.5	1.2	0.109953	13.8204	2018	RCP1.9
2018-11-14	35.0042	135.869	16.1	80.6	9.8	0.7	0.113425	15.3386	2018	RCP1.9
2018-11-15	35.0042	135.869	17.6	70.2	8.7	1.2	0.100694	15.7575	2018	RCP1.9
2018-11-16	35.0042	135.869	15.8	80.3	6.2	0.9	0.0717588	14.7287	2018	RCP1.9
2018-11-17	35.0042	135.869	16	80.1	3.8	1	0.0439812	14.7031	2018	RCP1.9
2018-11-18	35.0042	135.869	18.2	80.1	10.3	0.9	0.119212	17.3576	2018	RCP1.9
2018-11-19	35.0042	135.869	18.1	76.5	7.4	1.1	0.0856476	16.7	2018	RCP1.9
2018-11-20	35.0042	135.869	13.4	60.8	3.9	2.5	0.0451386	10.6295	2018	RCP1.9
2018-11-21	35.0042	135.869	10.7	65.8	8.4	2.4	0.0972216	8.87765	2018	RCP1.9
2018-11-22	35.0042	135.869	12.2	73.5	5.6	1.5	0.0648144	10.6591	2018	RCP1.9
2018-11-23	35.0042	135.869	15.5	74.6	3.8	1.7	0.0439812	13.724	2018	RCP1.9
2018-11-24	35.0042	135.869	13.7	58.4	4	1.7	0.046296	10.7716	2018	RCP1.9
2018-11-25	35.0042	135.869	11.6	59.6	5.9	2.3	0.0682866	9.07728	2018	RCP1.9
2018-11-26	35.0042	135.869	11.5	61.5	7.6	1.9	0.0879624	9.28002	2018	RCP1.9
2018-11-27	35.0042	135.869	10.8	76.3	3.8	1.2	0.0439812	9.39145	2018	RCP1.9
2018-11-28	35.0042	135.869	11.3	73.2	3.7	1.1	0.0428238	9.64949	2018	RCP1.9
2018-11-29	35.0042	135.869	11.7	73.1	5.3	1.5	0.0613422	10.1312	2018	RCP1.9
2018-11-30	35.0042	135.869	11.8	54.2	7.3	2.5	0.0844902	8.9718	2018	RCP1.9
2018-12-01	35.0042	135.869	12.4	72.9	10.9	1.1	0.126157	11.2418	2018	RCP1.9
2018-12-02	35.0042	135.869	11.8	75.3	5.5	1.4	0.063657	10.4062	2018	RCP1.9
2018-12-03	35.0042	135.869	13.6	77.3	11.6	0.9	0.134258	12.7821	2018	RCP1.9
2018-12-04	35.0042	135.869	13.5	59.5	10.1	2.2	0.116897	11.1318	2018	RCP1.9
2018-12-05	35.0042	135.869	13	52.8	10.4	2	0.12037	10.2067	2018	RCP1.9
2018-12-06	35.0042	135.869	11.5	70.3	3.6	2.1	0.0416664	9.56782	2018	RCP1.9
2018-12-07	35.0042	135.869	11.4	56.3	7.7	2.4	0.0891198	8.80027	2018	RCP1.9
2018-12-08	35.0042	135.869	11.2	66	7.4	1.4	0.0856476	9.33391	2018	RCP1.9
2018-12-09	35.0042	135.869	13.6	69.4	11	1.7	0.127314	12.0825	2018	RCP1.9
2018-12-10	35.0042	135.869	13.9	72.7	1.7	3.4	0.0196758	11.7759	2018	RCP1.9
2018-12-11	35.0042	135.869	11.7	61.9	10.7	1.8	0.123842	9.73601	2018	RCP1.9
2018-12-12	35.0042	135.869	12.9	72.4	10.3	1.1	0.119212	11.633	2018	RCP1.9
2018-12-13	35.0042	135.869	11	95.6	1.9	0.7	0.0219906	10.7924	2018	RCP1.9
2018-12-14	35.0042	135.869	13.6	88.2	5.1	0.8	0.0590274	13.1214	2018	RCP1.9
2018-12-15	35.0042	135.869	12.9	91.2	0.5	1.4	0.005787	12.2276	2018	RCP1.9
2018-12-16	35.0042	135.869	10.3	92.2	0.4	2.3	0.0046296	9.6314	2018	RCP1.9
2018-12-17	35.0042	135.869	11.2	94	0.7	1.3	0.0081018	10.7448	2018	RCP1.9
2018-12-18	35.0042	135.869	12	95.3	0.6	1.1	0.0069444	11.6493	2018	RCP1.9
2018-12-19	35.0042	135.869	14.4	76.7	5.5	2	0.063657	12.9658	2018	RCP1.9
2018-12-20	35.0042	135.869	13.9	75.2	4.4	1.1	0.0509256	12.3305	2018	RCP1.9
2018-12-21	35.0042	135.869	14.3	79.6	4.8	1	0.0555552	13.0993	2018	RCP1.9
2018-12-22	35.0042	135.869	13.3	70.3	4.7	1.7	0.0543978	11.3746	2018	RCP1.9
2018-12-23	35.0042	135.869	11.5	75.7	3.6	2	0.0416664	9.95683	2018	RCP1.9
2018-12-24	35.0042	135.869	8.6	79.2	4.5	1.7	0.052083	7.49517	2018	RCP1.9
2018-12-25	35.0042	135.869	9.5	65.6	7.3	1.8	0.0844902	7.69992	2018	RCP1.9
2018-12-26	35.0042	135.869	9.2	65.6	5.9	1.7	0.0682866	7.3155	2018	RCP1.9
2018-12-27	35.0042	135.869	9.2	77.3	3.5	0.9	0.040509	7.91529	2018	RCP1.9
2018-12-28	35.0042	135.869	8.4	80.2	2.2	1.4	0.0254628	7.18759	2018	RCP1.9
2018-12-29	35.0042	135.869	9.2	70.4	6.1	2	0.0706014	7.62298	2018	RCP1.9
2018-12-30	35.0042	135.869	9.7	69.6	7.4	1.4	0.0856476	8.17893	2018	RCP1.9
2018-12-31	35.0042	135.869	9.7	69.3	7.6	1.8	0.0879624	8.15214	2018	RCP1.9
2019-01-01	35.0042	135.869	9.7	74.8	7.7	0.6	0.0891198	8.59015	2019	RCP1.9
2019-01-02	35.0042	135.869	10.4	66.9	9.3	2.2	0.107638	8.75514	2019	RCP1.9
2019-01-03	35.0042	135.869	6.7	66.4	5.8	3.8	0.0671292	4.91647	2019	RCP1.9
2019-01-04	35.0042	135.869	4.8	69.3	6.9	2.2	0.0798606	3.48068	2019	RCP1.9
2019-01-05	35.0042	135.869	5.5	73.2	6.9	2.1	0.0798606	4.35105	2019	RCP1.9
2019-01-06	35.0042	135.869	5.8	84.9	6.9	1.5	0.0798606	5.30572	2019	RCP1.9
2019-01-07	35.0042	135.869	7.7	75.9	5.6	1	0.0648144	6.55817	2019	RCP1.9
2019-01-08	35.0042	135.869	9.2	70.8	7.4	1.2	0.0856476	7.79837	2019	RCP1.9
2019-01-09	35.0042	135.869	10.5	75.5	9.3	0.9	0.107638	9.50785	2019	RCP1.9
2019-01-10	35.0042	135.869	9.4	92.9	2.6	0.9	0.0300924	9.04305	2019	RCP1.9
2019-01-11	35.0042	135.869	10.7	69.7	7.1	1.7	0.0821754	9.08307	2019	RCP1.9
2019-01-12	35.0042	135.869	9.8	70.1	8	1	0.092592	8.37591	2019	RCP1.9
2019-01-13	35.0042	135.869	7.4	92.9	2.2	0.8	0.0254628	7.00213	2019	RCP1.9
2019-01-14	35.0042	135.869	10.4	75.4	3.9	1.5	0.0451386	8.93853	2019	RCP1.9
2019-01-15	35.0042	135.869	8.5	59.1	6.9	2.5	0.0798606	6.2971	2019	RCP1.9
2019-01-16	35.0042	135.869	7.1	66.8	6.6	1.2	0.0763884	5.52449	2019	RCP1.9
2019-01-17	35.0042	135.869	7.1	62.2	5.8	1.6	0.0671292	5.16971	2019	RCP1.9
2019-01-18	35.0042	135.869	7.2	59.9	9.8	1.5	0.113425	5.44736	2019	RCP1.9
2019-01-19	35.0042	135.869	7.2	76.7	4.4	0.4	0.0509256	6.06243	2019	RCP1.9
2019-01-20	35.0042	135.869	8.5	72.4	6.2	0.7	0.0717588	7.17145	2019	RCP1.9
2019-01-21	35.0042	135.869	10.5	74.5	7.9	0.5	0.0914346	9.35391	2019	RCP1.9
2019-01-22	35.0042	135.869	9.5	61.2	5.9	3.7	0.0682866	7.19245	2019	RCP1.9
2019-01-23	35.0042	135.869	7.5	70.4	11.6	1.2	0.134258	6.49535	2019	RCP1.9
2019-01-24	35.0042	135.869	8.6	76.5	6.7	0.4	0.0775458	7.57971	2019	RCP1.9
2019-01-25	35.0042	135.869	9.4	74.7	6.7	1	0.0775458	8.19537	2019	RCP1.9
2019-01-26	35.0042	135.869	10.6	71.9	6.3	1.2	0.0729162	9.10419	2019	RCP1.9
2019-01-27	35.0042	135.869	14	85.5	1.6	5.8	0.0185184	12.7267	2019	RCP1.9
2019-01-28	35.0042	135.869	7.4	63.9	11.1	1.9	0.128471	5.94054	2019	RCP1.9
2019-01-29	35.0042	135.869	7	74.7	3.2	2.5	0.0370368	5.53458	2019	RCP1.9
2019-01-30	35.0042	135.869	5.1	62.3	8.9	3.2	0.103009	3.49572	2019	RCP1.9
2019-01-31	35.0042	135.869	6	61.5	10.6	1.7	0.122684	4.49248	2019	RCP1.9
2019-02-01	35.0042	135.869	6.6	72.2	7.3	1.2	0.0844902	5.42128	2019	RCP1.9
2019-02-02	35.0042	135.869	6.9	74.7	3.5	4.1	0.040509	5.37298	2019	RCP1.9
2019-02-03	35.0042	135.869	5.5	66.5	8.3	3.6	0.0960642	4.01753	2019	RCP1.9
2019-02-04	35.0042	135.869	4.2	66	9.1	4.1	0.105323	2.81821	2019	RCP1.9
2019-02-05	35.0042	135.869	4.9	63.3	8.3	3.7	0.0960642	3.28884	2019	RCP1.9
2019-02-06	35.0042	135.869	3.4	73.8	8.8	3.3	0.101851	2.46778	2019	RCP1.9
2019-02-07	35.0042	135.869	4.1	79.4	10	2.1	0.11574	3.5703	2019	RCP1.9
2019-02-08	35.0042	135.869	4.4	76.1	10.3	2	0.119212	3.72299	2019	RCP1.9
2019-02-09	35.0042	135.869	5.4	76.2	11.5	1.8	0.133101	4.78681	2019	RCP1.9
2019-02-10	35.0042	135.869	6.9	79.9	11.9	1	0.137731	6.51131	2019	RCP1.9
2019-02-11	35.0042	135.869	8.9	76.3	13.4	0.3	0.155092	8.36888	2019	RCP1.9
2019-02-12	35.0042	135.869	13.2	64.4	12	1.4	0.138888	11.419	2019	RCP1.9
2019-02-13	35.0042	135.869	12.5	83.2	2	2.1	0.023148	11.3258	2019	RCP1.9
2019-02-14	35.0042	135.869	11.5	66.3	5.1	2.1	0.0590274	9.40821	2019	RCP1.9
2019-02-15	35.0042	135.869	11.7	63.5	14.2	1.1	0.164351	10.146	2019	RCP1.9
2019-02-16	35.0042	135.869	13.2	63.3	13.2	2.6	0.152777	11.3542	2019	RCP1.9
2019-02-17	35.0042	135.869	5.9	62.8	5.7	2.8	0.0659718	4.02578	2019	RCP1.9
2019-02-18	35.0042	135.869	6.4	67.8	8.9	1.4	0.103009	5.09916	2019	RCP1.9
2019-02-19	35.0042	135.869	6.1	78.9	2.9	1.7	0.0335646	4.92908	2019	RCP1.9
2019-02-20	35.0042	135.869	8.8	56.7	10.9	2.2	0.126157	6.74436	2019	RCP1.9
2019-02-21	35.0042	135.869	6.2	69.4	4.3	1.8	0.0497682	4.60991	2019	RCP1.9
2019-02-22	35.0042	135.869	8.8	54.9	15	2.1	0.17361	6.93324	2019	RCP1.9
2019-02-23	35.0042	135.869	7.6	58.9	9.6	1.7	0.11111	5.72502	2019	RCP1.9
2019-02-24	35.0042	135.869	10.3	51.7	14.4	3.5	0.166666	7.93805	2019	RCP1.9
2019-02-25	35.0042	135.869	8.3	58.2	11.3	2.6	0.130786	6.39351	2019	RCP1.9
2019-02-26	35.0042	135.869	7.5	55	13.2	1.7	0.152777	5.6704	2019	RCP1.9
2019-02-27	35.0042	135.869	10.6	63.9	15.6	1	0.180554	9.26458	2019	RCP1.9
2019-02-28	35.0042	135.869	6.9	91.2	3.2	1.2	0.0370368	6.46317	2019	RCP1.9
2019-03-01	35.0042	135.869	7.8	71.8	7.5	2.5	0.086805	6.47367	2019	RCP1.9
2019-03-02	35.0042	135.869	10.9	64.6	14.5	1.4	0.167823	9.48985	2019	RCP1.9
2019-03-03	35.0042	135.869	9.8	79.2	5.2	1	0.0601848	8.75231	2019	RCP1.9
2019-03-04	35.0042	135.869	9.2	75.7	6.1	1.2	0.0706014	8.00934	2019	RCP1.9
2019-03-05	35.0042	135.869	12.7	66.1	15.1	1.2	0.174767	11.3176	2019	RCP1.9
2019-03-06	35.0042	135.869	11.8	77.4	8.3	1.1	0.0960642	10.7976	2019	RCP1.9
2019-03-07	35.0042	135.869	16.2	73.8	17.2	0.8	0.199073	15.3845	2019	RCP1.9
2019-03-08	35.0042	135.869	18.5	69.1	18.9	1	0.218749	17.242	2019	RCP1.9
2019-03-09	35.0042	135.869	17.4	60.6	12.7	2.4	0.14699	14.9546	2019	RCP1.9
2019-03-10	35.0042	135.869	13.3	58.3	19.2	1.3	0.222221	11.5498	2019	RCP1.9
2019-03-11	35.0042	135.869	11.3	72.8	5.2	2.1	0.0601848	9.68825	2019	RCP1.9
2019-03-12	35.0042	135.869	10.6	51.1	14.3	2	0.165508	8.24156	2019	RCP1.9
2019-03-13	35.0042	135.869	11.5	58.5	13.6	1.7	0.157406	9.52996	2019	RCP1.9
2019-03-14	35.0042	135.869	7.4	67	8	2.3	0.092592	5.86337	2019	RCP1.9
2019-03-15	35.0042	135.869	9.2	57	17	2.2	0.196758	7.55789	2019	RCP1.9
2019-03-16	35.0042	135.869	11.4	61	20.8	1.4	0.240739	10.117	2019	RCP1.9
2019-03-17	35.0042	135.869	16.4	52	20.7	2.2	0.239582	13.8629	2019	RCP1.9
2019-03-18	35.0042	135.869	14.7	71.5	6.4	3.1	0.0740736	12.8457	2019	RCP1.9
2019-03-19	35.0042	135.869	13.2	61	20.1	1.4	0.232637	11.7163	2019	RCP1.9
2019-03-20	35.0042	135.869	14.7	67.2	11.4	1	0.131944	13.007	2019	RCP1.9
2019-03-21	35.0042	135.869	16.4	74.1	11.3	1.3	0.130786	15.154	2019	RCP1.9
2019-03-22	35.0042	135.869	20.4	60.7	11.7	5.7	0.135416	17.4381	2019	RCP1.9
2019-03-23	35.0042	135.869	12.8	54.2	21.4	2.3	0.247684	10.8728	2019	RCP1.9
2019-03-24	35.0042	135.869	14	60.6	17.7	1	0.20486	12.2821	2019	RCP1.9
2019-03-25	35.0042	135.869	16.6	62.6	16.7	1.4	0.193286	14.7349	2019	RCP1.9
2019-03-26	35.0042	135.869	10.9	82	4.6	2	0.0532404	9.90252	2019	RCP1.9
2019-03-27	35.0042	135.869	13.2	53.3	20.1	3.9	0.232637	10.9886	2019	RCP1.9
2019-03-28	35.0042	135.869	9.5	61.1	14.9	2.3	0.172453	7.94539	2019	RCP1.9
2019-03-29	35.0042	135.869	12.3	61.8	18.7	1.4	0.216434	10.8629	2019	RCP1.9
2019-03-30	35.0042	135.869	12.5	69.3	11.4	1.1	0.131944	11.1078	2019	RCP1.9
2019-03-31	35.0042	135.869	14.8	71	17.5	0.9	0.202545	13.8425	2019	RCP1.9
2019-04-01	35.0042	135.869	20.2	63	16.6	1.9	0.192128	18.0421	2019	RCP1.9
2019-04-02	35.0042	135.869	16.9	65.6	11.4	1.6	0.131944	14.8826	2019	RCP1.9
2019-04-03	35.0042	135.869	16.9	75.4	10.3	1.1	0.119212	15.6789	2019	RCP1.9
2019-04-04	35.0042	135.869	15.2	73.2	3.9	1.6	0.0451386	13.3377	2019	RCP1.9
2019-04-05	35.0042	135.869	8.9	76.4	3.2	1.9	0.0370368	7.4876	2019	RCP1.9
2019-04-06	35.0042	135.869	13.2	68.7	13.3	1.8	0.153934	11.8172	2019	RCP1.9
2019-04-07	35.0042	135.869	16.3	85.6	2.9	3.1	0.0335646	15.2654	2019	RCP1.9
2019-04-08	35.0042	135.869	19	64.3	19	2.7	0.219906	17.1738	2019	RCP1.9
2019-04-09	35.0042	135.869	15.6	53.3	17.7	2.5	0.20486	13.0499	2019	RCP1.9
2019-04-10	35.0042	135.869	9.1	69.9	6.3	1.7	0.0729162	7.53022	2019	RCP1.9
2019-04-11	35.0042	135.869	8.7	75.4	4.8	2.4	0.0555552	7.33785	2019	RCP1.9
2019-04-12	35.0042	135.869	15.1	56.7	20.5	1.5	0.237267	13.1205	2019	RCP1.9
2019-04-13	35.0042	135.869	16.8	67.3	12.4	2.1	0.143518	14.982	2019	RCP1.9
2019-04-14	35.0042	135.869	17.2	81	3.7	2.4	0.0428238	15.8562	2019	RCP1.9
2019-04-15	35.0042	135.869	15.7	59.3	18.5	2.4	0.214119	13.697	2019	RCP1.9
2019-04-16	35.0042	135.869	16.3	65.6	15.6	1.1	0.180554	14.6564	2019	RCP1.9
2019-04-17	35.0042	135.869	16.4	68	13.2	1.4	0.152777	14.7671	2019	RCP1.9
2019-04-18	35.0042	135.869	16.3	52.8	23.4	1.7	0.270832	14.0363	2019	RCP1.9
2019-04-19	35.0042	135.869	21.3	54.3	25.9	0.9	0.299767	18.8225	2019	RCP1.9
2019-04-20	35.0042	135.869	22.7	56.3	20.9	1.8	0.241897	19.9313	2019	RCP1.9
2019-04-21	35.0042	135.869	19.1	83.7	2.9	2.5	0.0335646	17.8806	2019	RCP1.9
2019-04-22	35.0042	135.869	19.2	84	7.1	1.4	0.0821754	18.4142	2019	RCP1.9
2019-04-23	35.0042	135.869	21.2	90.5	5.4	1.3	0.0624996	20.889	2019	RCP1.9
2019-04-24	35.0042	135.869	23.2	82.2	11.1	0.9	0.128471	22.483	2019	RCP1.9
2019-04-25	35.0042	135.869	18	83.3	7.4	1.1	0.0856476	17.2159	2019	RCP1.9
2019-04-26	35.0042	135.869	26	56.5	26.2	1.6	0.303239	23.2484	2019	RCP1.9
2019-04-27	35.0042	135.869	20.9	49.1	26	1.8	0.300924	17.9074	2019	RCP1.9
2019-04-28	35.0042	135.869	21.6	44.9	22.9	1.4	0.265045	17.9424	2019	RCP1.9
2019-04-29	35.0042	135.869	26.1	67.1	20.5	0.9	0.237267	24.2426	2019	RCP1.9
2019-04-30	35.0042	135.869	17.9	95.7	4.3	0.6	0.0497682	18.0073	2019	RCP1.9
2019-05-01	35.0042	135.869	23.8	65.3	15.8	1.1	0.182869	21.5873	2019	RCP1.9
2019-05-02	35.0042	135.869	23.4	64.4	14	1.5	0.162036	20.973	2019	RCP1.9
2019-05-03	35.0042	135.869	18.4	83.5	3.9	2.2	0.0451386	17.278	2019	RCP1.9
2019-05-04	35.0042	135.869	21.7	82	6.6	1.7	0.0763884	20.6063	2019	RCP1.9
2019-05-05	35.0042	135.869	22.6	54.5	20.3	1.7	0.234952	19.6232	2019	RCP1.9
2019-05-06	35.0042	135.869	25.4	40.1	27.7	1.6	0.3206	20.9616	2019	RCP1.9
2019-05-07	35.0042	135.869	25.2	40.4	23.9	2.1	0.276619	20.5805	2019	RCP1.9
2019-05-08	35.0042	135.869	20.5	84.4	4.7	2.7	0.0543978	19.4588	2019	RCP1.9
2019-05-09	35.0042	135.869	21.8	60.2	15.3	1.8	0.177082	19.1459	2019	RCP1.9
2019-05-10	35.0042	135.869	19.6	56.5	19.2	1.6	0.222221	17.0653	2019	RCP1.9
2019-05-11	35.0042	135.869	23.8	47	27.5	1.4	0.318285	20.3364	2019	RCP1.9
2019-05-12	35.0042	135.869	24.6	49.7	22.2	2.2	0.256943	20.9768	2019	RCP1.9
2019-05-13	35.0042	135.869	22.5	64.5	13.2	3.8	0.152777	19.9637	2019	RCP1.9
2019-05-14	35.0042	135.869	21.2	95.4	5.5	1.8	0.063657	21.3552	2019	RCP1.9
2019-05-15	35.0042	135.869	26.7	64.6	20.8	1.1	0.240739	24.5202	2019	RCP1.9
2019-05-16	35.0042	135.869	29.4	59	25.9	2.2	0.299767	26.5652	2019	RCP1.9
2019-05-17	35.0042	135.869	25.8	67.1	12.7	1.9	0.14699	23.3764	2019	RCP1.9
2019-05-18	35.0042	135.869	26.1	47.4	26.5	1.9	0.306711	22.3042	2019	RCP1.9
2019-05-19	35.0042	135.869	26.2	57.5	20.5	1.6	0.237267	23.2022	2019	RCP1.9
2019-05-20	35.0042	135.869	23.7	68.3	12.1	2	0.140045	21.4998	2019	RCP1.9
2019-05-21	35.0042	135.869	25.8	63.1	18.2	1.6	0.210647	23.3238	2019	RCP1.9
2019-05-22	35.0042	135.869	26.6	58.4	20	1.4	0.23148	23.6466	2019	RCP1.9
2019-05-23	35.0042	135.869	20	76.2	5.3	2.2	0.0613422	18.2603	2019	RCP1.9
2019-05-24	35.0042	135.869	23.3	83.9	4.5	3.8	0.052083	22.0747	2019	RCP1.9
2019-05-25	35.0042	135.869	23.6	78.1	7.3	2.8	0.0844902	22.036	2019	RCP1.9
2019-05-26	35.0042	135.869	27.8	59.1	25.8	1.5	0.298609	25.1598	2019	RCP1.9
2019-05-27	35.0042	135.869	21.9	81.3	5.5	2.1	0.063657	20.6185	2019	RCP1.9
2019-05-28	35.0042	135.869	23.2	64.6	15.9	1.4	0.184027	20.948	2019	RCP1.9
2019-05-29	35.0042	135.869	29.4	48.4	28	1	0.324072	25.4435	2019	RCP1.9
2019-05-30	35.0042	135.869	27.8	52.3	20.4	0.9	0.23611	24.0639	2019	RCP1.9
2019-05-31	35.0042	135.869	25.6	61.3	11.2	1.8	0.129629	22.435	2019	RCP1.9
2019-06-01	35.0042	135.869	22.3	81.6	5.6	2.2	0.0648144	21.0406	2019	RCP1.9
2019-06-02	35.0042	135.869	21.6	67.9	15.4	1.6	0.17824	19.7558	2019	RCP1.9
2019-06-03	35.0042	135.869	27.2	62.3	22.6	1.6	0.261572	24.7957	2019	RCP1.9
2019-06-04	35.0042	135.869	28.9	60.2	25.8	1	0.298609	26.3207	2019	RCP1.9
2019-06-05	35.0042	135.869	29.5	51.9	28.5	1.5	0.329859	25.9618	2019	RCP1.9
2019-06-06	35.0042	135.869	27.3	52.6	22.9	1.7	0.265045	23.7638	2019	RCP1.9
2019-06-07	35.0042	135.869	26.9	60.1	19.5	1.3	0.225693	24.089	2019	RCP1.9
2019-06-08	35.0042	135.869	21.1	74.8	7.1	2.2	0.0821754	19.3201	2019	RCP1.9
2019-06-09	35.0042	135.869	21.4	83.8	5.1	1.9	0.0590274	20.3608	2019	RCP1.9
2019-06-10	35.0042	135.869	26.9	70.1	14.9	1.2	0.172453	24.9452	2019	RCP1.9
2019-06-11	35.0042	135.869	27.2	71.4	14.7	0.9	0.170138	25.3821	2019	RCP1.9
2019-06-12	35.0042	135.869	23.2	83	7.9	1.2	0.0914346	22.3049	2019	RCP1.9
2019-06-13	35.0042	135.869	22.7	90	7.3	0.9	0.0844902	22.5118	2019	RCP1.9
2019-06-14	35.0042	135.869	22.6	91.9	7.8	0.8	0.0902772	22.6536	2019	RCP1.9
2019-06-15	35.0042	135.869	28	70.8	16.8	0.8	0.194443	26.2159	2019	RCP1.9
2019-06-16	35.0042	135.869	27.2	74.4	12.8	1.7	0.148147	25.5512	2019	RCP1.9
2019-06-17	35.0042	135.869	29.9	70.7	17.7	1.5	0.20486	28.0131	2019	RCP1.9
2019-06-18	35.0042	135.869	28.3	67.4	16.6	1.5	0.192128	26.0367	2019	RCP1.9
2019-06-19	35.0042	135.869	27.8	67.6	17.6	1.3	0.203702	25.6733	2019	RCP1.9
2019-06-20	35.0042	135.869	27	71.3	13.2	1.5	0.152777	25.0408	2019	RCP1.9
2019-06-21	35.0042	135.869	28.6	61.9	19.5	1.9	0.225693	25.8202	2019	RCP1.9
2019-06-22	35.0042	135.869	22.3	70.7	10.7	1.7	0.123842	20.3508	2019	RCP1.9
2019-06-23	35.0042	135.869	30	60.9	22.9	1.2	0.265045	27.2291	2019	RCP1.9
2019-06-24	35.0042	135.869	29.3	66	20.6	1.3	0.238424	27.0697	2019	RCP1.9
2019-06-25	35.0042	135.869	28.2	64.6	17	1.6	0.196758	25.6296	2019	RCP1.9
2019-06-26	35.0042	135.869	25.5	76.6	6.8	2.2	0.0787032	23.6925	2019	RCP1.9
2019-06-27	35.0042	135.869	26.1	73.7	9.8	1.7	0.113425	24.201	2019	RCP1.9
2019-06-28	35.0042	135.869	29.8	64.9	23.9	1.2	0.276619	27.6038	2019	RCP1.9
2019-06-29	35.0042	135.869	30.7	61.1	23.4	1.1	0.270832	27.9292	2019	RCP1.9
2019-06-30	35.0042	135.869	32.2	62	22.2	1.5	0.256943	29.3223	2019	RCP1.9
2019-07-01	35.0042	135.869	31.4	70.5	17.7	1.6	0.20486	29.3938	2019	RCP1.9
2019-07-02	35.0042	135.869	25.1	83.6	6.7	4.7	0.0775458	23.9329	2019	RCP1.9
2019-07-03	35.0042	135.869	29.6	76.5	14.8	2	0.171295	28.2221	2019	RCP1.9
2019-07-04	35.0042	135.869	26.4	85.2	7.5	1.6	0.086805	25.6299	2019	RCP1.9
2019-07-05	35.0042	135.869	26.9	79	12.3	1.3	0.14236	25.7853	2019	RCP1.9
2019-07-06	35.0042	135.869	25.1	89.3	5	2.5	0.05787	24.5519	2019	RCP1.9
2019-07-07	35.0042	135.869	27.1	86.5	6	1.8	0.069444	26.3387	2019	RCP1.9
2019-07-08	35.0042	135.869	31.9	76.2	15.1	1.4	0.174767	30.4425	2019	RCP1.9
2019-07-09	35.0042	135.869	32.2	74	16.4	1.4	0.189814	30.5303	2019	RCP1.9
2019-07-10	35.0042	135.869	30	77.5	14	1.5	0.162036	28.7026	2019	RCP1.9
2019-07-11	35.0042	135.869	35.1	67.4	23.6	1.3	0.273146	32.83	2019	RCP1.9
2019-07-12	35.0042	135.869	36.9	61.5	25.8	1.4	0.298609	33.7728	2019	RCP1.9
2019-07-13	35.0042	135.869	34.9	67.6	20.1	1.2	0.232637	32.4619	2019	RCP1.9
2019-07-14	35.0042	135.869	35.6	64.5	24.4	1.5	0.282406	32.9216	2019	RCP1.9
2019-07-15	35.0042	135.869	34.2	64.4	21.2	1.8	0.245369	31.4049	2019	RCP1.9
2019-07-16	35.0042	135.869	30.3	75	11.7	1.7	0.135416	28.4981	2019	RCP1.9
2019-07-17	35.0042	135.869	27.2	80.4	8.9	1.7	0.103009	25.9599	2019	RCP1.9
2019-07-18	35.0042	135.869	23.9	89.2	4.7	1.7	0.0543978	23.3674	2019	RCP1.9
2019-07-19	35.0042	135.869	29.9	75.2	14.7	1.3	0.170138	28.3806	2019	RCP1.9
2019-07-20	35.0042	135.869	26.9	81.2	9.7	1.7	0.112268	25.8232	2019	RCP1.9
2019-07-21	35.0042	135.869	26.8	81.6	7.9	1.8	0.0914346	25.6271	2019	RCP1.9
2019-07-22	35.0042	135.869	31	74.1	14.3	1.9	0.165508	29.2274	2019	RCP1.9
2019-07-23	35.0042	135.869	31	71.1	17.3	1.7	0.20023	29.0617	2019	RCP1.9
2019-07-24	35.0042	135.869	31.9	71.7	16.3	2.2	0.188656	29.8921	2019	RCP1.9
2019-07-25	35.0042	135.869	26.8	82.8	6.7	2.4	0.0775458	25.6365	2019	RCP1.9
2019-07-26	35.0042	135.869	27.8	79.7	7.9	1.9	0.0914346	26.3694	2019	RCP1.9
2019-07-27	35.0042	135.869	30	74	12.4	2.5	0.143518	28.0926	2019	RCP1.9
2019-07-28	35.0042	135.869	30.4	78.5	12.2	1.7	0.141203	29.0719	2019	RCP1.9
2019-07-29	35.0042	135.869	31.3	75.2	14	1.4	0.162036	29.6618	2019	RCP1.9
2019-07-30	35.0042	135.869	31	78.2	14	1.1	0.162036	29.7763	2019	RCP1.9
2019-07-31	35.0042	135.869	34.4	71.1	19.5	0.9	0.225693	32.4569	2019	RCP1.9
2019-08-01	35.0042	135.869	35.6	68.1	20.6	1.5	0.238424	33.1998	2019	RCP1.9
2019-08-02	35.0042	135.869	33.3	70.4	20.4	1.7	0.23611	31.3375	2019	RCP1.9
2019-08-03	35.0042	135.869	32.6	70.8	17	1.8	0.196758	30.5042	2019	RCP1.9
2019-08-04	35.0042	135.869	30.9	71.6	16.1	1.8	0.186341	28.9442	2019	RCP1.9
2019-08-05	35.0042	135.869	32.6	68.7	19.5	1.8	0.225693	30.3905	2019	RCP1.9
2019-08-06	35.0042	135.869	34.5	62.1	22.7	2.4	0.26273	31.4219	2019	RCP1.9
2019-08-07	35.0042	135.869	32.9	67.5	16.1	2.8	0.186341	30.2279	2019	RCP1.9
2019-08-08	35.0042	135.869	29.5	84.2	7.3	1.8	0.0844902	28.5288	2019	RCP1.9
2019-08-09	35.0042	135.869	28.2	91.8	6.3	1.6	0.0729162	28.0953	2019	RCP1.9
2019-08-10	35.0042	135.869	31.4	77.5	13.9	1.9	0.160879	30.0184	2019	RCP1.9
2019-08-11	35.0042	135.869	32.7	71.8	17.8	1.9	0.206017	30.7791	2019	RCP1.9
2019-08-12	35.0042	135.869	33.1	70.7	16.9	1.6	0.195601	30.9664	2019	RCP1.9
2019-08-13	35.0042	135.869	33.3	69.4	18.2	1.7	0.210647	31.0607	2019	RCP1.9
2019-08-14	35.0042	135.869	35.2	66.7	22.4	1.7	0.259258	32.73	2019	RCP1.9
2019-08-15	35.0042	135.869	36.5	66.3	21.9	1.5	0.253471	33.862	2019	RCP1.9
2019-08-16	35.0042	135.869	36.1	63.6	22.7	1.9	0.26273	33.1308	2019	RCP1.9
2019-08-17	35.0042	135.869	35.5	63.8	22.5	2.1	0.260415	32.5831	2019	RCP1.9
2019-08-18	35.0042	135.869	32.6	70.6	17.1	2.1	0.197915	30.4673	2019	RCP1.9
2019-08-19	35.0042	135.869	31.3	74.8	11.9	2.4	0.137731	29.4011	2019	RCP1.9
2019-08-20	35.0042	135.869	35.1	65.4	20.3	2.6	0.234952	32.2733	2019	RCP1.9
2019-08-21	35.0042	135.869	32.2	73.3	12.5	2.3	0.144675	30.1117	2019	RCP1.9
2019-08-22	35.0042	135.869	32.1	68.2	16.5	2.3	0.190971	29.63	2019	RCP1.9
2019-08-23	35.0042	135.869	34	65.7	19	2.2	0.219906	31.2351	2019	RCP1.9
2019-08-24	35.0042	135.869	33.4	69.3	17.3	2	0.20023	31.064	2019	RCP1.9
2019-08-25	35.0042	135.869	31.5	72.7	11.5	2.6	0.133101	29.2791	2019	RCP1.9
2019-08-26	35.0042	135.869	28.6	81.5	3.3	2.5	0.0381942	26.9527	2019	RCP1.9
2019-08-27	35.0042	135.869	29	78.8	6.3	1.9	0.0729162	27.2935	2019	RCP1.9
2019-08-28	35.0042	135.869	32.8	69.2	15.4	1.8	0.17824	30.3701	2019	RCP1.9
2019-08-29	35.0042	135.869	25.2	82.4	4.4	2.2	0.0509256	23.8534	2019	RCP1.9
2019-08-30	35.0042	135.869	31.9	65.9	21.8	1.7	0.252313	29.5206	2019	RCP1.9
2019-08-31	35.0042	135.869	33.8	60.6	24	1.7	0.277776	30.6939	2019	RCP1.9
2019-09-01	35.0042	135.869	32.7	65.8	21.7	1.5	0.251156	30.2546	2019	RCP1.9
2019-09-02	35.0042	135.869	30.8	70.7	15.2	1.2	0.175925	28.7074	2019	RCP1.9
2019-09-03	35.0042	135.869	30.8	73.4	14.9	1.1	0.172453	29.0359	2019	RCP1.9
2019-09-04	35.0042	135.869	31	78.1	12.8	1.2	0.148147	29.6716	2019	RCP1.9
2019-09-05	35.0042	135.869	32.3	72.2	13.3	1.4	0.153934	30.1712	2019	RCP1.9
2019-09-06	35.0042	135.869	32.7	74.5	16.1	1.3	0.186341	31.0575	2019	RCP1.9
2019-09-07	35.0042	135.869	33.6	73.7	14.4	1	0.166666	31.7053	2019	RCP1.9
2019-09-08	35.0042	135.869	31.5	82.2	10.5	0.7	0.121527	30.5421	2019	RCP1.9
2019-09-09	35.0042	135.869	32	76	13.6	1.1	0.157406	30.4233	2019	RCP1.9
2019-09-10	35.0042	135.869	30.7	70.6	11.5	1.6	0.133101	28.3117	2019	RCP1.9
2019-09-11	35.0042	135.869	28.3	68.4	16	1.4	0.185184	26.1215	2019	RCP1.9
2019-09-12	35.0042	135.869	33.1	67.5	21.7	1.1	0.251156	30.8762	2019	RCP1.9
2019-09-13	35.0042	135.869	33.3	66.5	19.3	1.2	0.223378	30.7707	2019	RCP1.9
2019-09-14	35.0042	135.869	31.5	67.6	16.6	1.5	0.192128	29.0444	2019	RCP1.9
2019-09-15	35.0042	135.869	32.2	70.2	16.7	1.2	0.193286	30.0627	2019	RCP1.9
2019-09-16	35.0042	135.869	32.8	65.9	16.7	1.6	0.193286	30.0312	2019	RCP1.9
2019-09-17	35.0042	135.869	24.9	67.9	5	2.4	0.05787	22.0022	2019	RCP1.9
2019-09-18	35.0042	135.869	23.5	66.3	10.4	1.7	0.12037	20.9915	2019	RCP1.9
2019-09-19	35.0042	135.869	22.5	73.4	13.3	1.4	0.153934	21.0258	2019	RCP1.9
2019-09-20	35.0042	135.869	25.2	62.4	16.9	1.5	0.195601	22.6135	2019	RCP1.9
2019-09-21	35.0042	135.869	18.7	82.7	3	1.5	0.034722	17.4625	2019	RCP1.9
2019-09-22	35.0042	135.869	21.1	70.8	5.1	2.5	0.0590274	18.7454	2019	RCP1.9
2019-09-23	35.0042	135.869	23.6	57	17.2	3.1	0.199073	20.5006	2019	RCP1.9
2019-09-24	35.0042	135.869	25.9	66.3	16.7	1.5	0.193286	23.6829	2019	RCP1.9
2019-09-25	35.0042	135.869	25.9	71.6	11.4	1.5	0.131944	23.9054	2019	RCP1.9
2019-09-26	35.0042	135.869	27.9	65.7	18.2	1.2	0.210647	25.5862	2019	RCP1.9
2019-09-27	35.0042	135.869	26.8	63.1	18.2	1.3	0.210647	24.2602	2019	RCP1.9
2019-09-28	35.0042	135.869	26.9	63.5	16.9	1	0.195601	24.3289	2019	RCP1.9
2019-09-29	35.0042	135.869	20.6	70.8	6.4	1.2	0.0740736	18.4544	2019	RCP1.9
2019-09-30	35.0042	135.869	20.4	71.4	8.9	1.6	0.103009	18.4985	2019	RCP1.9
2019-10-01	35.0042	135.869	17	79.7	2.7	2.4	0.0312498	15.4645	2019	RCP1.9
2019-10-02	35.0042	135.869	22.4	68.1	16.7	1.5	0.193286	20.6178	2019	RCP1.9
2019-10-03	35.0042	135.869	24.2	67.1	17.6	1.2	0.203702	22.2684	2019	RCP1.9
2019-10-04	35.0042	135.869	23.1	67	14	1.6	0.162036	20.963	2019	RCP1.9
2019-10-05	35.0042	135.869	19.7	68.6	8.2	1.3	0.0949068	17.535	2019	RCP1.9
2019-10-06	35.0042	135.869	20.8	69.7	10.9	1.1	0.126157	18.8898	2019	RCP1.9
2019-10-07	35.0042	135.869	20.3	78.9	5.1	1.6	0.0590274	18.8266	2019	RCP1.9
2019-10-08	35.0042	135.869	21.2	83.8	4.4	1.1	0.0509256	20.1529	2019	RCP1.9
2019-10-09	35.0042	135.869	23.3	80.6	8.5	0.8	0.098379	22.2193	2019	RCP1.9
2019-10-10	35.0042	135.869	25.7	72.5	16	0.8	0.185184	24.1866	2019	RCP1.9
2019-10-11	35.0042	135.869	26.5	72.9	14.7	1	0.170138	24.8881	2019	RCP1.9
2019-10-12	35.0042	135.869	25.4	79.1	7.5	1.2	0.086805	23.9884	2019	RCP1.9
2019-10-13	35.0042	135.869	22.9	97.5	2.7	1.2	0.0312498	23.0986	2019	RCP1.9
2019-10-14	35.0042	135.869	23	94.4	2.7	1.2	0.0312498	22.8765	2019	RCP1.9
2019-10-15	35.0042	135.869	25.4	72.9	12.9	1.5	0.149305	23.6885	2019	RCP1.9
2019-10-16	35.0042	135.869	26.7	73.2	15.8	1.1	0.182869	25.1831	2019	RCP1.9
2019-10-17	35.0042	135.869	27.5	73.4	15.5	0.7	0.179397	25.9678	2019	RCP1.9
2019-10-18	35.0042	135.869	26.7	72.6	13.5	0.9	0.156249	24.9637	2019	RCP1.9
2019-10-19	35.0042	135.869	25.5	76.8	10.2	1.2	0.118055	24.0367	2019	RCP1.9
2019-10-20	35.0042	135.869	23.4	77.8	6.8	1.1	0.0787032	21.8691	2019	RCP1.9
2019-10-21	35.0042	135.869	23	80.8	7.5	1.1	0.086805	21.8536	2019	RCP1.9
2019-10-22	35.0042	135.869	22.8	80.9	6.4	1.3	0.0740736	21.5707	2019	RCP1.9
2019-10-23	35.0042	135.869	25.4	75.9	14	1	0.162036	24.1307	2019	RCP1.9
2019-10-24	35.0042	135.869	24.6	69.8	12.8	1.6	0.148147	22.5786	2019	RCP1.9
2019-10-25	35.0042	135.869	22.8	69.4	12.7	1.4	0.14699	20.8513	2019	RCP1.9
2019-10-26	35.0042	135.869	22.9	78.4	6.7	1.5	0.0775458	21.4197	2019	RCP1.9
2019-10-27	35.0042	135.869	24	77.7	8.1	1.7	0.0937494	22.5042	2019	RCP1.9
2019-10-28	35.0042	135.869	23.8	69.5	7.6	1.8	0.0879624	21.3902	2019	RCP1.9
2019-10-29	35.0042	135.869	25.4	77.7	10.7	1.2	0.123842	24.0789	2019	RCP1.9
2019-10-30	35.0042	135.869	23.9	64.7	6.5	2.5	0.075231	20.842	2019	RCP1.9
2019-10-31	35.0042	135.869	17.2	63	5.7	2.2	0.0659718	14.4553	2019	RCP1.9
2019-11-01	35.0042	135.869	17	82.4	3.7	1.1	0.0428238	15.8581	2019	RCP1.9
2019-11-02	35.0042	135.869	15.4	96.7	0.7	2.4	0.0081018	15.1441	2019	RCP1.9
2019-11-03	35.0042	135.869	17.9	71.6	12.5	1.7	0.144675	16.4224	2019	RCP1.9
2019-11-04	35.0042	135.869	19	77.9	14.8	0.7	0.171295	18.2677	2019	RCP1.9
2019-11-05	35.0042	135.869	19.7	79.5	7	1.2	0.081018	18.4807	2019	RCP1.9
2019-11-06	35.0042	135.869	17.7	52.7	10.2	1.9	0.118055	14.3675	2019	RCP1.9
2019-11-07	35.0042	135.869	16.2	63.8	10.9	1.1	0.126157	14.0729	2019	RCP1.9
2019-11-08	35.0042	135.869	15.2	79	5.4	1	0.0624996	13.9701	2019	RCP1.9
2019-11-09	35.0042	135.869	15.1	52.3	9.5	2.1	0.109953	11.9591	2019	RCP1.9
2019-11-10	35.0042	135.869	16.3	76.5	12.9	0.6	0.149305	15.4203	2019	RCP1.9
2019-11-11	35.0042	135.869	15.1	88	3.4	0.7	0.0393516	14.4585	2019	RCP1.9
2019-11-12	35.0042	135.869	14.8	96.9	1.3	1.1	0.0150462	14.6764	2019	RCP1.9
2019-11-13	35.0042	135.869	18.1	72.3	6.1	2	0.0706014	16.1655	2019	RCP1.9
2019-11-14	35.0042	135.869	17.1	76.7	12.5	0.9	0.144675	16.1583	2019	RCP1.9
2019-11-15	35.0042	135.869	15.6	74.4	8.1	1.1	0.0937494	14.1849	2019	RCP1.9
2019-11-16	35.0042	135.869	16.2	58.7	10.1	2	0.116897	13.5291	2019	RCP1.9
2019-11-17	35.0042	135.869	15.1	68.2	11.8	1.1	0.136573	13.4849	2019	RCP1.9
2019-11-18	35.0042	135.869	16.2	73.4	8.8	0.7	0.101851	14.749	2019	RCP1.9
2019-11-19	35.0042	135.869	16.8	77.2	11.5	0.7	0.133101	15.8517	2019	RCP1.9
2019-11-20	35.0042	135.869	17.4	80.6	11.4	0.6	0.131944	16.7262	2019	RCP1.9
2019-11-21	35.0042	135.869	18.1	77.9	11.4	0.7	0.131944	17.156	2019	RCP1.9
2019-11-22	35.0042	135.869	17.7	83.1	7.1	1.1	0.0821754	16.8808	2019	RCP1.9
2019-11-23	35.0042	135.869	17.8	55.3	8.2	2.3	0.0949068	14.512	2019	RCP1.9
2019-11-24	35.0042	135.869	14.4	68.5	11.6	1.1	0.134258	12.84	2019	RCP1.9
2019-11-25	35.0042	135.869	14.9	61.3	11.1	2.1	0.128471	12.6307	2019	RCP1.9
2019-11-26	35.0042	135.869	13	67.7	6.6	1.5	0.0763884	11.0625	2019	RCP1.9
2019-11-27	35.0042	135.869	13.4	73	11.3	1	0.130786	12.2329	2019	RCP1.9
2019-11-28	35.0042	135.869	14.9	74.2	9.7	1.1	0.112268	13.6259	2019	RCP1.9
2019-11-29	35.0042	135.869	16.2	84.1	7.6	0.7	0.0879624	15.5615	2019	RCP1.9
2019-11-30	35.0042	135.869	16.7	75	7.7	1	0.0891198	15.2584	2019	RCP1.9
2019-12-01	35.0042	135.869	16.7	78.5	9.3	0.7	0.107638	15.7016	2019	RCP1.9
2019-12-02	35.0042	135.869	20.1	73.3	10.1	1.1	0.116897	18.5185	2019	RCP1.9
2019-12-03	35.0042	135.869	18.9	96	0.9	1.9	0.0104166	18.6861	2019	RCP1.9
2019-12-04	35.0042	135.869	18.7	89.9	1.6	1.4	0.0185184	18.0111	2019	RCP1.9
2019-12-05	35.0042	135.869	17	70.7	5.8	2.4	0.0671292	14.9384	2019	RCP1.9
2019-12-06	35.0042	135.869	11.3	71.8	5.9	1.4	0.0682866	9.71488	2019	RCP1.9
2019-12-07	35.0042	135.869	13.1	75.8	7.6	1.4	0.0879624	11.8538	2019	RCP1.9
2019-12-08	35.0042	135.869	16.5	87.4	0.8	3.5	0.0092592	15.4131	2019	RCP1.9
2019-12-09	35.0042	135.869	9.7	76.9	5.6	2.7	0.0648144	8.43991	2019	RCP1.9
2019-12-10	35.0042	135.869	12.4	81	8	0.8	0.092592	11.6329	2019	RCP1.9
2019-12-11	35.0042	135.869	13	81.3	5.7	0.9	0.0659718	12.0491	2019	RCP1.9
2019-12-12	35.0042	135.869	12.6	88.8	3.5	0.8	0.040509	12.0406	2019	RCP1.9
2019-12-13	35.0042	135.869	13	81.2	4.9	1.1	0.0567126	11.9647	2019	RCP1.9
2019-12-14	35.0042	135.869	11.3	72.9	5.4	1.9	0.0624996	9.72307	2019	RCP1.9
2019-12-15	35.0042	135.869	12.7	71.4	9.5	1.1	0.109953	11.3084	2019	RCP1.9
2019-12-16	35.0042	135.869	14	79.8	10.7	0.6	0.123842	13.3121	2019	RCP1.9
2019-12-17	35.0042	135.869	14	81.4	8.5	0.6	0.098379	13.2691	2019	RCP1.9
2019-12-18	35.0042	135.869	15.1	74.8	4.4	2.3	0.0509256	13.3747	2019	RCP1.9
2019-12-19	35.0042	135.869	15	65.6	5.6	3.6	0.0648144	12.5565	2019	RCP1.9
2019-12-20	35.0042	135.869	7.8	75.7	6.1	2.5	0.0706014	6.59652	2019	RCP1.9
2019-12-21	35.0042	135.869	9.2	76.3	8	1.1	0.092592	8.20481	2019	RCP1.9
2019-12-22	35.0042	135.869	11.1	63.3	10.8	2.2	0.124999	9.26893	2019	RCP1.9
2019-12-23	35.0042	135.869	11.8	78.3	2.5	2.5	0.028935	10.309	2019	RCP1.9
2019-12-24	35.0042	135.869	6.4	90.2	2.3	3.7	0.0266202	5.68709	2019	RCP1.9
2019-12-25	35.0042	135.869	3.8	89.5	4	3.4	0.046296	3.21787	2019	RCP1.9
2019-12-26	35.0042	135.869	6.4	70.8	7	2.5	0.081018	5.05539	2019	RCP1.9
2019-12-27	35.0042	135.869	7.7	73.6	5.7	1.9	0.0659718	6.37709	2019	RCP1.9
2019-12-28	35.0042	135.869	8.7	64.8	8.6	2.2	0.0995364	6.98758	2019	RCP1.9
2019-12-29	35.0042	135.869	10.4	71.1	8.6	1.7	0.0995364	9.01429	2019	RCP1.9
2019-12-30	35.0042	135.869	11.5	74.1	3.6	1.3	0.0416664	9.8833	2019	RCP1.9
2019-12-31	35.0042	135.869	12.9	78.2	9.1	0.8	0.105323	11.994	2019	RCP1.9
2020-01-01	35.0042	135.869	11.5	82.9	4.9	0.3	0.0567126	10.673	2020	RCP1.9
2020-01-02	35.0042	135.869	11	97.2	2.3	0.8	0.0266202	10.9322	2020	RCP1.9
2020-01-03	35.0042	135.869	11.8	64.1	5.1	2.6	0.0590274	9.5001	2020	RCP1.9
2020-01-04	35.0042	135.869	8.6	66.3	6.2	1.4	0.0717588	6.84473	2020	RCP1.9
2020-01-05	35.0042	135.869	7.5	69.7	5.4	2.5	0.0624996	5.89709	2020	RCP1.9
2020-01-06	35.0042	135.869	8.6	62.5	8.6	2.5	0.0995364	6.73422	2020	RCP1.9
2020-01-07	35.0042	135.869	9.6	56.4	6.8	2.8	0.0787032	7.09362	2020	RCP1.9
2020-01-08	35.0042	135.869	7.4	61.7	7.6	2	0.0879624	5.53632	2020	RCP1.9
2020-01-09	35.0042	135.869	7.9	80.9	3.8	1.3	0.0439812	6.88628	2020	RCP1.9
2020-01-10	35.0042	135.869	6.8	76.4	2.2	5.3	0.0254628	5.19624	2020	RCP1.9
2020-01-11	35.0042	135.869	5.5	64.1	6.7	3.9	0.0775458	3.74562	2020	RCP1.9
2020-01-12	35.0042	135.869	4.4	76.7	6.5	3.3	0.075231	3.38266	2020	RCP1.9
2020-01-13	35.0042	135.869	3.4	90.7	3	2.1	0.034722	2.86658	2020	RCP1.9
2020-01-14	35.0042	135.869	4.5	78.9	9	1.2	0.104166	3.90666	2020	RCP1.9
2020-01-15	35.0042	135.869	5.1	90.1	4.5	1.3	0.052083	4.70611	2020	RCP1.9
2020-01-16	35.0042	135.869	7.6	72.9	9.7	1.1	0.112268	6.60127	2020	RCP1.9
2020-01-17	35.0042	135.869	8.9	86.8	4.4	0.7	0.0509256	8.31572	2020	RCP1.9
2020-01-18	35.0042	135.869	8.6	76.6	3.7	1.4	0.0428238	7.28326	2020	RCP1.9
2020-01-19	35.0042	135.869	9.9	65.7	9.1	1.2	0.105323	8.2522	2020	RCP1.9
2020-01-20	35.0042	135.869	10.2	65.1	11.3	1.2	0.130786	8.65655	2020	RCP1.9
2020-01-21	35.0042	135.869	10.5	59.3	11	2.4	0.127314	8.44832	2020	RCP1.9
2020-01-22	35.0042	135.869	10.7	65.9	11.3	1.4	0.130786	9.16257	2020	RCP1.9
2020-01-23	35.0042	135.869	10.3	76	8.4	0.8	0.0972216	9.28657	2020	RCP1.9
2020-01-24	35.0042	135.869	10.5	73	7.2	1.2	0.0833328	9.15651	2020	RCP1.9
2020-01-25	35.0042	135.869	10.8	70.3	9.5	0.9	0.109953	9.45136	2020	RCP1.9
2020-01-26	35.0042	135.869	10.9	68.3	6.6	1.5	0.0763884	9.14539	2020	RCP1.9
2020-01-27	35.0042	135.869	9.6	50.4	6.9	4.8	0.0798606	6.59461	2020	RCP1.9
2020-01-28	35.0042	135.869	9	55.9	12.4	2.7	0.143518	6.95587	2020	RCP1.9
2020-01-29	35.0042	135.869	10	72.5	11.5	0.9	0.133101	8.99639	2020	RCP1.9
2020-01-30	35.0042	135.869	8.5	70.4	3.6	2.7	0.0416664	6.71889	2020	RCP1.9
2020-01-31	35.0042	135.869	7.1	53.8	12.6	2.5	0.145832	5.15318	2020	RCP1.9
2020-02-01	35.0042	135.869	7.8	67.5	8.2	2.5	0.0949068	6.26993	2020	RCP1.9
2020-02-02	35.0042	135.869	5.2	76	6.6	3.8	0.0763884	4.09244	2020	RCP1.9
2020-02-03	35.0042	135.869	5.3	81.2	7.7	2.4	0.0891198	4.63056	2020	RCP1.9
2020-02-04	35.0042	135.869	8.4	68	8.4	2	0.0972216	6.90436	2020	RCP1.9
2020-02-05	35.0042	135.869	7.4	69.3	6.5	1.8	0.075231	5.90869	2020	RCP1.9
2020-02-06	35.0042	135.869	8.9	69.1	9.2	3.1	0.106481	7.4399	2020	RCP1.9
2020-02-07	35.0042	135.869	4.3	72.3	9.8	2.6	0.113425	3.36516	2020	RCP1.9
2020-02-08	35.0042	135.869	5.6	76.4	9.3	0.9	0.107638	4.87447	2020	RCP1.9
2020-02-09	35.0042	135.869	4.3	83.8	6.7	1.8	0.0775458	3.74327	2020	RCP1.9
2020-02-10	35.0042	135.869	4.2	78.3	8.7	2.1	0.100694	3.51255	2020	RCP1.9
2020-02-11	35.0042	135.869	5.2	67	10.4	1.8	0.12037	4.02924	2020	RCP1.9
2020-02-12	35.0042	135.869	7.7	64.4	12.9	1.4	0.149305	6.40792	2020	RCP1.9
2020-02-13	35.0042	135.869	7.5	79	2.6	2.9	0.0300924	6.19247	2020	RCP1.9
2020-02-14	35.0042	135.869	4.3	67.4	10.4	6	0.12037	2.9714	2020	RCP1.9
2020-02-15	35.0042	135.869	3.7	68.1	10.7	4.2	0.123842	2.57161	2020	RCP1.9
2020-02-16	35.0042	135.869	5.3	65	9.7	3.4	0.112268	3.87189	2020	RCP1.9
2020-02-17	35.0042	135.869	6.3	62.6	13.5	3.7	0.156249	4.9269	2020	RCP1.9
2020-02-18	35.0042	135.869	7.8	61.9	15	2.8	0.17361	6.41912	2020	RCP1.9
2020-02-19	35.0042	135.869	9.4	65.7	12.7	1.9	0.14699	8.01829	2020	RCP1.9
2020-02-20	35.0042	135.869	10.8	65.3	11.3	1.4	0.130786	9.21395	2020	RCP1.9
2020-02-21	35.0042	135.869	6.4	71.8	7.3	2.9	0.0844902	5.11244	2020	RCP1.9
2020-02-22	35.0042	135.869	6.9	76.4	12.8	1.8	0.148147	6.32993	2020	RCP1.9
2020-02-23	35.0042	135.869	8	62.9	12.4	1.8	0.143518	6.53444	2020	RCP1.9
2020-02-24	35.0042	135.869	9.2	63.2	9.8	1.4	0.113425	7.48496	2020	RCP1.9
2020-02-25	35.0042	135.869	8.6	64.3	7.6	1.4	0.0879624	6.83137	2020	RCP1.9
2020-02-26	35.0042	135.869	9.5	65.3	13.2	0.9	0.152777	8.1783	2020	RCP1.9
2020-02-27	35.0042	135.869	12.7	61.7	16.7	1.6	0.193286	11.077	2020	RCP1.9
2020-02-28	35.0042	135.869	15.6	85.1	3.5	2.6	0.040509	14.6137	2020	RCP1.9
2020-02-29	35.0042	135.869	11.2	63.9	15.5	1.3	0.179397	9.79345	2020	RCP1.9
2020-03-01	35.0042	135.869	10.9	50.7	11.5	3.2	0.133101	8.20769	2020	RCP1.9
2020-03-02	35.0042	135.869	9.7	48	17.3	2.8	0.20023	7.40295	2020	RCP1.9
2020-03-03	35.0042	135.869	8.8	50.5	14	2.4	0.162036	6.56797	2020	RCP1.9
2020-03-04	35.0042	135.869	10.9	58.9	14.9	1.3	0.172453	9.12906	2020	RCP1.9
2020-03-05	35.0042	135.869	7.7	80.7	2.9	1.3	0.0335646	6.60437	2020	RCP1.9
2020-03-06	35.0042	135.869	11.7	73.4	8.5	1.6	0.098379	10.4022	2020	RCP1.9
2020-03-07	35.0042	135.869	5.1	84.4	2.3	1.3	0.0266202	4.22317	2020	RCP1.9
2020-03-08	35.0042	135.869	9	59.1	9.9	2.1	0.114583	7.00754	2020	RCP1.9
2020-03-09	35.0042	135.869	11.1	55.8	19.4	1.7	0.224536	9.37376	2020	RCP1.9
2020-03-10	35.0042	135.869	12.9	63.9	18.4	0.9	0.212962	11.5787	2020	RCP1.9
2020-03-11	35.0042	135.869	15.5	63.5	10.7	1.6	0.123842	13.3596	2020	RCP1.9
2020-03-12	35.0042	135.869	13.6	84.3	2.9	1.2	0.0335646	12.6145	2020	RCP1.9
2020-03-13	35.0042	135.869	13.8	78.9	3.1	2	0.0358794	12.3623	2020	RCP1.9
2020-03-14	35.0042	135.869	13.1	66.5	11.3	1.5	0.130786	11.4281	2020	RCP1.9
2020-03-15	35.0042	135.869	11.2	70.9	10	1.7	0.11574	9.86191	2020	RCP1.9
2020-03-16	35.0042	135.869	10.9	80.6	7.6	1.2	0.0879624	10.0936	2020	RCP1.9
2020-03-17	35.0042	135.869	13.6	85.5	3.2	1.6	0.0370368	12.7095	2020	RCP1.9
2020-03-18	35.0042	135.869	13.1	69.3	10.6	1.5	0.122684	11.5875	2020	RCP1.9
2020-03-19	35.0042	135.869	15	64	13.3	1.9	0.153934	13.114	2020	RCP1.9
2020-03-20	35.0042	135.869	11.3	66.8	7.7	2.2	0.0891198	9.46092	2020	RCP1.9
2020-03-21	35.0042	135.869	12.6	62.1	16	1.5	0.185184	10.9732	2020	RCP1.9
2020-03-22	35.0042	135.869	16.5	65.1	18.1	1.3	0.209489	14.9565	2020	RCP1.9
2020-03-23	35.0042	135.869	18.5	57	13.4	1.7	0.155092	15.7192	2020	RCP1.9
2020-03-24	35.0042	135.869	10.1	79	4.2	2.2	0.0486108	8.87773	2020	RCP1.9
2020-03-25	35.0042	135.869	12.1	59.4	19.3	1.7	0.223378	10.5271	2020	RCP1.9
2020-03-26	35.0042	135.869	13.6	60.7	22.1	1.1	0.255785	12.2005	2020	RCP1.9
2020-03-27	35.0042	135.869	16.6	64.3	19.2	0.9	0.222221	15.0752	2020	RCP1.9
2020-03-28	35.0042	135.869	12.6	81.1	6.1	1.1	0.0706014	11.6662	2020	RCP1.9
2020-03-29	35.0042	135.869	18.6	59.2	19.7	1.2	0.228008	16.468	2020	RCP1.9
2020-03-30	35.0042	135.869	18.3	84.1	4.7	4.2	0.0543978	17.1865	2020	RCP1.9
2020-03-31	35.0042	135.869	13.1	60.9	12.1	2.3	0.140045	11.0178	2020	RCP1.9
2020-04-01	35.0042	135.869	16.3	45.8	23.4	1.7	0.270832	13.4413	2020	RCP1.9
2020-04-02	35.0042	135.869	18.1	47.3	20.1	2	0.232637	14.9199	2020	RCP1.9
2020-04-03	35.0042	135.869	17.5	57	18.7	1.1	0.216434	15.2156	2020	RCP1.9
2020-04-04	35.0042	135.869	16	50.6	18.4	1.8	0.212962	13.2654	2020	RCP1.9
2020-04-05	35.0042	135.869	14.8	68.8	12.8	1.3	0.148147	13.3147	2020	RCP1.9
2020-04-06	35.0042	135.869	10.5	68.3	5.8	1.9	0.0671292	8.68424	2020	RCP1.9
2020-04-07	35.0042	135.869	16	59.7	19	0.8	0.219906	14.1273	2020	RCP1.9
2020-04-08	35.0042	135.869	15.9	54.6	16.7	1.6	0.193286	13.4104	2020	RCP1.9
2020-04-09	35.0042	135.869	17.7	52.5	19.7	1.6	0.228008	15.0312	2020	RCP1.9
2020-04-10	35.0042	135.869	15.6	64.6	10.3	1.9	0.119212	13.4955	2020	RCP1.9
2020-04-11	35.0042	135.869	18.3	75	9.4	1.2	0.108796	16.9055	2020	RCP1.9
2020-04-12	35.0042	135.869	20.7	61.2	17.1	0.9	0.197915	18.4165	2020	RCP1.9
2020-04-13	35.0042	135.869	20.6	67.8	14.2	2.3	0.164351	18.6886	2020	RCP1.9
2020-04-14	35.0042	135.869	17.9	87.6	4.4	1.4	0.0509256	17.2435	2020	RCP1.9
2020-04-15	35.0042	135.869	26.1	56.2	24.1	1.1	0.278933	23.2122	2020	RCP1.9
2020-04-16	35.0042	135.869	27.1	62.6	22.3	1.9	0.2581	24.7036	2020	RCP1.9
2020-04-17	35.0042	135.869	26.2	66.9	19.1	1.7	0.221063	24.1775	2020	RCP1.9
2020-04-18	35.0042	135.869	26.2	64.8	16.5	2.9	0.190971	23.6969	2020	RCP1.9
2020-04-19	35.0042	135.869	20.3	88	3.1	2.1	0.0358794	19.5114	2020	RCP1.9
2020-04-20	35.0042	135.869	23.2	72.5	14.2	1.4	0.164351	21.66	2020	RCP1.9
2020-04-21	35.0042	135.869	18.7	79	3	2.4	0.034722	17.0706	2020	RCP1.9
2020-04-22	35.0042	135.869	12.7	65.4	12.1	1.7	0.140045	11.0221	2020	RCP1.9
2020-04-23	35.0042	135.869	15.7	55.5	20.1	1.4	0.232637	13.5413	2020	RCP1.9
2020-04-24	35.0042	135.869	19.6	46.9	24.6	1.3	0.28472	16.5057	2020	RCP1.9
2020-04-25	35.0042	135.869	21.5	55.9	20.9	1.5	0.241897	18.8291	2020	RCP1.9
2020-04-26	35.0042	135.869	18	70.9	12.4	1.5	0.143518	16.458	2020	RCP1.9
2020-04-27	35.0042	135.869	21.1	50.8	25.4	1.5	0.29398	18.2345	2020	RCP1.9
2020-04-28	35.0042	135.869	23.7	54.3	23.2	1.6	0.268517	20.7698	2020	RCP1.9
2020-04-29	35.0042	135.869	21	71.3	13.5	2	0.156249	19.3745	2020	RCP1.9
2020-04-30	35.0042	135.869	17.9	69.8	6.7	2.3	0.0775458	15.7832	2020	RCP1.9
2020-05-01	35.0042	135.869	22.3	48.9	24	2.7	0.277776	18.9499	2020	RCP1.9
2020-05-02	35.0042	135.869	19.7	92.8	3.8	2.1	0.0439812	19.4306	2020	RCP1.9
2020-05-03	35.0042	135.869	20.6	65.5	12.7	1.8	0.14699	18.3852	2020	RCP1.9
2020-05-04	35.0042	135.869	21.3	43.9	27.2	1.7	0.314813	17.8135	2020	RCP1.9
2020-05-05	35.0042	135.869	24.1	41	24.7	1.5	0.285878	19.788	2020	RCP1.9
2020-05-06	35.0042	135.869	20	58.7	17.7	1.1	0.20486	17.5661	2020	RCP1.9
2020-05-07	35.0042	135.869	25.9	48.5	24.7	1.3	0.285878	22.1857	2020	RCP1.9
2020-05-08	35.0042	135.869	18.3	64.2	5.9	2.2	0.0682866	15.5914	2020	RCP1.9
2020-05-09	35.0042	135.869	20.1	61.4	14.2	1.5	0.164351	17.6528	2020	RCP1.9
2020-05-10	35.0042	135.869	23.9	48.7	20	1.7	0.23148	20.1448	2020	RCP1.9
2020-05-11	35.0042	135.869	20.9	76	4.7	2.2	0.0543978	19.0532	2020	RCP1.9
2020-05-12	35.0042	135.869	23.5	67.7	10.1	2.1	0.116897	21.0943	2020	RCP1.9
2020-05-13	35.0042	135.869	25.6	64.8	12.3	2.8	0.14236	22.8516	2020	RCP1.9
2020-05-14	35.0042	135.869	25.8	67	10.8	2.7	0.124999	23.179	2020	RCP1.9
2020-05-15	35.0042	135.869	26.9	63.7	15.4	3.3	0.17824	24.1179	2020	RCP1.9
2020-05-16	35.0042	135.869	25.5	72.7	9.9	2.1	0.114583	23.5038	2020	RCP1.9
2020-05-17	35.0042	135.869	24	75.7	5.6	1.8	0.0648144	22.084	2020	RCP1.9
2020-05-18	35.0042	135.869	25	69.5	10	1.9	0.11574	22.6959	2020	RCP1.9
2020-05-19	35.0042	135.869	29	57.6	21.9	3.1	0.253471	25.7439	2020	RCP1.9
2020-05-20	35.0042	135.869	25.3	74.9	11.8	1.5	0.136573	23.7358	2020	RCP1.9
2020-05-21	35.0042	135.869	28.2	66.7	18.9	1.4	0.218749	26.0184	2020	RCP1.9
2020-05-22	35.0042	135.869	30.7	61.5	22.7	1.6	0.26273	27.9094	2020	RCP1.9
2020-05-23	35.0042	135.869	30.5	58.9	21.3	1.8	0.246526	27.3004	2020	RCP1.9
2020-05-24	35.0042	135.869	28.9	64.2	19.9	1.6	0.230323	26.4179	2020	RCP1.9
2020-05-25	35.0042	135.869	26.7	62.6	14	2.2	0.162036	23.7714	2020	RCP1.9
2020-05-26	35.0042	135.869	30.8	60.7	24.8	1.7	0.287035	28.0175	2020	RCP1.9
2020-05-27	35.0042	135.869	30.3	60.6	20.6	1.7	0.238424	27.2949	2020	RCP1.9
2020-05-28	35.0042	135.869	30.6	58.4	22.4	2.1	0.259258	27.3782	2020	RCP1.9
2020-05-29	35.0042	135.869	28.9	65.3	16.6	1.5	0.192128	26.3401	2020	RCP1.9
2020-05-30	35.0042	135.869	27.9	65.3	16	1.6	0.185184	25.3677	2020	RCP1.9
2020-05-31	35.0042	135.869	26.6	66.2	12.6	1.5	0.145832	24.0331	2020	RCP1.9
2020-06-01	35.0042	135.869	26.1	71.5	13.6	1.2	0.157406	24.2605	2020	RCP1.9
2020-06-02	35.0042	135.869	24.5	72	8.7	1.8	0.100694	22.4052	2020	RCP1.9
2020-06-03	35.0042	135.869	21.7	85.5	3	1.6	0.034722	20.6684	2020	RCP1.9
2020-06-04	35.0042	135.869	23	83.4	3.2	2	0.0370368	21.7228	2020	RCP1.9
2020-06-05	35.0042	135.869	24.2	81.6	7.3	1.6	0.0844902	23.0607	2020	RCP1.9
2020-06-06	35.0042	135.869	23.7	71.3	14.3	1.4	0.165508	22.0125	2020	RCP1.9
2020-06-07	35.0042	135.869	21.7	78.7	8.2	1.5	0.0949068	20.4119	2020	RCP1.9
2020-06-08	35.0042	135.869	22.3	76.2	7.8	2.9	0.0902772	20.623	2020	RCP1.9
2020-06-09	35.0042	135.869	24.7	64.5	20.8	1.5	0.240739	22.6391	2020	RCP1.9
2020-06-10	35.0042	135.869	26	66.1	16.1	1.4	0.186341	23.7179	2020	RCP1.9
2020-06-11	35.0042	135.869	23.2	72.9	13.3	1.5	0.153934	21.632	2020	RCP1.9
2020-06-12	35.0042	135.869	29.1	67.8	19.1	1	0.221063	27.0257	2020	RCP1.9
2020-06-13	35.0042	135.869	25.6	79.2	8.9	1.3	0.103009	24.2965	2020	RCP1.9
2020-06-14	35.0042	135.869	29.8	71.2	16	0.8	0.185184	27.9063	2020	RCP1.9
2020-06-15	35.0042	135.869	27.6	82.5	12.5	0.8	0.144675	26.9175	2020	RCP1.9
2020-06-16	35.0042	135.869	28.6	76.3	14	1.1	0.162036	27.2346	2020	RCP1.9
2020-06-17	35.0042	135.869	29.4	69.8	20.7	1.1	0.239582	27.6486	2020	RCP1.9
2020-06-18	35.0042	135.869	30.5	65	22.5	1.2	0.260415	28.1798	2020	RCP1.9
2020-06-19	35.0042	135.869	30.1	67.8	17.5	1.3	0.202545	27.8362	2020	RCP1.9
2020-06-20	35.0042	135.869	27.1	76.5	10.7	1.3	0.123842	25.5685	2020	RCP1.9
2020-06-21	35.0042	135.869	27	76.2	10.7	1.5	0.123842	25.4263	2020	RCP1.9
[truncated: 29,412 more rows]
