# Supplementary material for: Predicting Ambulance Transport for Heat-Related Illness in Working Populations Under Climate Change and Evaluating Preventive Behaviors as Adaptation Policies in Japan
Source: Epidemiologia (Basel). 2026 May 4;7(3):60. doi: 10.3390/epidemiologia7030060 (PMC13214739; doi:10.3390/epidemiologia7030060)
Supplement: Supplementary file 1 [file epidemiologia-07-00060-s001.zip › TableS2_MIROC6_RCP2.6.xlsx]

## Sheet: daily_WBGTmax_MIROC6_SSP126
time	lat	lon	tasmax_degC	rhs_percent	rsds_MJ/m2/day	sfcwind_m/s	SR_kW/m2	daily_WBGTmax	Year	Scenario
2015-01-01	35.0042	135.869	7.7	76.8	5.6	1	0.0648144	6.61207	2015	RCP2.6
2015-01-02	35.0042	135.869	7.3	69	4.5	1.9	0.052083	5.62868	2015	RCP2.6
2015-01-03	35.0042	135.869	7.9	75.6	9.1	0.9	0.105323	7.01431	2015	RCP2.6
2015-01-04	35.0042	135.869	8.8	84.5	5.4	1	0.0624996	8.1368	2015	RCP2.6
2015-01-05	35.0042	135.869	10.2	70.6	4.8	1.8	0.0555552	8.48244	2015	RCP2.6
2015-01-06	35.0042	135.869	8.7	60.6	7.1	1.6	0.0821754	6.64022	2015	RCP2.6
2015-01-07	35.0042	135.869	7.1	68.1	6.2	1.5	0.0717588	5.55075	2015	RCP2.6
2015-01-08	35.0042	135.869	8	69.5	7.2	1	0.0833328	6.58489	2015	RCP2.6
2015-01-09	35.0042	135.869	10.4	83.4	5.7	0.5	0.0659718	9.68606	2015	RCP2.6
2015-01-10	35.0042	135.869	9.5	91	1.5	4.6	0.017361	8.71402	2015	RCP2.6
2015-01-11	35.0042	135.869	4.7	91.2	2.9	3.5	0.0335646	4.1034	2015	RCP2.6
2015-01-12	35.0042	135.869	4	70.7	7.8	2.9	0.0902772	2.83076	2015	RCP2.6
2015-01-13	35.0042	135.869	3.8	72.7	4.1	2.2	0.0474534	2.48011	2015	RCP2.6
2015-01-14	35.0042	135.869	3.6	76.4	8.8	2.4	0.101851	2.83393	2015	RCP2.6
2015-01-15	35.0042	135.869	1.8	87.5	6.3	2	0.0729162	1.40832	2015	RCP2.6
2015-01-16	35.0042	135.869	3.9	75.8	9.5	1.8	0.109953	3.18031	2015	RCP2.6
2015-01-17	35.0042	135.869	3.2	83.3	7.2	2.5	0.0833328	2.64204	2015	RCP2.6
2015-01-18	35.0042	135.869	3.7	79.8	9.7	1.9	0.112268	3.19143	2015	RCP2.6
2015-01-19	35.0042	135.869	4.8	76.5	7	2	0.081018	3.87029	2015	RCP2.6
2015-01-20	35.0042	135.869	3.9	91	3.3	1.5	0.0381942	3.44076	2015	RCP2.6
2015-01-21	35.0042	135.869	4.2	74.1	6.1	1.3	0.0706014	3.14394	2015	RCP2.6
2015-01-22	35.0042	135.869	4.3	83.4	7.9	1.1	0.0914346	3.85845	2015	RCP2.6
2015-01-23	35.0042	135.869	4.5	77.5	8.9	1.5	0.103009	3.81102	2015	RCP2.6
2015-01-24	35.0042	135.869	5.5	65	11.5	2.7	0.133101	4.23233	2015	RCP2.6
2015-01-25	35.0042	135.869	4.8	68.5	7.9	2	0.0914346	3.53014	2015	RCP2.6
2015-01-26	35.0042	135.869	5.3	71.6	9.9	1.9	0.114583	4.32192	2015	RCP2.6
2015-01-27	35.0042	135.869	6.3	67.5	9.9	1	0.114583	5.08871	2015	RCP2.6
2015-01-28	35.0042	135.869	6.9	69.8	9.2	0.9	0.106481	5.73248	2015	RCP2.6
2015-01-29	35.0042	135.869	7.7	61.4	6.8	2	0.0787032	5.72939	2015	RCP2.6
2015-01-30	35.0042	135.869	7.2	56.2	6.7	2.6	0.0775458	4.92613	2015	RCP2.6
2015-01-31	35.0042	135.869	6.9	63.7	10.1	1	0.116897	5.44448	2015	RCP2.6
2015-02-01	35.0042	135.869	8.4	71.1	7.2	0.3	0.0833328	7.09919	2015	RCP2.6
2015-02-02	35.0042	135.869	8	85	3.4	0.7	0.0393516	7.23332	2015	RCP2.6
2015-02-03	35.0042	135.869	6.4	85.7	2.9	1.3	0.0335646	5.62298	2015	RCP2.6
2015-02-04	35.0042	135.869	7.4	92.4	3.4	1	0.0393516	7.0629	2015	RCP2.6
2015-02-05	35.0042	135.869	11.6	65.3	6.7	2.6	0.0775458	9.53076	2015	RCP2.6
2015-02-06	35.0042	135.869	6.9	68.4	7.1	3.3	0.0821754	5.35035	2015	RCP2.6
2015-02-07	35.0042	135.869	6.4	64.8	10.3	1.7	0.119212	5.02078	2015	RCP2.6
2015-02-08	35.0042	135.869	6.3	81.5	6.3	0.9	0.0729162	5.59371	2015	RCP2.6
2015-02-09	35.0042	135.869	7.4	73	7.5	2.1	0.086805	6.18949	2015	RCP2.6
2015-02-10	35.0042	135.869	8.8	71.3	11.6	0.5	0.134258	7.81492	2015	RCP2.6
2015-02-11	35.0042	135.869	7.8	85	5	0.9	0.05787	7.15813	2015	RCP2.6
2015-02-12	35.0042	135.869	8.8	63.7	7.1	2	0.0821754	6.90414	2015	RCP2.6
2015-02-13	35.0042	135.869	8.9	60.7	14.1	1.4	0.163193	7.36708	2015	RCP2.6
2015-02-14	35.0042	135.869	7.3	68.1	5	1.7	0.05787	5.62847	2015	RCP2.6
2015-02-15	35.0042	135.869	6.3	64.5	10.2	1.3	0.118055	4.92693	2015	RCP2.6
2015-02-16	35.0042	135.869	8.7	57.3	14.2	2.2	0.164351	6.93243	2015	RCP2.6
2015-02-17	35.0042	135.869	6.8	65.3	8.2	1.4	0.0949068	5.27479	2015	RCP2.6
2015-02-18	35.0042	135.869	9.3	72.6	14.7	0.3	0.170138	8.60547	2015	RCP2.6
2015-02-19	35.0042	135.869	12.3	59.1	15.3	1.2	0.177082	10.4471	2015	RCP2.6
2015-02-20	35.0042	135.869	10.8	64.1	10.3	2.1	0.119212	9.01619	2015	RCP2.6
2015-02-21	35.0042	135.869	8.4	67.2	12.9	1.8	0.149305	7.20457	2015	RCP2.6
2015-02-22	35.0042	135.869	6.3	69.9	10.8	2	0.124999	5.23341	2015	RCP2.6
2015-02-23	35.0042	135.869	5.9	61.1	10.4	1.6	0.12037	4.36982	2015	RCP2.6
2015-02-24	35.0042	135.869	7.2	65.2	8.4	0.9	0.0972216	5.68342	2015	RCP2.6
2015-02-25	35.0042	135.869	9.9	64	12.6	0.9	0.145832	8.41891	2015	RCP2.6
2015-02-26	35.0042	135.869	9.6	67.9	10.8	2.1	0.124999	8.19588	2015	RCP2.6
2015-02-27	35.0042	135.869	5.3	73.5	9.9	1.8	0.114583	4.4281	2015	RCP2.6
2015-02-28	35.0042	135.869	4	77.8	10.9	1.8	0.126157	3.48012	2015	RCP2.6
2015-03-01	35.0042	135.869	6.1	77.1	13.9	1.3	0.160879	5.70978	2015	RCP2.6
2015-03-02	35.0042	135.869	7.1	57.7	9.7	2	0.112268	5.19225	2015	RCP2.6
2015-03-03	35.0042	135.869	9.8	59.9	13.2	1.3	0.152777	8.07664	2015	RCP2.6
2015-03-04	35.0042	135.869	7.9	70.7	7.2	1.8	0.0833328	6.5179	2015	RCP2.6
2015-03-05	35.0042	135.869	9.5	55.2	12.6	2	0.145832	7.41401	2015	RCP2.6
2015-03-06	35.0042	135.869	11.5	58.5	17.5	1.3	0.202545	9.82271	2015	RCP2.6
2015-03-07	35.0042	135.869	10.7	64.7	11	1.1	0.127314	9.07499	2015	RCP2.6
2015-03-08	35.0042	135.869	11.3	59.3	12.1	1.6	0.140045	9.30209	2015	RCP2.6
2015-03-09	35.0042	135.869	12	55.8	15.5	2.2	0.179397	9.89248	2015	RCP2.6
2015-03-10	35.0042	135.869	12.2	59.5	16.1	1.3	0.186341	10.4351	2015	RCP2.6
2015-03-11	35.0042	135.869	13.3	60.8	13.7	1.6	0.158564	11.3487	2015	RCP2.6
2015-03-12	35.0042	135.869	13.6	65.1	15.2	1	0.175925	12.0941	2015	RCP2.6
2015-03-13	35.0042	135.869	13.3	77.3	6	1.7	0.069444	12.0144	2015	RCP2.6
2015-03-14	35.0042	135.869	16.1	54.4	17.8	2.2	0.206017	13.6119	2015	RCP2.6
2015-03-15	35.0042	135.869	14.6	58.9	20.7	1.2	0.239582	12.876	2015	RCP2.6
2015-03-16	35.0042	135.869	16.1	57.8	15.9	1.3	0.184027	13.8219	2015	RCP2.6
2015-03-17	35.0042	135.869	8.3	70.8	7.7	2.8	0.0891198	6.88298	2015	RCP2.6
2015-03-18	35.0042	135.869	10.4	62.7	16.2	2.2	0.187499	8.97156	2015	RCP2.6
2015-03-19	35.0042	135.869	14.5	57.2	21.3	1.2	0.246526	12.6873	2015	RCP2.6
2015-03-20	35.0042	135.869	18.6	52	20.8	2.3	0.240739	15.8146	2015	RCP2.6
2015-03-21	35.0042	135.869	15.1	75.5	2.7	2.4	0.0312498	13.2835	2015	RCP2.6
2015-03-22	35.0042	135.869	17.1	80.5	2.7	2.9	0.0312498	15.6025	2015	RCP2.6
2015-03-23	35.0042	135.869	11.4	76.8	3.1	2.6	0.0358794	9.86262	2015	RCP2.6
2015-03-24	35.0042	135.869	9.9	55.6	16.1	1.6	0.186341	8.06921	2015	RCP2.6
2015-03-25	35.0042	135.869	17.1	56	19.5	2.5	0.225693	14.7395	2015	RCP2.6
2015-03-26	35.0042	135.869	13.4	80.9	3.2	1.4	0.0370368	12.172	2015	RCP2.6
2015-03-27	35.0042	135.869	17.9	76.6	5.9	2	0.0682866	16.3457	2015	RCP2.6
2015-03-28	35.0042	135.869	15.3	58.9	16.7	2	0.193286	13.2038	2015	RCP2.6
2015-03-29	35.0042	135.869	5.8	85.3	2	1.3	0.023148	4.93342	2015	RCP2.6
2015-03-30	35.0042	135.869	6.6	87.6	3.3	1.4	0.0381942	5.95574	2015	RCP2.6
2015-03-31	35.0042	135.869	14.1	65.3	21.1	1.1	0.244211	12.9562	2015	RCP2.6
2015-04-01	35.0042	135.869	17	54.2	16.3	1.7	0.188656	14.3265	2015	RCP2.6
2015-04-02	35.0042	135.869	13.8	67.2	9.8	1.5	0.113425	12.0199	2015	RCP2.6
2015-04-03	35.0042	135.869	15	44.1	16.9	1.9	0.195601	11.7492	2015	RCP2.6
2015-04-04	35.0042	135.869	12.2	60.3	11.2	1.6	0.129629	10.1259	2015	RCP2.6
2015-04-05	35.0042	135.869	18.3	90.1	1.6	3.5	0.0185184	17.5102	2015	RCP2.6
2015-04-06	35.0042	135.869	19.8	68.2	8.5	2.6	0.098379	17.5395	2015	RCP2.6
2015-04-07	35.0042	135.869	20.5	56.8	22.8	1.3	0.263887	18.1467	2015	RCP2.6
2015-04-08	35.0042	135.869	18.4	65.6	14.1	1.1	0.163193	16.4971	2015	RCP2.6
2015-04-09	35.0042	135.869	21.1	65	16.7	1.9	0.193286	19.074	2015	RCP2.6
2015-04-10	35.0042	135.869	17	89.6	3.6	1.2	0.0416664	16.4707	2015	RCP2.6
2015-04-11	35.0042	135.869	24.4	66.6	20.2	1.1	0.233795	22.5752	2015	RCP2.6
2015-04-12	35.0042	135.869	20.5	77.8	8.5	1.3	0.098379	19.2014	2015	RCP2.6
2015-04-13	35.0042	135.869	18.9	90.5	4.1	1.4	0.0474534	18.4779	2015	RCP2.6
2015-04-14	35.0042	135.869	22.4	76	10.8	1.3	0.124999	21.0202	2015	RCP2.6
2015-04-15	35.0042	135.869	21.9	76.5	12.7	1.2	0.14699	20.7384	2015	RCP2.6
2015-04-16	35.0042	135.869	20.4	79.7	5	1.6	0.05787	18.9925	2015	RCP2.6
2015-04-17	35.0042	135.869	13.9	73.9	7.8	1.9	0.0902772	12.4578	2015	RCP2.6
2015-04-18	35.0042	135.869	17	62.9	16.8	1.4	0.194443	15.1349	2015	RCP2.6
2015-04-19	35.0042	135.869	14	84.4	5	1.5	0.05787	13.1727	2015	RCP2.6
2015-04-20	35.0042	135.869	17.9	63.7	18.9	1.8	0.218749	16.15	2015	RCP2.6
2015-04-21	35.0042	135.869	20.3	57.7	21.4	2.2	0.247684	17.9164	2015	RCP2.6
2015-04-22	35.0042	135.869	21.5	54.8	24.6	1.9	0.28472	18.9196	2015	RCP2.6
2015-04-23	35.0042	135.869	19.1	58.9	19.2	1.1	0.222221	16.8675	2015	RCP2.6
2015-04-24	35.0042	135.869	23.2	63	21.2	0.9	0.245369	21.1557	2015	RCP2.6
2015-04-25	35.0042	135.869	17	86.2	4.6	1.1	0.0532404	16.2637	2015	RCP2.6
2015-04-26	35.0042	135.869	18.9	74.7	14.7	1	0.170138	17.851	2015	RCP2.6
2015-04-27	35.0042	135.869	25.8	58.2	25.4	1	0.29398	23.249	2015	RCP2.6
2015-04-28	35.0042	135.869	25	56.8	19.6	1.3	0.22685	22.0012	2015	RCP2.6
2015-04-29	35.0042	135.869	19.8	72.5	15.4	1.3	0.17824	18.531	2015	RCP2.6
2015-04-30	35.0042	135.869	21	52.2	24	1.5	0.277776	18.2031	2015	RCP2.6
2015-05-01	35.0042	135.869	23.4	45.9	24.4	1.5	0.282406	19.6903	2015	RCP2.6
2015-05-02	35.0042	135.869	23.5	57.3	18.8	1.6	0.217591	20.634	2015	RCP2.6
2015-05-03	35.0042	135.869	21.2	65.6	14.7	1.6	0.170138	19.1052	2015	RCP2.6
2015-05-04	35.0042	135.869	25	57.8	21	1.7	0.243054	22.1775	2015	RCP2.6
2015-05-05	35.0042	135.869	25.2	56.8	21.6	2	0.249998	22.2674	2015	RCP2.6
2015-05-06	35.0042	135.869	27.8	53.6	24.4	1.7	0.282406	24.4156	2015	RCP2.6
2015-05-07	35.0042	135.869	24.5	62.7	13.2	1.9	0.152777	21.723	2015	RCP2.6
2015-05-08	35.0042	135.869	19.7	53.9	14.3	1.4	0.165508	16.588	2015	RCP2.6
2015-05-09	35.0042	135.869	19	95.8	2.9	1.7	0.0335646	18.9523	2015	RCP2.6
2015-05-10	35.0042	135.869	21.1	74.1	8.5	1.5	0.098379	19.4009	2015	RCP2.6
2015-05-11	35.0042	135.869	19.1	96.2	1.3	1.5	0.0150462	18.9655	2015	RCP2.6
2015-05-12	35.0042	135.869	20.4	97.8	3.6	1.5	0.0416664	20.6372	2015	RCP2.6
2015-05-13	35.0042	135.869	19	78.3	5.9	1.9	0.0682866	17.5639	2015	RCP2.6
2015-05-14	35.0042	135.869	18.1	52.8	21.3	2.1	0.246526	15.486	2015	RCP2.6
2015-05-15	35.0042	135.869	25	48	27.9	1.3	0.322915	21.521	2015	RCP2.6
2015-05-16	35.0042	135.869	26.8	53.4	27.3	1.7	0.31597	23.6652	2015	RCP2.6
2015-05-17	35.0042	135.869	28.1	57.1	23.6	1.6	0.273146	25.0598	2015	RCP2.6
2015-05-18	35.0042	135.869	20.4	82.1	2.9	2.8	0.0335646	18.9815	2015	RCP2.6
2015-05-19	35.0042	135.869	24.6	78.9	9	1.5	0.104166	23.2938	2015	RCP2.6
2015-05-20	35.0042	135.869	28.6	73	14.9	1.2	0.172453	26.8933	2015	RCP2.6
2015-05-21	35.0042	135.869	26.1	70.4	13	1.3	0.150462	24.0866	2015	RCP2.6
2015-05-22	35.0042	135.869	27.3	61.7	20.8	1.7	0.240739	24.7004	2015	RCP2.6
2015-05-23	35.0042	135.869	25.4	69.5	13.1	1.5	0.151619	23.3236	2015	RCP2.6
2015-05-24	35.0042	135.869	24.4	71.5	15.1	1.1	0.174767	22.7678	2015	RCP2.6
2015-05-25	35.0042	135.869	24.1	65.8	18.8	1.2	0.217591	22.1143	2015	RCP2.6
2015-05-26	35.0042	135.869	28.9	58.4	27.2	0.9	0.314813	26.1854	2015	RCP2.6
2015-05-27	35.0042	135.869	29	56.9	21.9	1.4	0.253471	25.7557	2015	RCP2.6
2015-05-28	35.0042	135.869	22.9	70.5	7.4	1.6	0.0856476	20.646	2015	RCP2.6
2015-05-29	35.0042	135.869	25.5	67.4	16.1	1.5	0.186341	23.3936	2015	RCP2.6
2015-05-30	35.0042	135.869	28.9	59.7	23.1	1.5	0.267359	26.0737	2015	RCP2.6
2015-05-31	35.0042	135.869	32.2	56.2	26.2	1.2	0.303239	28.8117	2015	RCP2.6
2015-06-01	35.0042	135.869	32.8	57.7	27.3	1.1	0.31597	29.6178	2015	RCP2.6
2015-06-02	35.0042	135.869	33.4	58.7	25.1	1.2	0.290507	30.1654	2015	RCP2.6
2015-06-03	35.0042	135.869	29.8	61.3	19.8	1.9	0.229165	26.8637	2015	RCP2.6
2015-06-04	35.0042	135.869	25.2	70.7	9.5	2.9	0.109953	22.9213	2015	RCP2.6
2015-06-05	35.0042	135.869	25.3	67.1	10	2.3	0.11574	22.6873	2015	RCP2.6
2015-06-06	35.0042	135.869	29.9	55	24.4	1.7	0.282406	26.4624	2015	RCP2.6
2015-06-07	35.0042	135.869	33.5	55.2	24.3	1.5	0.281248	29.7192	2015	RCP2.6
2015-06-08	35.0042	135.869	32.5	61.4	21.1	1.8	0.244211	29.4326	2015	RCP2.6
2015-06-09	35.0042	135.869	27	72.3	11	1.9	0.127314	24.9726	2015	RCP2.6
2015-06-10	35.0042	135.869	22.7	89.5	4.4	1.3	0.0509256	22.202	2015	RCP2.6
2015-06-11	35.0042	135.869	22.8	86.2	4.3	2.2	0.0497682	21.8988	2015	RCP2.6
2015-06-12	35.0042	135.869	26	71.1	13.7	1.8	0.158564	24.0936	2015	RCP2.6
2015-06-13	35.0042	135.869	30.7	60.2	29.3	1.1	0.339118	28.1453	2015	RCP2.6
2015-06-14	35.0042	135.869	33.6	59.6	26.9	1.1	0.311341	30.576	2015	RCP2.6
2015-06-15	35.0042	135.869	30.9	66.9	19.4	1	0.224536	28.6096	2015	RCP2.6
2015-06-16	35.0042	135.869	28	71.5	14.5	1.4	0.167823	26.1062	2015	RCP2.6
2015-06-17	35.0042	135.869	28.8	63.9	20.8	1.7	0.240739	26.3404	2015	RCP2.6
2015-06-18	35.0042	135.869	29.2	63.9	17.5	1.8	0.202545	26.4895	2015	RCP2.6
2015-06-19	35.0042	135.869	24.1	80	4.6	2.3	0.0532404	22.5324	2015	RCP2.6
2015-06-20	35.0042	135.869	25.5	83.9	5.6	2	0.0648144	24.4238	2015	RCP2.6
2015-06-21	35.0042	135.869	27.4	74.7	10.9	1.9	0.126157	25.6254	2015	RCP2.6
2015-06-22	35.0042	135.869	27	76.1	11.1	1.7	0.128471	25.4332	2015	RCP2.6
2015-06-23	35.0042	135.869	28.2	73.8	13.7	1.7	0.158564	26.4964	2015	RCP2.6
2015-06-24	35.0042	135.869	24	84.6	5.9	1.9	0.0682866	23.0592	2015	RCP2.6
2015-06-25	35.0042	135.869	26.7	79	9.8	1	0.113425	25.4226	2015	RCP2.6
2015-06-26	35.0042	135.869	25.7	81	7.9	1.6	0.0914346	24.5005	2015	RCP2.6
2015-06-27	35.0042	135.869	28.3	70.4	18	1.2	0.208332	26.5079	2015	RCP2.6
2015-06-28	35.0042	135.869	31	66.4	19.9	1	0.230323	28.6708	2015	RCP2.6
2015-06-29	35.0042	135.869	26.7	85.6	6.2	1.4	0.0717588	25.8788	2015	RCP2.6
2015-06-30	35.0042	135.869	28.9	74	14.3	1.3	0.165508	27.2516	2015	RCP2.6
2015-07-01	35.0042	135.869	35.2	66.2	26.1	1.5	0.302081	32.8881	2015	RCP2.6
2015-07-02	35.0042	135.869	36.5	61.9	27.8	1.4	0.321757	33.5755	2015	RCP2.6
2015-07-03	35.0042	135.869	35.9	65.8	24.9	1.4	0.288193	33.4183	2015	RCP2.6
2015-07-04	35.0042	135.869	35.6	66.1	22	1.6	0.254628	32.9984	2015	RCP2.6
2015-07-05	35.0042	135.869	32.3	74	15.4	1.4	0.17824	30.5566	2015	RCP2.6
2015-07-06	35.0042	135.869	26.9	82.5	9.4	1.5	0.108796	25.9624	2015	RCP2.6
2015-07-07	35.0042	135.869	27.6	76.4	12	1.7	0.138888	26.1096	2015	RCP2.6
2015-07-08	35.0042	135.869	30.3	70.8	14.4	2.2	0.166666	28.1359	2015	RCP2.6
2015-07-09	35.0042	135.869	29.1	79.1	8.9	1.8	0.103009	27.6376	2015	RCP2.6
2015-07-10	35.0042	135.869	29.5	80.9	12	1.3	0.138888	28.5088	2015	RCP2.6
2015-07-11	35.0042	135.869	29.2	79.3	8.4	1.8	0.0972216	27.72	2015	RCP2.6
2015-07-12	35.0042	135.869	30.4	77.7	11.7	1.8	0.135416	28.9285	2015	RCP2.6
2015-07-13	35.0042	135.869	28	83.9	7.7	1.8	0.0891198	27.0534	2015	RCP2.6
2015-07-14	35.0042	135.869	27.3	83.5	5.8	1.9	0.0671292	26.1629	2015	RCP2.6
2015-07-15	35.0042	135.869	27.8	82.5	6.2	1.9	0.0717588	26.5661	2015	RCP2.6
2015-07-16	35.0042	135.869	33.5	69.8	21.1	1.9	0.244211	31.477	2015	RCP2.6
2015-07-17	35.0042	135.869	34.5	65.8	25.4	1.7	0.29398	32.1319	2015	RCP2.6
2015-07-18	35.0042	135.869	35.4	66	23.4	1.3	0.270832	32.9005	2015	RCP2.6
2015-07-19	35.0042	135.869	34.8	67.5	21.5	1.1	0.248841	32.4484	2015	RCP2.6
2015-07-20	35.0042	135.869	35.9	64.2	24.7	1.3	0.285878	33.1849	2015	RCP2.6
2015-07-21	35.0042	135.869	36	65.7	22.8	1.2	0.263887	33.3841	2015	RCP2.6
2015-07-22	35.0042	135.869	34.5	68.9	19.9	1.3	0.230323	32.2501	2015	RCP2.6
2015-07-23	35.0042	135.869	33.7	66	19.3	1.7	0.223378	31.0459	2015	RCP2.6
2015-07-24	35.0042	135.869	34.3	67.3	20.9	1.6	0.241897	31.8889	2015	RCP2.6
2015-07-25	35.0042	135.869	33.9	68.2	19.7	1.3	0.228008	31.5801	2015	RCP2.6
2015-07-26	35.0042	135.869	32.6	72.2	16.5	1.2	0.190971	30.6903	2015	RCP2.6
2015-07-27	35.0042	135.869	32.6	72.4	18.1	1.3	0.209489	30.8184	2015	RCP2.6
2015-07-28	35.0042	135.869	32.5	72.4	16.5	1.4	0.190971	30.6108	2015	RCP2.6
2015-07-29	35.0042	135.869	30	75.1	13.4	1.3	0.155092	28.3712	2015	RCP2.6
2015-07-30	35.0042	135.869	29.9	75.4	13.5	1.2	0.156249	28.3261	2015	RCP2.6
2015-07-31	35.0042	135.869	29.7	76.5	13.9	1.1	0.160879	28.3059	2015	RCP2.6
2015-08-01	35.0042	135.869	31.2	70.4	17.8	1.5	0.206017	29.2051	2015	RCP2.6
2015-08-02	35.0042	135.869	32.4	65	19.1	1.6	0.221063	29.7006	2015	RCP2.6
2015-08-03	35.0042	135.869	33	62	20.2	1.9	0.233795	29.9076	2015	RCP2.6
2015-08-04	35.0042	135.869	30.2	75.8	11.7	1.7	0.135416	28.5032	2015	RCP2.6
2015-08-05	35.0042	135.869	28	82.6	11.2	1.6	0.129629	27.1782	2015	RCP2.6
2015-08-06	35.0042	135.869	34.4	68.7	21.8	1.3	0.252313	32.2481	2015	RCP2.6
2015-08-07	35.0042	135.869	34.4	72.1	18.4	1.1	0.212962	32.5118	2015	RCP2.6
2015-08-08	35.0042	135.869	34.2	70.5	18.3	1.6	0.211804	32.0679	2015	RCP2.6
2015-08-09	35.0042	135.869	35.6	63.6	23.5	1.6	0.271989	32.7356	2015	RCP2.6
2015-08-10	35.0042	135.869	36.8	64.5	22	1.4	0.254628	33.8917	2015	RCP2.6
2015-08-11	35.0042	135.869	35	70.8	16.7	1.5	0.193286	32.7613	2015	RCP2.6
2015-08-12	35.0042	135.869	33.7	70.7	17.2	1.6	0.199073	31.5515	2015	RCP2.6
2015-08-13	35.0042	135.869	32.7	74.2	17.4	1.4	0.201388	31.1	2015	RCP2.6
2015-08-14	35.0042	135.869	31.9	72.9	14.6	1.8	0.16898	29.9538	2015	RCP2.6
2015-08-15	35.0042	135.869	31	77	12.2	1.9	0.141203	29.4471	2015	RCP2.6
2015-08-16	35.0042	135.869	32	71.3	17	1.9	0.196758	29.9989	2015	RCP2.6
2015-08-17	35.0042	135.869	33.6	67.2	18.8	2.1	0.217591	31.0604	2015	RCP2.6
2015-08-18	35.0042	135.869	32	70.7	14.8	2.2	0.171295	29.7519	2015	RCP2.6
2015-08-19	35.0042	135.869	29.5	79.4	9.1	2	0.105323	28.0651	2015	RCP2.6
2015-08-20	35.0042	135.869	31.9	73.7	11.8	1.8	0.136573	29.8565	2015	RCP2.6
2015-08-21	35.0042	135.869	29.1	88.7	6.6	1.5	0.0763884	28.6485	2015	RCP2.6
2015-08-22	35.0042	135.869	33.1	75	15.2	1.2	0.175925	31.4491	2015	RCP2.6
2015-08-23	35.0042	135.869	36	61	22.9	1.6	0.265045	32.6975	2015	RCP2.6
2015-08-24	35.0042	135.869	35.4	56.3	24.1	1.2	0.278933	31.5822	2015	RCP2.6
2015-08-25	35.0042	135.869	34.7	60.3	22.5	2	0.260415	31.3662	2015	RCP2.6
2015-08-26	35.0042	135.869	32.2	67	16.2	2	0.187499	29.5624	2015	RCP2.6
2015-08-27	35.0042	135.869	33	72.9	16.7	1.6	0.193286	31.153	2015	RCP2.6
2015-08-28	35.0042	135.869	35.5	60.8	18	2.6	0.208332	31.8457	2015	RCP2.6
2015-08-29	35.0042	135.869	29.1	72.5	10.2	1.8	0.118055	26.9295	2015	RCP2.6
2015-08-30	35.0042	135.869	33.6	54.7	24.4	1.6	0.282406	29.7412	2015	RCP2.6
2015-08-31	35.0042	135.869	32	60.3	18	1.8	0.208332	28.6322	2015	RCP2.6
2015-09-01	35.0042	135.869	25.6	82.1	4.1	5.3	0.0474534	24.0078	2015	RCP2.6
2015-09-02	35.0042	135.869	30.6	67.9	18.6	1.6	0.215276	28.3709	2015	RCP2.6
2015-09-03	35.0042	135.869	31.2	65.1	21.8	1.8	0.252313	28.7629	2015	RCP2.6
2015-09-04	35.0042	135.869	29	56.9	22.1	1.9	0.255785	25.7394	2015	RCP2.6
2015-09-05	35.0042	135.869	27	65.2	16.3	1.4	0.188656	24.555	2015	RCP2.6
2015-09-06	35.0042	135.869	27.5	64	15.4	3.9	0.17824	24.6715	2015	RCP2.6
2015-09-07	35.0042	135.869	24.7	81.8	2.9	1.9	0.0335646	23.1915	2015	RCP2.6
2015-09-08	35.0042	135.869	26.1	87.5	6.9	1.2	0.0798606	25.5713	2015	RCP2.6
2015-09-09	35.0042	135.869	26.7	84.6	8	1.2	0.092592	25.918	2015	RCP2.6
2015-09-10	35.0042	135.869	26.4	86.5	6.4	1.4	0.0740736	25.7025	2015	RCP2.6
2015-09-11	35.0042	135.869	26.7	86.5	6.9	1.4	0.0798606	26.0388	2015	RCP2.6
2015-09-12	35.0042	135.869	25.5	88	6.7	1.2	0.0775458	25.017	2015	RCP2.6
2015-09-13	35.0042	135.869	25.9	86.8	10	0.9	0.11574	25.5526	2015	RCP2.6
2015-09-14	35.0042	135.869	29.2	79.2	12.6	1.1	0.145832	28.0643	2015	RCP2.6
2015-09-15	35.0042	135.869	25.5	90.9	6	1.4	0.069444	25.2736	2015	RCP2.6
2015-09-16	35.0042	135.869	27.2	87.1	7.1	1.4	0.0821754	26.6186	2015	RCP2.6
2015-09-17	35.0042	135.869	29.2	74.1	11	1.6	0.127314	27.292	2015	RCP2.6
2015-09-18	35.0042	135.869	29.6	71.9	16	1.2	0.185184	27.7815	2015	RCP2.6
2015-09-19	35.0042	135.869	31	66.2	17.6	1.5	0.203702	28.4664	2015	RCP2.6
2015-09-20	35.0042	135.869	26.7	81.2	7	1.4	0.081018	25.4353	2015	RCP2.6
2015-09-21	35.0042	135.869	27.4	74.2	9.1	1.2	0.105323	25.4699	2015	RCP2.6
2015-09-22	35.0042	135.869	24.5	90.9	5.2	1.4	0.0601848	24.2081	2015	RCP2.6
2015-09-23	35.0042	135.869	26.8	87.1	7.7	1.2	0.0891198	26.2818	2015	RCP2.6
2015-09-24	35.0042	135.869	26.8	80.7	8.7	1.5	0.100694	25.6026	2015	RCP2.6
2015-09-25	35.0042	135.869	28.9	70.2	9.5	3.4	0.109953	26.3152	2015	RCP2.6
2015-09-26	35.0042	135.869	22.8	85.3	5.2	1.7	0.0601848	21.908	2015	RCP2.6
2015-09-27	35.0042	135.869	24.6	63.5	17.7	2	0.20486	22.2084	2015	RCP2.6
2015-09-28	35.0042	135.869	24.7	66.3	17	1.3	0.196758	22.6003	2015	RCP2.6
2015-09-29	35.0042	135.869	22.4	70.6	6.9	1.7	0.0798606	20.1404	2015	RCP2.6
2015-09-30	35.0042	135.869	19.4	89	3.1	1.4	0.0358794	18.7527	2015	RCP2.6
2015-10-01	35.0042	135.869	24.5	72.6	14.5	0.9	0.167823	22.9514	2015	RCP2.6
2015-10-02	35.0042	135.869	20.7	83.9	3.7	1.3	0.0428238	19.6032	2015	RCP2.6
2015-10-03	35.0042	135.869	23	68.8	11.7	1.7	0.135416	20.8857	2015	RCP2.6
2015-10-04	35.0042	135.869	26.6	78.3	13.7	1.4	0.158564	25.5106	2015	RCP2.6
2015-10-05	35.0042	135.869	24.4	89.9	2.5	2.2	0.028935	23.7283	2015	RCP2.6
2015-10-06	35.0042	135.869	22.6	72	7.6	2.2	0.0879624	20.5003	2015	RCP2.6
2015-10-07	35.0042	135.869	17.8	81.3	2.9	1.7	0.0335646	16.4386	2015	RCP2.6
2015-10-08	35.0042	135.869	18.8	78.8	3.6	1.8	0.0416664	17.2335	2015	RCP2.6
2015-10-09	35.0042	135.869	19.8	72.6	9.4	1.6	0.108796	18.0851	2015	RCP2.6
2015-10-10	35.0042	135.869	22.2	72	16.3	1.1	0.188656	20.8254	2015	RCP2.6
2015-10-11	35.0042	135.869	23.4	71	14.4	1	0.166666	21.7277	2015	RCP2.6
2015-10-12	35.0042	135.869	21.7	67.8	7.3	1.5	0.0844902	19.2427	2015	RCP2.6
2015-10-13	35.0042	135.869	22.4	72.3	10.4	1.2	0.12037	20.6154	2015	RCP2.6
2015-10-14	35.0042	135.869	22.8	76.3	3.6	2.4	0.0416664	20.7996	2015	RCP2.6
2015-10-15	35.0042	135.869	21.2	81.2	3	1.6	0.034722	19.749	2015	RCP2.6
2015-10-16	35.0042	135.869	17.6	78.9	2.9	1.7	0.0335646	16.031	2015	RCP2.6
2015-10-17	35.0042	135.869	18.7	97.8	1.8	1.3	0.0208332	18.7609	2015	RCP2.6
2015-10-18	35.0042	135.869	21.2	77.2	5.4	1.5	0.0624996	19.5569	2015	RCP2.6
2015-10-19	35.0042	135.869	20.1	60.2	11.7	1.9	0.135416	17.3337	2015	RCP2.6
2015-10-20	35.0042	135.869	18.2	64.8	14.8	1.7	0.171295	16.2544	2015	RCP2.6
2015-10-21	35.0042	135.869	18.6	67.4	14.1	1.2	0.163193	16.8418	2015	RCP2.6
2015-10-22	35.0042	135.869	17.9	76.3	6.1	1	0.0706014	16.3922	2015	RCP2.6
2015-10-23	35.0042	135.869	15.3	81.4	4.1	1	0.0474534	14.1566	2015	RCP2.6
2015-10-24	35.0042	135.869	20.5	78.4	7.7	1.1	0.0891198	19.2086	2015	RCP2.6
2015-10-25	35.0042	135.869	19.3	81.4	2.2	2	0.0254628	17.8299	2015	RCP2.6
2015-10-26	35.0042	135.869	17.4	67.9	6.3	1.6	0.0729162	15.1541	2015	RCP2.6
2015-10-27	35.0042	135.869	18.3	70.1	11.8	0.9	0.136573	16.6582	2015	RCP2.6
2015-10-28	35.0042	135.869	18.5	68.6	10.1	1.1	0.116897	16.5704	2015	RCP2.6
2015-10-29	35.0042	135.869	19.9	71.8	12	1	0.138888	18.3331	2015	RCP2.6
2015-10-30	35.0042	135.869	20.6	72.3	12.9	0.8	0.149305	19.1202	2015	RCP2.6
2015-10-31	35.0042	135.869	21.3	69.3	11.4	0.8	0.131944	19.3737	2015	RCP2.6
2015-11-01	35.0042	135.869	20.6	81.3	6.7	1.1	0.0775458	19.5085	2015	RCP2.6
2015-11-02	35.0042	135.869	19.2	57.1	11	2.3	0.127314	16.1494	2015	RCP2.6
2015-11-03	35.0042	135.869	15.8	65.2	14.2	1.2	0.164351	14.056	2015	RCP2.6
2015-11-04	35.0042	135.869	16.8	58.7	15.3	2	0.177082	14.4509	2015	RCP2.6
2015-11-05	35.0042	135.869	15.9	64.4	13	1.2	0.150462	13.9956	2015	RCP2.6
2015-11-06	35.0042	135.869	15.5	71.6	11.2	1	0.129629	14.1008	2015	RCP2.6
2015-11-07	35.0042	135.869	17.4	77.4	12.7	0.6	0.14699	16.5394	2015	RCP2.6
2015-11-08	35.0042	135.869	16.8	80.6	6.2	0.9	0.0717588	15.7241	2015	RCP2.6
2015-11-09	35.0042	135.869	18.4	76.9	9.4	0.8	0.108796	17.197	2015	RCP2.6
2015-11-10	35.0042	135.869	18	76.6	9.4	0.9	0.108796	16.7804	2015	RCP2.6
2015-11-11	35.0042	135.869	15.4	81	1.2	2.9	0.0138888	13.8659	2015	RCP2.6
2015-11-12	35.0042	135.869	13.8	70.2	9	1.1	0.104166	12.2145	2015	RCP2.6
2015-11-13	35.0042	135.869	14.9	77.1	8	0.7	0.092592	13.7519	2015	RCP2.6
2015-11-14	35.0042	135.869	12.7	92.7	1.7	1.1	0.0196758	12.2604	2015	RCP2.6
2015-11-15	35.0042	135.869	15.4	68.5	7.1	1.1	0.0821754	13.4296	2015	RCP2.6
2015-11-16	35.0042	135.869	13.7	73.1	6.1	0.9	0.0706014	12.1274	2015	RCP2.6
2015-11-17	35.0042	135.869	15	71.9	10.3	0.8	0.119212	13.597	2015	RCP2.6
2015-11-18	35.0042	135.869	17.1	71.1	10.1	1.1	0.116897	15.4793	2015	RCP2.6
2015-11-19	35.0042	135.869	14.7	73	6.4	0.9	0.0740736	13.092	2015	RCP2.6
2015-11-20	35.0042	135.869	15.7	73.5	11.9	0.9	0.137731	14.5054	2015	RCP2.6
2015-11-21	35.0042	135.869	16.4	73.8	11.5	0.9	0.133101	15.1661	2015	RCP2.6
2015-11-22	35.0042	135.869	16.5	73.4	9	1	0.104166	15.0321	2015	RCP2.6
2015-11-23	35.0042	135.869	15.4	84.5	4.1	2.4	0.0474534	14.4291	2015	RCP2.6
2015-11-24	35.0042	135.869	12.5	74.8	2.5	3	0.028935	10.6963	2015	RCP2.6
2015-11-25	35.0042	135.869	13.2	82.1	10.4	0.7	0.12037	12.684	2015	RCP2.6
2015-11-26	35.0042	135.869	13.8	78.9	8.7	0.9	0.100694	12.8787	2015	RCP2.6
2015-11-27	35.0042	135.869	15.9	78.2	8.5	0.9	0.098379	14.8318	2015	RCP2.6
2015-11-28	35.0042	135.869	14.2	71.2	4.4	1.2	0.0509256	12.2957	2015	RCP2.6
2015-11-29	35.0042	135.869	14	73.7	7.2	0.9	0.0833328	12.547	2015	RCP2.6
2015-11-30	35.0042	135.869	11.5	70.1	3.4	2.3	0.0393516	9.5254	2015	RCP2.6
2015-12-01	35.0042	135.869	10.8	70.5	5.6	1.8	0.0648144	9.10571	2015	RCP2.6
2015-12-02	35.0042	135.869	11.3	81.4	7.7	0.6	0.0891198	10.5802	2015	RCP2.6
2015-12-03	35.0042	135.869	11.3	72.2	4	1.3	0.046296	9.59269	2015	RCP2.6
2015-12-04	35.0042	135.869	13.3	62.1	7.8	2.6	0.0902772	10.9477	2015	RCP2.6
2015-12-05	35.0042	135.869	10.2	68.6	6.4	4.4	0.0740736	8.32951	2015	RCP2.6
2015-12-06	35.0042	135.869	6.4	74.8	6.6	3	0.0763884	5.21919	2015	RCP2.6
2015-12-07	35.0042	135.869	6.4	75.7	6.2	4.1	0.0717588	5.17461	2015	RCP2.6
2015-12-08	35.0042	135.869	9	67.6	7.3	3	0.0844902	7.29537	2015	RCP2.6
2015-12-09	35.0042	135.869	11.5	71.8	6.6	1.2	0.0763884	9.97164	2015	RCP2.6
2015-12-10	35.0042	135.869	9	97.7	1.3	0.7	0.0150462	8.8461	2015	RCP2.6
2015-12-11	35.0042	135.869	12.7	84.8	5.5	0.7	0.063657	12.0132	2015	RCP2.6
2015-12-12	35.0042	135.869	14	76	9.8	0.7	0.113425	12.9408	2015	RCP2.6
2015-12-13	35.0042	135.869	12.1	70.8	5.7	1.3	0.0659718	10.3874	2015	RCP2.6
2015-12-14	35.0042	135.869	10.4	69.9	5.2	1.9	0.0601848	8.65034	2015	RCP2.6
2015-12-15	35.0042	135.869	6.9	69.6	7.4	2.8	0.0856476	5.4718	2015	RCP2.6
2015-12-16	35.0042	135.869	7.2	74.4	7.4	3	0.0856476	6.02227	2015	RCP2.6
2015-12-17	35.0042	135.869	5.5	76.6	7	3	0.081018	4.4893	2015	RCP2.6
2015-12-18	35.0042	135.869	6	81.8	4.7	2.2	0.0543978	5.11359	2015	RCP2.6
2015-12-19	35.0042	135.869	7.4	74.8	7	2	0.081018	6.26176	2015	RCP2.6
2015-12-20	35.0042	135.869	7.6	84.5	3.7	1.7	0.0428238	6.7782	2015	RCP2.6
2015-12-21	35.0042	135.869	7.2	77.4	6.7	1.3	0.0775458	6.23908	2015	RCP2.6
2015-12-22	35.0042	135.869	8.6	71.4	10.7	1.4	0.123842	7.51394	2015	RCP2.6
2015-12-23	35.0042	135.869	9.3	75.4	4.1	1.6	0.0474534	7.89879	2015	RCP2.6
2015-12-24	35.0042	135.869	8.9	55.3	8.6	2.7	0.0995364	6.54164	2015	RCP2.6
2015-12-25	35.0042	135.869	6.1	77	7.3	1.5	0.0844902	5.19622	2015	RCP2.6
2015-12-26	35.0042	135.869	8.2	73.1	9.6	1.4	0.11111	7.15746	2015	RCP2.6
2015-12-27	35.0042	135.869	9.2	81.2	1.9	3	0.0219906	7.90998	2015	RCP2.6
2015-12-28	35.0042	135.869	0.7	78.6	6.4	5.2	0.0740736	-0.207279	2015	RCP2.6
2015-12-29	35.0042	135.869	0.2	84.8	10	3.5	0.11574	-0.0753782	2015	RCP2.6
2015-12-30	35.0042	135.869	1.4	82.5	8.6	3.1	0.0995364	0.923659	2015	RCP2.6
2015-12-31	35.0042	135.869	3	86.7	8.8	3	0.101851	2.7002	2015	RCP2.6
2016-01-01	35.0042	135.869	4.7	75.6	7.5	1.8	0.086805	3.77954	2016	RCP2.6
2016-01-02	35.0042	135.869	6.9	82.4	6.4	0.6	0.0740736	6.2545	2016	RCP2.6
2016-01-03	35.0042	135.869	6.3	95	2.4	0.9	0.0277776	6.02376	2016	RCP2.6
2016-01-04	35.0042	135.869	8.3	83.8	4.5	1	0.052083	7.52886	2016	RCP2.6
2016-01-05	35.0042	135.869	8.8	70.3	6	1.8	0.069444	7.24381	2016	RCP2.6
2016-01-06	35.0042	135.869	4.7	75.8	5.3	3	0.0613422	3.54432	2016	RCP2.6
2016-01-07	35.0042	135.869	6.1	64.3	7.6	2	0.0879624	4.49016	2016	RCP2.6
2016-01-08	35.0042	135.869	7.5	68.5	7.8	1.6	0.0902772	6.06971	2016	RCP2.6
2016-01-09	35.0042	135.869	6.6	78	2.8	2.5	0.0324072	5.30654	2016	RCP2.6
2016-01-10	35.0042	135.869	2.2	71	6.9	3.3	0.0798606	1.05514	2016	RCP2.6
2016-01-11	35.0042	135.869	3.4	82.5	6.6	2.7	0.0763884	2.74053	2016	RCP2.6
2016-01-12	35.0042	135.869	4.4	83.9	5.5	1.5	0.063657	3.76654	2016	RCP2.6
2016-01-13	35.0042	135.869	6.4	75.6	7.3	0.9	0.0844902	5.43997	2016	RCP2.6
2016-01-14	35.0042	135.869	7.1	75.3	10.4	0.8	0.12037	6.33715	2016	RCP2.6
2016-01-15	35.0042	135.869	7.8	70.6	11.5	1	0.133101	6.79359	2016	RCP2.6
2016-01-16	35.0042	135.869	10.6	72.5	6.7	2.4	0.0775458	9.10866	2016	RCP2.6
2016-01-17	35.0042	135.869	7.7	62	8.7	1.2	0.100694	5.96065	2016	RCP2.6
2016-01-18	35.0042	135.869	7.3	75.8	4.1	0.4	0.0474534	6.08058	2016	RCP2.6
2016-01-19	35.0042	135.869	10	83.5	1.2	2.4	0.0138888	8.81476	2016	RCP2.6
2016-01-20	35.0042	135.869	7.3	63.9	8.5	1.8	0.098379	5.65594	2016	RCP2.6
2016-01-21	35.0042	135.869	7.4	63.6	9.2	1.5	0.106481	5.80172	2016	RCP2.6
2016-01-22	35.0042	135.869	6.7	76.5	4.9	1.1	0.0567126	5.57276	2016	RCP2.6
2016-01-23	35.0042	135.869	6.9	89.7	2.1	2.1	0.0243054	6.23193	2016	RCP2.6
2016-01-24	35.0042	135.869	7.5	53.5	11.6	2.8	0.134258	5.40166	2016	RCP2.6
2016-01-25	35.0042	135.869	5.1	63.4	9.7	2.8	0.112268	3.63758	2016	RCP2.6
2016-01-26	35.0042	135.869	3.2	75	10.3	3.3	0.119212	2.44856	2016	RCP2.6
2016-01-27	35.0042	135.869	3.8	77.7	7.5	4.2	0.086805	2.88393	2016	RCP2.6
2016-01-28	35.0042	135.869	4.2	75.8	8.4	3.6	0.0972216	3.27927	2016	RCP2.6
2016-01-29	35.0042	135.869	5.4	75.8	5.5	3.1	0.063657	4.22435	2016	RCP2.6
2016-01-30	35.0042	135.869	8.1	75.7	10.7	0.8	0.123842	7.33904	2016	RCP2.6
2016-01-31	35.0042	135.869	7.8	67.6	8.5	1.6	0.098379	6.35082	2016	RCP2.6
2016-02-01	35.0042	135.869	8	65.4	11.1	1.2	0.128471	6.62467	2016	RCP2.6
2016-02-02	35.0042	135.869	6.5	75.1	6.1	1.3	0.0706014	5.38848	2016	RCP2.6
2016-02-03	35.0042	135.869	8.7	73.3	6.6	1.4	0.0763884	7.40937	2016	RCP2.6
2016-02-04	35.0042	135.869	4.4	95.7	1.1	1.3	0.0127314	4.00064	2016	RCP2.6
2016-02-05	35.0042	135.869	5.6	78	6	2.5	0.069444	4.60877	2016	RCP2.6
2016-02-06	35.0042	135.869	4.1	70.4	9.5	2.2	0.109953	3.08209	2016	RCP2.6
2016-02-07	35.0042	135.869	4.6	70.1	11.5	1.6	0.133101	3.72217	2016	RCP2.6
2016-02-08	35.0042	135.869	5.2	71.6	6.7	1.4	0.0775458	4.00635	2016	RCP2.6
2016-02-09	35.0042	135.869	6.6	65.3	6.2	3.3	0.0717588	4.82219	2016	RCP2.6
2016-02-10	35.0042	135.869	7.4	70	8.9	1	0.103009	6.18483	2016	RCP2.6
2016-02-11	35.0042	135.869	8.4	69.7	7.5	1.1	0.086805	6.99049	2016	RCP2.6
2016-02-12	35.0042	135.869	10.9	72.8	9	0.5	0.104166	9.70289	2016	RCP2.6
2016-02-13	35.0042	135.869	15.6	76.7	7	1.2	0.081018	14.2831	2016	RCP2.6
2016-02-14	35.0042	135.869	15.5	68.4	3.5	4.8	0.040509	13.009	2016	RCP2.6
2016-02-15	35.0042	135.869	9.4	53.5	12.3	4.6	0.14236	7.04354	2016	RCP2.6
2016-02-16	35.0042	135.869	7.3	54.4	14	4	0.162036	5.38176	2016	RCP2.6
2016-02-17	35.0042	135.869	7.7	57.8	13.7	2.7	0.158564	5.99588	2016	RCP2.6
2016-02-18	35.0042	135.869	7.5	57.9	13	2.1	0.150462	5.80505	2016	RCP2.6
2016-02-19	35.0042	135.869	7.3	60.6	9.8	1.8	0.113425	5.56229	2016	RCP2.6
2016-02-20	35.0042	135.869	5.7	67.2	9.7	2.5	0.112268	4.41219	2016	RCP2.6
2016-02-21	35.0042	135.869	7.2	60	15	2.1	0.17361	5.7987	2016	RCP2.6
2016-02-22	35.0042	135.869	6.6	63.9	13.9	2.1	0.160879	5.39601	2016	RCP2.6
2016-02-23	35.0042	135.869	4.8	71.2	12.9	1.7	0.149305	4.06355	2016	RCP2.6
2016-02-24	35.0042	135.869	6.1	69.7	13.3	1.2	0.153934	5.26398	2016	RCP2.6
2016-02-25	35.0042	135.869	7.7	59.3	11.1	1.5	0.128471	5.96443	2016	RCP2.6
2016-02-26	35.0042	135.869	8.7	55.6	14.6	1.3	0.16898	6.90538	2016	RCP2.6
2016-02-27	35.0042	135.869	6.2	62.1	5.1	1.7	0.0590274	4.27641	2016	RCP2.6
2016-02-28	35.0042	135.869	5.9	55.3	9.6	2.4	0.11111	3.94644	2016	RCP2.6
2016-02-29	35.0042	135.869	5.6	59.1	14.4	1.3	0.166666	4.29763	2016	RCP2.6
2016-03-01	35.0042	135.869	7	54.8	9.1	1.7	0.105323	4.9053	2016	RCP2.6
2016-03-02	35.0042	135.869	7.5	50.8	12.2	2.4	0.141203	5.30863	2016	RCP2.6
2016-03-03	35.0042	135.869	7.8	54.7	11.1	1.6	0.128471	5.77272	2016	RCP2.6
2016-03-04	35.0042	135.869	8.3	62	12.1	1.3	0.140045	6.7612	2016	RCP2.6
2016-03-05	35.0042	135.869	7.7	56.9	10.2	2.2	0.118055	5.71301	2016	RCP2.6
2016-03-06	35.0042	135.869	8.4	53.4	14.5	1.8	0.167823	6.46429	2016	RCP2.6
2016-03-07	35.0042	135.869	9.3	67.4	12.7	0.9	0.14699	8.09255	2016	RCP2.6
2016-03-08	35.0042	135.869	11	67.5	10.7	1.4	0.123842	9.50718	2016	RCP2.6
2016-03-09	35.0042	135.869	6.7	83.4	3.1	1.9	0.0358794	5.77012	2016	RCP2.6
2016-03-10	35.0042	135.869	6.1	91	2.2	1.6	0.0254628	5.54332	2016	RCP2.6
2016-03-11	35.0042	135.869	10.6	73.5	9.3	1.5	0.107638	9.43237	2016	RCP2.6
2016-03-12	35.0042	135.869	13.2	60.8	12.3	2.6	0.14236	11.099	2016	RCP2.6
2016-03-13	35.0042	135.869	7.8	54.7	14.4	4	0.166666	5.87507	2016	RCP2.6
2016-03-14	35.0042	135.869	4.6	72.3	16.7	2.1	0.193286	4.17443	2016	RCP2.6
2016-03-15	35.0042	135.869	7.3	65	18.2	1.1	0.210647	6.45783	2016	RCP2.6
2016-03-16	35.0042	135.869	11.1	56.1	20.3	1.4	0.234952	9.46942	2016	RCP2.6
2016-03-17	35.0042	135.869	10.2	60.9	12.1	1.2	0.140045	8.4335	2016	RCP2.6
2016-03-18	35.0042	135.869	8.9	72.3	8.2	1.5	0.0949068	7.6567	2016	RCP2.6
2016-03-19	35.0042	135.869	11.7	56.4	15.9	2	0.184027	9.70508	2016	RCP2.6
2016-03-20	35.0042	135.869	13.9	64	19	1.1	0.219906	12.5359	2016	RCP2.6
2016-03-21	35.0042	135.869	9.2	84.5	2.6	1.3	0.0300924	8.2791	2016	RCP2.6
2016-03-22	35.0042	135.869	13.1	70.6	11	1.3	0.127314	11.7273	2016	RCP2.6
2016-03-23	35.0042	135.869	15.2	65	15.1	1	0.174767	13.5591	2016	RCP2.6
2016-03-24	35.0042	135.869	19.5	63	21.1	1.1	0.244211	17.7379	2016	RCP2.6
2016-03-25	35.0042	135.869	16.4	81.2	5.2	1.3	0.0601848	15.2831	2016	RCP2.6
2016-03-26	35.0042	135.869	13.2	71.1	10.3	1.1	0.119212	11.8182	2016	RCP2.6
2016-03-27	35.0042	135.869	15.6	64.5	21.2	1.2	0.245369	14.2789	2016	RCP2.6
2016-03-28	35.0042	135.869	18.5	55.2	24	1.3	0.277776	16.2703	2016	RCP2.6
2016-03-29	35.0042	135.869	21.6	54.8	22.5	1.4	0.260415	18.9129	2016	RCP2.6
2016-03-30	35.0042	135.869	21.5	61.2	19.2	1.7	0.222221	19.2403	2016	RCP2.6
2016-03-31	35.0042	135.869	16.7	75.9	5.9	1.8	0.0682866	15.1464	2016	RCP2.6
2016-04-01	35.0042	135.869	19.5	50.2	24	1.1	0.277776	16.7062	2016	RCP2.6
2016-04-02	35.0042	135.869	18.4	45.8	23	2.2	0.266202	15.2131	2016	RCP2.6
2016-04-03	35.0042	135.869	17.6	53.5	20.8	0.9	0.240739	15.141	2016	RCP2.6
2016-04-04	35.0042	135.869	20.8	54	19.8	0.8	0.229165	17.9843	2016	RCP2.6
2016-04-05	35.0042	135.869	23.3	51.7	20.3	1.2	0.234952	19.9824	2016	RCP2.6
2016-04-06	35.0042	135.869	15.4	79.2	4.5	1.7	0.052083	14.0658	2016	RCP2.6
2016-04-07	35.0042	135.869	15.3	85	3.1	2.4	0.0358794	14.2882	2016	RCP2.6
2016-04-08	35.0042	135.869	18.5	77	9	1.2	0.104166	17.2484	2016	RCP2.6
2016-04-09	35.0042	135.869	21.2	63.2	17.4	2	0.201388	19.0292	2016	RCP2.6
2016-04-10	35.0042	135.869	17.1	59.3	19.6	1.7	0.22685	15.0799	2016	RCP2.6
2016-04-11	35.0042	135.869	22.5	54.8	25	1.3	0.28935	19.8721	2016	RCP2.6
2016-04-12	35.0042	135.869	24.9	48	23.3	1.3	0.269674	21.1716	2016	RCP2.6
2016-04-13	35.0042	135.869	21.3	67.4	15.4	1.9	0.17824	19.4088	2016	RCP2.6
2016-04-14	35.0042	135.869	21.6	59.2	20.9	1.2	0.241897	19.2677	2016	RCP2.6
2016-04-15	35.0042	135.869	19.1	73.9	11.8	1	0.136573	17.7583	2016	RCP2.6
2016-04-16	35.0042	135.869	19.4	80.7	4.7	2.7	0.0543978	18.0312	2016	RCP2.6
2016-04-17	35.0042	135.869	16.1	57.3	18.6	2.1	0.215276	13.9152	2016	RCP2.6
2016-04-18	35.0042	135.869	21.5	56	24.4	1.2	0.282406	19.0682	2016	RCP2.6
2016-04-19	35.0042	135.869	19	60.5	16	1.2	0.185184	16.7062	2016	RCP2.6
2016-04-20	35.0042	135.869	22.3	59.9	22.5	1.1	0.260415	20.0794	2016	RCP2.6
2016-04-21	35.0042	135.869	25.1	55.8	19.7	1.6	0.228008	21.9699	2016	RCP2.6
2016-04-22	35.0042	135.869	16.6	76.4	4.4	2.2	0.0509256	14.948	2016	RCP2.6
2016-04-23	35.0042	135.869	13.8	61.4	15.3	3.1	0.177082	11.8785	2016	RCP2.6
2016-04-24	35.0042	135.869	17.4	59.3	18.7	1.9	0.216434	15.2826	2016	RCP2.6
2016-04-25	35.0042	135.869	12.2	76	6.4	1.5	0.0740736	10.9064	2016	RCP2.6
2016-04-26	35.0042	135.869	19	47.9	27.2	1.9	0.314813	16.1882	2016	RCP2.6
2016-04-27	35.0042	135.869	21.2	51.4	23.6	0.9	0.273146	18.3119	2016	RCP2.6
2016-04-28	35.0042	135.869	19.9	56.6	17.8	1.6	0.206017	17.253	2016	RCP2.6
2016-04-29	35.0042	135.869	21.6	75.6	14.2	0.9	0.164351	20.4853	2016	RCP2.6
2016-04-30	35.0042	135.869	19.8	75.9	12.1	1.4	0.140045	18.6134	2016	RCP2.6
2016-05-01	35.0042	135.869	23	39.2	26.3	1.9	0.304396	18.728	2016	RCP2.6
2016-05-02	35.0042	135.869	24.8	53.6	23	1.4	0.266202	21.6753	2016	RCP2.6
2016-05-03	35.0042	135.869	24.5	62.1	15.8	2.1	0.182869	21.8294	2016	RCP2.6
2016-05-04	35.0042	135.869	19.1	66.7	5.9	1.9	0.0682866	16.5794	2016	RCP2.6
2016-05-05	35.0042	135.869	17	64.7	9.9	1.2	0.114583	14.807	2016	RCP2.6
2016-05-06	35.0042	135.869	21.2	53.6	23.9	1.2	0.276619	18.5309	2016	RCP2.6
2016-05-07	35.0042	135.869	19.5	57.9	17.9	1.1	0.207175	17.0507	2016	RCP2.6
2016-05-08	35.0042	135.869	25.3	50.2	25	1.8	0.28935	21.8376	2016	RCP2.6
2016-05-09	35.0042	135.869	19.4	65.6	9	2.2	0.104166	16.9829	2016	RCP2.6
2016-05-10	35.0042	135.869	18.4	81.2	3.2	3.2	0.0370368	16.9525	2016	RCP2.6
2016-05-11	35.0042	135.869	19.7	67.8	5.8	2.2	0.0671292	17.2164	2016	RCP2.6
2016-05-12	35.0042	135.869	24.7	47.8	25.2	1.2	0.291665	21.0916	2016	RCP2.6
2016-05-13	35.0042	135.869	27.8	47.6	24.3	1	0.281248	23.7384	2016	RCP2.6
2016-05-14	35.0042	135.869	24	58.5	17.1	0.9	0.197915	21.1415	2016	RCP2.6
2016-05-15	35.0042	135.869	27.9	51.2	25.8	1.3	0.298609	24.3229	2016	RCP2.6
2016-05-16	35.0042	135.869	28.2	44.9	28	1.8	0.324072	23.9271	2016	RCP2.6
2016-05-17	35.0042	135.869	28	45.3	25.8	2.2	0.298609	23.6569	2016	RCP2.6
2016-05-18	35.0042	135.869	22.6	76.6	6.5	2.1	0.075231	20.8941	2016	RCP2.6
2016-05-19	35.0042	135.869	23.7	87.8	5.8	2.3	0.0671292	23.0747	2016	RCP2.6
2016-05-20	35.0042	135.869	22.1	75.4	8.8	1.9	0.101851	20.4852	2016	RCP2.6
2016-05-21	35.0042	135.869	24.2	69	11	1.8	0.127314	21.9726	2016	RCP2.6
2016-05-22	35.0042	135.869	22.5	94.2	4.6	1.5	0.0532404	22.4924	2016	RCP2.6
2016-05-23	35.0042	135.869	23.9	82.2	11.9	0.9	0.137731	23.2248	2016	RCP2.6
2016-05-24	35.0042	135.869	24.9	76.9	11.7	1	0.135416	23.5958	2016	RCP2.6
2016-05-25	35.0042	135.869	22.6	83.5	6.7	1.7	0.0775458	21.6464	2016	RCP2.6
2016-05-26	35.0042	135.869	27.4	65.2	20.1	1.2	0.232637	25.1872	2016	RCP2.6
2016-05-27	35.0042	135.869	24.7	74.2	12.6	1.8	0.145832	23.1284	2016	RCP2.6
2016-05-28	35.0042	135.869	21.5	84.6	2.9	3.4	0.0335646	20.2698	2016	RCP2.6
2016-05-29	35.0042	135.869	22.9	86	6.9	1.7	0.0798606	22.2167	2016	RCP2.6
2016-05-30	35.0042	135.869	24.7	77.2	10	1.7	0.11574	23.2693	2016	RCP2.6
2016-05-31	35.0042	135.869	22.4	85.9	2.9	3.6	0.0335646	21.2759	2016	RCP2.6
2016-06-01	35.0042	135.869	24.1	71.1	14.2	1.6	0.164351	22.3497	2016	RCP2.6
2016-06-02	35.0042	135.869	29.6	62.5	26.2	0.9	0.303239	27.2714	2016	RCP2.6
2016-06-03	35.0042	135.869	29.5	62.1	20.8	1.3	0.240739	26.7861	2016	RCP2.6
2016-06-04	35.0042	135.869	24.4	72.3	11	3	0.127314	22.4498	2016	RCP2.6
2016-06-05	35.0042	135.869	27.2	69.6	17.8	1.9	0.206017	25.3265	2016	RCP2.6
2016-06-06	35.0042	135.869	28.8	64	21.9	1.4	0.253471	26.4381	2016	RCP2.6
2016-06-07	35.0042	135.869	26.6	71.5	14.2	1.2	0.164351	24.7751	2016	RCP2.6
2016-06-08	35.0042	135.869	25.5	71.4	14	1	0.162036	23.723	2016	RCP2.6
2016-06-09	35.0042	135.869	29.5	64.2	22.3	1.1	0.2581	27.1497	2016	RCP2.6
2016-06-10	35.0042	135.869	27.4	67.5	14.5	1.5	0.167823	25.0645	2016	RCP2.6
2016-06-11	35.0042	135.869	22.8	78.4	8.8	1.7	0.101851	21.4772	2016	RCP2.6
2016-06-12	35.0042	135.869	30.6	61.6	24.3	1.6	0.281248	27.9258	2016	RCP2.6
2016-06-13	35.0042	135.869	26.5	62.4	19.9	1.7	0.230323	23.9916	2016	RCP2.6
2016-06-14	35.0042	135.869	27.2	63.3	17.3	1.3	0.20023	24.5915	2016	RCP2.6
2016-06-15	35.0042	135.869	21.3	73.1	8.6	1.8	0.0995364	19.4822	2016	RCP2.6
2016-06-16	35.0042	135.869	28.8	53.5	28.5	1.4	0.329859	25.5413	2016	RCP2.6
2016-06-17	35.0042	135.869	28.7	58.5	24	1	0.277776	25.8285	2016	RCP2.6
2016-06-18	35.0042	135.869	31.2	58.6	26.2	1.4	0.303239	28.2096	2016	RCP2.6
2016-06-19	35.0042	135.869	30.9	63.7	21.4	1.3	0.247684	28.3106	2016	RCP2.6
2016-06-20	35.0042	135.869	31.4	63.4	23.4	1.3	0.270832	28.854	2016	RCP2.6
2016-06-21	35.0042	135.869	31.4	64	22.4	1.2	0.259258	28.877	2016	RCP2.6
2016-06-22	35.0042	135.869	31.9	64.7	20.1	1.3	0.232637	29.2804	2016	RCP2.6
2016-06-23	35.0042	135.869	34.7	60.5	23.1	1.5	0.267359	31.4588	2016	RCP2.6
2016-06-24	35.0042	135.869	33	63.1	20.4	1.5	0.23611	30.0903	2016	RCP2.6
2016-06-25	35.0042	135.869	29.1	66.8	14.7	1.5	0.170138	26.5775	2016	RCP2.6
2016-06-26	35.0042	135.869	29.2	63.8	16.5	1.8	0.190971	26.4098	2016	RCP2.6
2016-06-27	35.0042	135.869	26.8	76.1	8.8	1.9	0.101851	25.0555	2016	RCP2.6
2016-06-28	35.0042	135.869	28.4	72	14.4	2.2	0.166666	26.491	2016	RCP2.6
2016-06-29	35.0042	135.869	28.5	73.9	8.2	2.3	0.0949068	26.3478	2016	RCP2.6
2016-06-30	35.0042	135.869	26	85.5	8.4	1.4	0.0972216	25.3524	2016	RCP2.6
2016-07-01	35.0042	135.869	26.5	84.7	9.5	2.1	0.109953	25.7979	2016	RCP2.6
2016-07-02	35.0042	135.869	26.8	79.1	7.7	2.3	0.0891198	25.2936	2016	RCP2.6
2016-07-03	35.0042	135.869	26.9	85.9	8.5	1.8	0.098379	26.2699	2016	RCP2.6
2016-07-04	35.0042	135.869	30.9	75.4	13.9	2.2	0.160879	29.2526	2016	RCP2.6
2016-07-05	35.0042	135.869	24.1	89	4.2	1.7	0.0486108	23.5036	2016	RCP2.6
2016-07-06	35.0042	135.869	25.7	82.1	8.2	1.5	0.0949068	24.6534	2016	RCP2.6
2016-07-07	35.0042	135.869	27	79	11.5	1.4	0.133101	25.8172	2016	RCP2.6
2016-07-08	35.0042	135.869	23.8	89.2	3.2	3.2	0.0370368	23.057	2016	RCP2.6
2016-07-09	35.0042	135.869	23.9	92.4	3.9	1.9	0.0451386	23.6326	2016	RCP2.6
2016-07-10	35.0042	135.869	26.9	79.3	7.6	1.9	0.0879624	25.4284	2016	RCP2.6
2016-07-11	35.0042	135.869	27.7	78.2	10.2	1.8	0.118055	26.2783	2016	RCP2.6
2016-07-12	35.0042	135.869	25.9	80.7	6.4	1.9	0.0740736	24.5245	2016	RCP2.6
2016-07-13	35.0042	135.869	26.6	81.7	8.8	2.1	0.101851	25.497	2016	RCP2.6
2016-07-14	35.0042	135.869	32.1	66.2	19.9	2.5	0.230323	29.5805	2016	RCP2.6
2016-07-15	35.0042	135.869	31.8	69.3	20.2	1.8	0.233795	29.765	2016	RCP2.6
2016-07-16	35.0042	135.869	31.2	74.2	14.3	1.5	0.165508	29.4534	2016	RCP2.6
2016-07-17	35.0042	135.869	33.7	66.6	21.9	1.5	0.253471	31.3027	2016	RCP2.6
2016-07-18	35.0042	135.869	35	62.7	26	1.5	0.300924	32.2082	2016	RCP2.6
2016-07-19	35.0042	135.869	34	65.7	23.3	1.7	0.269674	31.5319	2016	RCP2.6
2016-07-20	35.0042	135.869	33.3	62.1	21	2.2	0.243054	30.2292	2016	RCP2.6
2016-07-21	35.0042	135.869	31.5	68	16.5	2	0.190971	29.0608	2016	RCP2.6
2016-07-22	35.0042	135.869	30.6	76.3	13.6	1.4	0.157406	29.1045	2016	RCP2.6
2016-07-23	35.0042	135.869	25.5	85.5	6.6	1.5	0.0763884	24.7121	2016	RCP2.6
2016-07-24	35.0042	135.869	25.8	76.8	10.8	1.8	0.124999	24.3353	2016	RCP2.6
2016-07-25	35.0042	135.869	32.2	65.8	23.1	1.6	0.267359	29.8705	2016	RCP2.6
2016-07-26	35.0042	135.869	33.9	62.1	25.9	1.3	0.299767	31.1223	2016	RCP2.6
2016-07-27	35.0042	135.869	34.2	59.2	25.5	1.5	0.295137	30.9649	2016	RCP2.6
2016-07-28	35.0042	135.869	32.6	67.4	19.9	1.6	0.230323	30.2553	2016	RCP2.6
2016-07-29	35.0042	135.869	33.3	66.6	23	1.4	0.266202	31.0034	2016	RCP2.6
2016-07-30	35.0042	135.869	34.2	65.8	24.7	1.3	0.285878	31.8363	2016	RCP2.6
2016-07-31	35.0042	135.869	34.8	65	25.5	1.2	0.295137	32.3331	2016	RCP2.6
2016-08-01	35.0042	135.869	36.2	62.4	25.3	1.3	0.292822	33.2386	2016	RCP2.6
2016-08-02	35.0042	135.869	35.3	65.9	23.4	1.2	0.270832	32.7994	2016	RCP2.6
2016-08-03	35.0042	135.869	34.9	66	23.1	1.3	0.267359	32.4187	2016	RCP2.6
2016-08-04	35.0042	135.869	36.3	55.7	25.8	1.6	0.298609	32.3809	2016	RCP2.6
2016-08-05	35.0042	135.869	36.8	55.7	26.5	1.6	0.306711	32.8691	2016	RCP2.6
2016-08-06	35.0042	135.869	36.7	60	25.3	1.6	0.292822	33.3331	2016	RCP2.6
2016-08-07	35.0042	135.869	35.9	63.6	23.7	1.5	0.274304	33.0294	2016	RCP2.6
2016-08-08	35.0042	135.869	33	69.8	19.6	1.6	0.22685	30.9298	2016	RCP2.6
2016-08-09	35.0042	135.869	34.3	66.9	20.1	1.4	0.232637	31.7948	2016	RCP2.6
2016-08-10	35.0042	135.869	29.9	78.2	12.9	1.4	0.149305	28.6206	2016	RCP2.6
2016-08-11	35.0042	135.869	31	72.8	14.4	1.3	0.166666	29.1025	2016	RCP2.6
2016-08-12	35.0042	135.869	32.1	72.8	15.2	1.5	0.175925	30.1894	2016	RCP2.6
2016-08-13	35.0042	135.869	31.7	69.9	16.4	1.9	0.189814	29.4933	2016	RCP2.6
2016-08-14	35.0042	135.869	31	71	13.4	2.2	0.155092	28.7495	2016	RCP2.6
2016-08-15	35.0042	135.869	31.2	75	14.9	1.4	0.172453	29.6041	2016	RCP2.6
2016-08-16	35.0042	135.869	34.4	69.4	17	1.1	0.196758	32.0464	2016	RCP2.6
2016-08-17	35.0042	135.869	33.4	68.1	18.8	1.8	0.217591	31.0127	2016	RCP2.6
2016-08-18	35.0042	135.869	34.5	59.8	21.4	2	0.247684	31.0474	2016	RCP2.6
2016-08-19	35.0042	135.869	35	50.7	23.8	2.1	0.275461	30.3716	2016	RCP2.6
2016-08-20	35.0042	135.869	34.5	52.4	20.8	3.1	0.240739	29.9248	2016	RCP2.6
2016-08-21	35.0042	135.869	32.6	61.6	19.2	2.6	0.222221	29.384	2016	RCP2.6
2016-08-22	35.0042	135.869	33.3	61.9	20.2	2.1	0.233795	30.1575	2016	RCP2.6
2016-08-23	35.0042	135.869	32.6	61.5	17.8	2.5	0.206017	29.2846	2016	RCP2.6
2016-08-24	35.0042	135.869	24.5	82	6.6	2.2	0.0763884	23.3062	2016	RCP2.6
2016-08-25	35.0042	135.869	27.6	80.2	8.1	1.8	0.0937494	26.2562	2016	RCP2.6
2016-08-26	35.0042	135.869	31.4	73.8	14.9	1.7	0.172453	29.6228	2016	RCP2.6
2016-08-27	35.0042	135.869	32.1	72.1	16.6	1.5	0.192128	30.1939	2016	RCP2.6
2016-08-28	35.0042	135.869	32.5	68	18.1	2	0.209489	30.1016	2016	RCP2.6
2016-08-29	35.0042	135.869	30.7	70.1	14.6	3.4	0.16898	28.3691	2016	RCP2.6
2016-08-30	35.0042	135.869	31.4	69.3	14.1	2.3	0.163193	28.9512	2016	RCP2.6
2016-08-31	35.0042	135.869	30.8	74.8	13.8	1.7	0.159721	29.1022	2016	RCP2.6
2016-09-01	35.0042	135.869	30.5	73.1	11.9	2.3	0.137731	28.4291	2016	RCP2.6
2016-09-02	35.0042	135.869	27	90.9	5.5	1.3	0.063657	26.7394	2016	RCP2.6
2016-09-03	35.0042	135.869	29.4	78.9	10.3	1.4	0.119212	28.0327	2016	RCP2.6
2016-09-04	35.0042	135.869	26.9	84.1	7.9	1.3	0.0914346	26.0429	2016	RCP2.6
2016-09-05	35.0042	135.869	29.8	81	11.5	1	0.133101	28.7929	2016	RCP2.6
2016-09-06	35.0042	135.869	31.2	78.5	12.2	0.8	0.141203	29.8948	2016	RCP2.6
2016-09-07	35.0042	135.869	32.5	72.4	14.7	1	0.170138	30.5092	2016	RCP2.6
2016-09-08	35.0042	135.869	28.5	77.4	11.4	1.5	0.131944	27.0596	2016	RCP2.6
2016-09-09	35.0042	135.869	31.4	70.7	14.1	2	0.163193	29.1491	2016	RCP2.6
2016-09-10	35.0042	135.869	28.1	73.1	8.9	1.6	0.103009	25.9664	2016	RCP2.6
2016-09-11	35.0042	135.869	28.8	65.2	17.2	1.3	0.199073	26.2873	2016	RCP2.6
2016-09-12	35.0042	135.869	30.6	65.5	20.8	0.7	0.240739	28.2593	2016	RCP2.6
2016-09-13	35.0042	135.869	29.2	66.4	16	1	0.185184	26.7403	2016	RCP2.6
2016-09-14	35.0042	135.869	31.8	65.1	21.6	1	0.249998	29.3514	2016	RCP2.6
2016-09-15	35.0042	135.869	31.3	66.7	20.8	1.1	0.240739	29.0394	2016	RCP2.6
2016-09-16	35.0042	135.869	30.8	66.7	17.5	1	0.202545	28.3664	2016	RCP2.6
2016-09-17	35.0042	135.869	32.1	66.5	19.1	1	0.221063	29.6542	2016	RCP2.6
2016-09-18	35.0042	135.869	27.9	68.9	8.5	2.7	0.098379	25.1835	2016	RCP2.6
2016-09-19	35.0042	135.869	24.5	69.1	7.9	1.8	0.0914346	22.0268	2016	RCP2.6
2016-09-20	35.0042	135.869	27.9	61.3	20.4	1.2	0.23611	25.2053	2016	RCP2.6
2016-09-21	35.0042	135.869	27.5	56.6	18.1	1.4	0.209489	24.1264	2016	RCP2.6
2016-09-22	35.0042	135.869	29.3	61.3	21.7	1.2	0.251156	26.5662	2016	RCP2.6
2016-09-23	35.0042	135.869	29.3	62.8	19.8	1.4	0.229165	26.6197	2016	RCP2.6
2016-09-24	35.0042	135.869	29.7	67.4	17.4	1.4	0.201388	27.4009	2016	RCP2.6
2016-09-25	35.0042	135.869	27.1	78.9	9	1.6	0.104166	25.7015	2016	RCP2.6
2016-09-26	35.0042	135.869	24.2	89.3	5.7	1.5	0.0659718	23.7701	2016	RCP2.6
2016-09-27	35.0042	135.869	28.3	73.2	13.6	1	0.157406	26.5523	2016	RCP2.6
2016-09-28	35.0042	135.869	29.7	68.2	16.6	1.2	0.192128	27.4577	2016	RCP2.6
2016-09-29	35.0042	135.869	26.1	58.3	15.4	1.8	0.17824	22.8534	2016	RCP2.6
2016-09-30	35.0042	135.869	25.5	63.5	17.2	1.3	0.199073	23.0434	2016	RCP2.6
2016-10-01	35.0042	135.869	22.6	69.2	6.3	1.6	0.0729162	20.1415	2016	RCP2.6
2016-10-02	35.0042	135.869	24.4	60.1	14.7	1.8	0.170138	21.4612	2016	RCP2.6
2016-10-03	35.0042	135.869	23.9	62.9	12.1	2.2	0.140045	21.0964	2016	RCP2.6
2016-10-04	35.0042	135.869	24.5	75.2	8.6	1.6	0.0995364	22.7575	2016	RCP2.6
2016-10-05	35.0042	135.869	23.1	92.1	3.1	1.6	0.0358794	22.7473	2016	RCP2.6
2016-10-06	35.0042	135.869	22.7	96.4	1.8	1.5	0.0208332	22.6866	2016	RCP2.6
2016-10-07	35.0042	135.869	23.4	96.1	2.4	1.5	0.0277776	23.4178	2016	RCP2.6
2016-10-08	35.0042	135.869	25.2	70.1	9.5	1.7	0.109953	22.9234	2016	RCP2.6
2016-10-09	35.0042	135.869	24.8	62.5	15.8	1.4	0.182869	22.1883	2016	RCP2.6
2016-10-10	35.0042	135.869	24.1	65.7	14.9	1.2	0.172453	21.8399	2016	RCP2.6
2016-10-11	35.0042	135.869	21.4	79.8	6.2	0.7	0.0717588	20.1193	2016	RCP2.6
2016-10-12	35.0042	135.869	21.7	80.3	4.6	1.2	0.0532404	20.3009	2016	RCP2.6
2016-10-13	35.0042	135.869	22	85.2	3.3	2.4	0.0381942	20.9128	2016	RCP2.6
2016-10-14	35.0042	135.869	25.9	67.4	13.6	2.1	0.157406	23.5568	2016	RCP2.6
2016-10-15	35.0042	135.869	22	72.1	5.8	1.7	0.0671292	19.8279	2016	RCP2.6
2016-10-16	35.0042	135.869	23.2	72.3	6.1	1.4	0.0706014	21.025	2016	RCP2.6
2016-10-17	35.0042	135.869	18.6	72.2	4.4	1.4	0.0509256	16.5247	2016	RCP2.6
2016-10-18	35.0042	135.869	21.1	72.3	8.9	0.9	0.103009	19.2881	2016	RCP2.6
2016-10-19	35.0042	135.869	17.4	83.1	2.1	1.4	0.0243054	16.1575	2016	RCP2.6
2016-10-20	35.0042	135.869	21.8	59.8	15.7	1.7	0.181712	19.1389	2016	RCP2.6
2016-10-21	35.0042	135.869	22	71.2	11.4	1.1	0.131944	20.2058	2016	RCP2.6
2016-10-22	35.0042	135.869	20.8	80.6	4.4	1.2	0.0509256	19.4413	2016	RCP2.6
2016-10-23	35.0042	135.869	22	73.1	6.9	1.7	0.0798606	20.018	2016	RCP2.6
2016-10-24	35.0042	135.869	22.2	65.1	13.6	1.4	0.157406	19.9141	2016	RCP2.6
2016-10-25	35.0042	135.869	20.7	74.3	7.1	1.6	0.0821754	18.9241	2016	RCP2.6
2016-10-26	35.0042	135.869	21.3	65.3	10	1.4	0.11574	18.8358	2016	RCP2.6
2016-10-27	35.0042	135.869	19.2	63.9	11	1.9	0.127314	16.8078	2016	RCP2.6
2016-10-28	35.0042	135.869	19.5	61.1	15.6	1.2	0.180554	17.1911	2016	RCP2.6
2016-10-29	35.0042	135.869	21.5	63	12.7	1.7	0.14699	18.9741	2016	RCP2.6
2016-10-30	35.0042	135.869	19.3	69.5	9.2	1.1	0.106481	17.3342	2016	RCP2.6
2016-10-31	35.0042	135.869	21.2	65	13.1	1.4	0.151619	18.9431	2016	RCP2.6
2016-11-01	35.0042	135.869	20.5	65.7	11.3	1.3	0.130786	18.2376	2016	RCP2.6
2016-11-02	35.0042	135.869	15.9	50	11.8	2.6	0.136573	12.6207	2016	RCP2.6
2016-11-03	35.0042	135.869	13.7	69.4	10.7	1.1	0.123842	12.1881	2016	RCP2.6
2016-11-04	35.0042	135.869	17.4	73.1	15.8	0.8	0.182869	16.3681	2016	RCP2.6
2016-11-05	35.0042	135.869	19.2	76.1	15.1	0.7	0.174767	18.3129	2016	RCP2.6
2016-11-06	35.0042	135.869	19.7	72.8	13.5	0.7	0.156249	18.3651	2016	RCP2.6
2016-11-07	35.0042	135.869	21	68.2	12	1.2	0.138888	19.0053	2016	RCP2.6
2016-11-08	35.0042	135.869	16.1	53.6	9.5	3	0.109953	12.905	2016	RCP2.6
2016-11-09	35.0042	135.869	16.4	65.7	11.1	1.4	0.128471	14.417	2016	RCP2.6
2016-11-10	35.0042	135.869	18.1	76.9	7	1.7	0.081018	16.67	2016	RCP2.6
2016-11-11	35.0042	135.869	17.2	80.4	1.3	1.8	0.0150462	15.6336	2016	RCP2.6
2016-11-12	35.0042	135.869	16.8	61.9	10.7	1.4	0.123842	14.4292	2016	RCP2.6
2016-11-13	35.0042	135.869	13.5	49.8	11.5	2.9	0.133101	10.4516	2016	RCP2.6
2016-11-14	35.0042	135.869	13.5	67.2	11.6	1.1	0.134258	11.8987	2016	RCP2.6
2016-11-15	35.0042	135.869	13.4	71.2	8.8	1.1	0.101851	11.8996	2016	RCP2.6
2016-11-16	35.0042	135.869	15.6	73	10.9	1	0.126157	14.289	2016	RCP2.6
2016-11-17	35.0042	135.869	16.2	71	7.8	1.7	0.0902772	14.4104	2016	RCP2.6
2016-11-18	35.0042	135.869	15	54.5	7.1	2.1	0.0821754	11.8616	2016	RCP2.6
2016-11-19	35.0042	135.869	14.2	65.3	9.5	1.1	0.109953	12.2425	2016	RCP2.6
2016-11-20	35.0042	135.869	15.4	75.2	11.5	0.7	0.133101	14.3424	2016	RCP2.6
2016-11-21	35.0042	135.869	13.7	77.7	2.3	1.7	0.0266202	12.1221	2016	RCP2.6
2016-11-22	35.0042	135.869	12.2	65.9	6.4	2.4	0.0740736	10.1174	2016	RCP2.6
2016-11-23	35.0042	135.869	13.9	75.6	8.5	0.8	0.098379	12.7081	2016	RCP2.6
2016-11-24	35.0042	135.869	14.6	71.7	8.3	1.1	0.0960642	13.0322	2016	RCP2.6
2016-11-25	35.0042	135.869	15	70.9	7.7	1.1	0.0891198	13.298	2016	RCP2.6
2016-11-26	35.0042	135.869	15.3	78.7	11.2	0.7	0.129629	14.5119	2016	RCP2.6
2016-11-27	35.0042	135.869	16.5	76.2	9.7	0.9	0.112268	15.3311	2016	RCP2.6
2016-11-28	35.0042	135.869	15.5	75.4	4.4	1.1	0.0509256	13.8743	2016	RCP2.6
2016-11-29	35.0042	135.869	11.5	83.7	2.3	1	0.0266202	10.4719	2016	RCP2.6
2016-11-30	35.0042	135.869	13.7	74.2	8.1	1.6	0.0937494	12.3316	2016	RCP2.6
2016-12-01	35.0042	135.869	11.9	63.6	4.6	2.2	0.0532404	9.53799	2016	RCP2.6
2016-12-02	35.0042	135.869	12.1	58.7	5.3	2.4	0.0613422	9.41181	2016	RCP2.6
2016-12-03	35.0042	135.869	10.5	50.9	7.8	2.8	0.0902772	7.60828	2016	RCP2.6
2016-12-04	35.0042	135.869	8.1	66.6	9.2	2.3	0.106481	6.58361	2016	RCP2.6
2016-12-05	35.0042	135.869	9.2	61.8	8	2	0.092592	7.22151	2016	RCP2.6
2016-12-06	35.0042	135.869	10.3	63.5	10.1	1.3	0.116897	8.54524	2016	RCP2.6
2016-12-07	35.0042	135.869	10.5	61.9	8	2.5	0.092592	8.3898	2016	RCP2.6
2016-12-08	35.0042	135.869	10.1	54.3	9.2	1.5	0.106481	7.66554	2016	RCP2.6
2016-12-09	35.0042	135.869	7.7	86.1	2.7	1	0.0312498	6.92795	2016	RCP2.6
2016-12-10	35.0042	135.869	9.9	76.7	3.7	1.5	0.0428238	8.53044	2016	RCP2.6
2016-12-11	35.0042	135.869	7.8	71.1	6.1	1.5	0.0706014	6.37691	2016	RCP2.6
2016-12-12	35.0042	135.869	7.6	70	6.4	2.4	0.0740736	6.09552	2016	RCP2.6
2016-12-13	35.0042	135.869	7.6	73.6	9.2	1.3	0.106481	6.59322	2016	RCP2.6
2016-12-14	35.0042	135.869	10	69.8	9.8	1.8	0.113425	8.63728	2016	RCP2.6
2016-12-15	35.0042	135.869	11.3	47.3	6.3	3.3	0.0729162	7.91379	2016	RCP2.6
2016-12-16	35.0042	135.869	9.7	50.5	6.1	3.7	0.0706014	6.68812	2016	RCP2.6
2016-12-17	35.0042	135.869	6.7	66	7.1	2.2	0.0821754	5.08961	2016	RCP2.6
2016-12-18	35.0042	135.869	5.5	81.5	3.6	2	0.0416664	4.53063	2016	RCP2.6
2016-12-19	35.0042	135.869	5.1	85	7.7	1.6	0.0891198	4.68061	2016	RCP2.6
2016-12-20	35.0042	135.869	7.7	66.9	9.5	1.5	0.109953	6.29858	2016	RCP2.6
2016-12-21	35.0042	135.869	9.5	64.5	4.1	2.2	0.0474534	7.34548	2016	RCP2.6
2016-12-22	35.0042	135.869	10.3	59.4	10	1.9	0.11574	8.22667	2016	RCP2.6
2016-12-23	35.0042	135.869	14.3	83.1	1.2	3.8	0.0138888	12.9119	2016	RCP2.6
2016-12-24	35.0042	135.869	11.4	49.8	8.4	3	0.0972216	8.36132	2016	RCP2.6
2016-12-25	35.0042	135.869	7.2	72.2	8.9	1.6	0.103009	6.09116	2016	RCP2.6
2016-12-26	35.0042	135.869	8.7	71.1	7.6	1.8	0.0879624	7.32783	2016	RCP2.6
2016-12-27	35.0042	135.869	6.2	69.9	7	2.5	0.081018	4.81709	2016	RCP2.6
2016-12-28	35.0042	135.869	4.1	84.2	6.8	3	0.0787032	3.50644	2016	RCP2.6
2016-12-29	35.0042	135.869	7.2	77.8	5.5	1.6	0.063657	6.1484	2016	RCP2.6
2016-12-30	35.0042	135.869	8.2	85	3.8	0.6	0.0439812	7.4692	2016	RCP2.6
2016-12-31	35.0042	135.869	8.4	87.2	3.3	1	0.0381942	7.73728	2016	RCP2.6
2017-01-01	35.0042	135.869	10.3	63.9	7.5	0.9	0.086805	8.39377	2017	RCP2.6
2017-01-02	35.0042	135.869	9.7	72.8	5.6	0.9	0.0648144	8.2734	2017	RCP2.6
2017-01-03	35.0042	135.869	11	61	7.4	2.7	0.0856476	8.7264	2017	RCP2.6
2017-01-04	35.0042	135.869	4.9	65	8.3	2.7	0.0960642	3.43394	2017	RCP2.6
2017-01-05	35.0042	135.869	4.5	80.9	6	2.2	0.069444	3.71346	2017	RCP2.6
2017-01-06	35.0042	135.869	8.2	65.8	7.8	0.9	0.0902772	6.59864	2017	RCP2.6
2017-01-07	35.0042	135.869	8.5	74.4	6.2	0.4	0.0717588	7.31305	2017	RCP2.6
2017-01-08	35.0042	135.869	9.3	69.6	6.3	1.1	0.0729162	7.733	2017	RCP2.6
2017-01-09	35.0042	135.869	8.3	82.1	2.8	1.4	0.0324072	7.25886	2017	RCP2.6
2017-01-10	35.0042	135.869	6.9	57.6	6.5	2.5	0.075231	4.72666	2017	RCP2.6
2017-01-11	35.0042	135.869	4.3	81.9	5.4	2	0.0624996	3.53188	2017	RCP2.6
2017-01-12	35.0042	135.869	0.6	77.2	7.1	3.4	0.0821754	-0.199624	2017	RCP2.6
2017-01-13	35.0042	135.869	2	86	8.7	1.4	0.100694	1.76554	2017	RCP2.6
2017-01-14	35.0042	135.869	3.5	89.6	4.9	1.3	0.0567126	3.11833	2017	RCP2.6
2017-01-15	35.0042	135.869	3.4	84.2	7.2	2.1	0.0833328	2.90317	2017	RCP2.6
2017-01-16	35.0042	135.869	3.5	76.3	6	2.1	0.069444	2.5289	2017	RCP2.6
2017-01-17	35.0042	135.869	1.9	95	3.2	1.3	0.0370368	1.61413	2017	RCP2.6
2017-01-18	35.0042	135.869	4.5	71.5	8.9	2	0.103009	3.47918	2017	RCP2.6
2017-01-19	35.0042	135.869	4	78.1	9	2.1	0.104166	3.33322	2017	RCP2.6
2017-01-20	35.0042	135.869	3.7	78.3	8.6	1.6	0.0995364	3.05157	2017	RCP2.6
2017-01-21	35.0042	135.869	3.9	76.7	5.9	0.9	0.0682866	2.99209	2017	RCP2.6
2017-01-22	35.0042	135.869	4.3	78.3	7.4	1.6	0.0856476	3.53566	2017	RCP2.6
2017-01-23	35.0042	135.869	3.7	76.8	7.1	3	0.0821754	2.78129	2017	RCP2.6
2017-01-24	35.0042	135.869	4.6	76.4	9.6	1.9	0.11111	3.88218	2017	RCP2.6
2017-01-25	35.0042	135.869	5.9	75.8	6.7	1	0.0775458	4.91952	2017	RCP2.6
2017-01-26	35.0042	135.869	7.2	62.5	6.3	2.1	0.0729162	5.2907	2017	RCP2.6
2017-01-27	35.0042	135.869	7.4	58.7	11	1.9	0.127314	5.62623	2017	RCP2.6
2017-01-28	35.0042	135.869	7.7	59.9	10.8	1.9	0.124999	5.95504	2017	RCP2.6
2017-01-29	35.0042	135.869	7.7	56.6	11.9	1.6	0.137731	5.85634	2017	RCP2.6
2017-01-30	35.0042	135.869	9.1	34.7	9.1	4.7	0.105323	5.3274	2017	RCP2.6
2017-01-31	35.0042	135.869	7.3	47.1	11.4	3.9	0.131944	4.76989	2017	RCP2.6
2017-02-01	35.0042	135.869	7.1	59.1	10.7	2	0.123842	5.34936	2017	RCP2.6
2017-02-02	35.0042	135.869	7.9	66.8	8.9	0.9	0.103009	6.46675	2017	RCP2.6
2017-02-03	35.0042	135.869	8.8	77.1	4.7	1.3	0.0543978	7.59531	2017	RCP2.6
2017-02-04	35.0042	135.869	11	65.3	7.9	1.5	0.0914346	9.1334	2017	RCP2.6
2017-02-05	35.0042	135.869	14.9	65.3	3	5.6	0.034722	12.1095	2017	RCP2.6
2017-02-06	35.0042	135.869	5.8	54.4	9.5	3.5	0.109953	3.73732	2017	RCP2.6
2017-02-07	35.0042	135.869	6.3	65.4	7.8	1	0.0902772	4.80904	2017	RCP2.6
2017-02-08	35.0042	135.869	8.1	85	3.7	1	0.0428238	7.33964	2017	RCP2.6
2017-02-09	35.0042	135.869	11.8	80.9	4.7	1.3	0.0543978	10.7488	2017	RCP2.6
2017-02-10	35.0042	135.869	6.3	83.8	2.2	1.7	0.0254628	5.33601	2017	RCP2.6
2017-02-11	35.0042	135.869	7.1	55.3	11.2	4.3	0.129629	5.03431	2017	RCP2.6
2017-02-12	35.0042	135.869	5.4	69.5	9.8	1.4	0.113425	4.32566	2017	RCP2.6
2017-02-13	35.0042	135.869	5.2	77.8	4	1.6	0.046296	4.10048	2017	RCP2.6
2017-02-14	35.0042	135.869	5	64.5	6.6	1.8	0.0763884	3.41745	2017	RCP2.6
2017-02-15	35.0042	135.869	6.8	68.6	7.5	0.7	0.086805	5.44875	2017	RCP2.6
2017-02-16	35.0042	135.869	8.8	87.2	2	2.5	0.023148	7.93689	2017	RCP2.6
2017-02-17	35.0042	135.869	6.4	63.5	3.7	2.2	0.0428238	4.39367	2017	RCP2.6
2017-02-18	35.0042	135.869	5.4	64	8.9	2.5	0.103009	3.90122	2017	RCP2.6
2017-02-19	35.0042	135.869	2.1	77.2	13.6	2.1	0.157406	1.80642	2017	RCP2.6
2017-02-20	35.0042	135.869	4.3	69.7	12.9	1.2	0.149305	3.54576	2017	RCP2.6
2017-02-21	35.0042	135.869	5.5	81.4	6.7	1.4	0.0775458	4.81348	2017	RCP2.6
2017-02-22	35.0042	135.869	4.3	82.3	4.1	2.6	0.0474534	3.41044	2017	RCP2.6
2017-02-23	35.0042	135.869	3.6	77.5	13.2	1.4	0.152777	3.27274	2017	RCP2.6
2017-02-24	35.0042	135.869	4.9	86.7	5	1.3	0.05787	4.37187	2017	RCP2.6
2017-02-25	35.0042	135.869	6.7	63	15.4	1.6	0.17824	5.57095	2017	RCP2.6
2017-02-26	35.0042	135.869	8.1	54.7	14.8	2.1	0.171295	6.28031	2017	RCP2.6
2017-02-27	35.0042	135.869	10.3	62.1	17.4	1.3	0.201388	8.97195	2017	RCP2.6
2017-02-28	35.0042	135.869	15.8	55.5	16.8	2.8	0.194443	13.3343	2017	RCP2.6
2017-03-01	35.0042	135.869	10	48.3	10.4	3.3	0.12037	7.16509	2017	RCP2.6
2017-03-02	35.0042	135.869	8.9	54.2	15.9	1.7	0.184027	7.06366	2017	RCP2.6
2017-03-03	35.0042	135.869	12	55.3	15.5	2.1	0.179397	9.86198	2017	RCP2.6
2017-03-04	35.0042	135.869	13.2	67	7.9	1.5	0.0914346	11.299	2017	RCP2.6
2017-03-05	35.0042	135.869	16.8	55	13.9	1.8	0.160879	14.0439	2017	RCP2.6
2017-03-06	35.0042	135.869	12.5	76.3	3.2	1.8	0.0370368	10.935	2017	RCP2.6
2017-03-07	35.0042	135.869	14.4	75.7	6.4	2.5	0.0740736	12.9306	2017	RCP2.6
2017-03-08	35.0042	135.869	15.5	71	3.2	2.7	0.0370368	13.3189	2017	RCP2.6
2017-03-09	35.0042	135.869	9.7	65.8	9.3	1.3	0.107638	8.08308	2017	RCP2.6
2017-03-10	35.0042	135.869	6.6	68.5	5.4	2.2	0.0624996	5.00158	2017	RCP2.6
2017-03-11	35.0042	135.869	8.1	51.9	14.3	2.2	0.165508	6.06844	2017	RCP2.6
2017-03-12	35.0042	135.869	6.7	69.7	7.1	1.1	0.0821754	5.36329	2017	RCP2.6
2017-03-13	35.0042	135.869	7.4	59.8	8.3	1.9	0.0960642	5.48486	2017	RCP2.6
2017-03-14	35.0042	135.869	8.2	60	12.9	1.6	0.149305	6.58809	2017	RCP2.6
2017-03-15	35.0042	135.869	7.5	53.8	13.4	2	0.155092	5.59647	2017	RCP2.6
2017-03-16	35.0042	135.869	11.8	61.1	21.1	1.1	0.244211	10.5254	2017	RCP2.6
2017-03-17	35.0042	135.869	14.2	63.9	20.8	0.9	0.240739	12.931	2017	RCP2.6
2017-03-18	35.0042	135.869	16	56.2	18.1	1.3	0.209489	13.7453	2017	RCP2.6
2017-03-19	35.0042	135.869	16	68.8	10.1	2.3	0.116897	14.1803	2017	RCP2.6
2017-03-20	35.0042	135.869	14.2	63.4	17.5	1	0.202545	12.672	2017	RCP2.6
2017-03-21	35.0042	135.869	18.9	53.6	21.4	1.3	0.247684	16.3234	2017	RCP2.6
2017-03-22	35.0042	135.869	19	76.5	10	2.4	0.11574	17.6898	2017	RCP2.6
2017-03-23	35.0042	135.869	15.9	84.4	2.5	2	0.028935	14.7998	2017	RCP2.6
2017-03-24	35.0042	135.869	20	76.4	15.1	1.2	0.174767	19.0788	2017	RCP2.6
2017-03-25	35.0042	135.869	21.7	83.3	6.8	1.6	0.0787032	20.759	2017	RCP2.6
2017-03-26	35.0042	135.869	17.5	85.8	5	1.1	0.05787	16.7545	2017	RCP2.6
2017-03-27	35.0042	135.869	23.2	76.5	13.9	1.8	0.160879	22.0363	2017	RCP2.6
2017-03-28	35.0042	135.869	21.8	84.4	8.8	1.2	0.101851	21.1482	2017	RCP2.6
2017-03-29	35.0042	135.869	22.8	77.7	9.5	1.7	0.109953	21.4583	2017	RCP2.6
2017-03-30	35.0042	135.869	22.7	80.6	10.5	2.4	0.121527	21.6988	2017	RCP2.6
2017-03-31	35.0042	135.869	10.5	83.7	1.6	1.6	0.0185184	9.39813	2017	RCP2.6
2017-04-01	35.0042	135.869	10.8	80.2	5.2	1.3	0.0601848	9.77035	2017	RCP2.6
2017-04-02	35.0042	135.869	15.4	67.4	15.3	1.1	0.177082	13.95	2017	RCP2.6
2017-04-03	35.0042	135.869	17.5	57.7	19.9	1.5	0.230323	15.3322	2017	RCP2.6
2017-04-04	35.0042	135.869	18.7	65.9	14.9	2.4	0.172453	16.7847	2017	RCP2.6
2017-04-05	35.0042	135.869	18	68.8	6.9	3.3	0.0798606	15.7459	2017	RCP2.6
2017-04-06	35.0042	135.869	17.2	48.1	18.9	2.5	0.218749	14.0983	2017	RCP2.6
2017-04-07	35.0042	135.869	17	56	20.9	1.7	0.241897	14.7844	2017	RCP2.6
2017-04-08	35.0042	135.869	18.9	55.9	19.5	1.2	0.225693	16.422	2017	RCP2.6
2017-04-09	35.0042	135.869	13.5	73.7	7.3	1.9	0.0844902	12.0227	2017	RCP2.6
2017-04-10	35.0042	135.869	19.2	48.3	24	2	0.277776	16.2127	2017	RCP2.6
2017-04-11	35.0042	135.869	21.7	52	19.9	1.7	0.230323	18.5411	2017	RCP2.6
2017-04-12	35.0042	135.869	15.4	81.8	3.5	1.9	0.040509	14.1852	2017	RCP2.6
2017-04-13	35.0042	135.869	12.2	63.4	7.2	2.4	0.0833328	9.99871	2017	RCP2.6
2017-04-14	35.0042	135.869	17.2	49	25.6	1.5	0.296294	14.6432	2017	RCP2.6
2017-04-15	35.0042	135.869	21.1	47.8	26.2	1.1	0.303239	18.0057	2017	RCP2.6
2017-04-16	35.0042	135.869	20.4	51.2	20.6	1.3	0.238424	17.3779	2017	RCP2.6
2017-04-17	35.0042	135.869	20.5	65.9	18.3	0.9	0.211804	18.7708	2017	RCP2.6
2017-04-18	35.0042	135.869	20.1	71.2	14.1	1.5	0.163193	18.5875	2017	RCP2.6
2017-04-19	35.0042	135.869	16.1	81.5	4.3	1.5	0.0497682	14.9312	2017	RCP2.6
2017-04-20	35.0042	135.869	20.4	75.5	11.4	1.3	0.131944	19.1027	2017	RCP2.6
2017-04-21	35.0042	135.869	17.9	85.3	4.1	3.2	0.0474534	16.9094	2017	RCP2.6
2017-04-22	35.0042	135.869	19.6	78.1	8.4	1.4	0.0972216	18.3503	2017	RCP2.6
2017-04-23	35.0042	135.869	21.2	71.5	18	1.3	0.208332	19.9334	2017	RCP2.6
2017-04-24	35.0042	135.869	25.3	70.4	20.6	0.8	0.238424	23.8771	2017	RCP2.6
2017-04-25	35.0042	135.869	25.9	68.8	19.2	1.2	0.222221	24.1483	2017	RCP2.6
2017-04-26	35.0042	135.869	24.4	66.9	15.2	2.1	0.175925	22.2178	2017	RCP2.6
2017-04-27	35.0042	135.869	19	59.2	17.5	1.8	0.202545	16.6528	2017	RCP2.6
2017-04-28	35.0042	135.869	22.1	48.6	26.2	1.2	0.303239	18.9561	2017	RCP2.6
2017-04-29	35.0042	135.869	19.7	58.5	12.5	1.8	0.144675	16.8725	2017	RCP2.6
2017-04-30	35.0042	135.869	16.1	81.1	4.6	2.3	0.0532404	14.8765	2017	RCP2.6
2017-05-01	35.0042	135.869	19.3	91.9	2.7	2.2	0.0312498	18.8455	2017	RCP2.6
2017-05-02	35.0042	135.869	22.8	75.9	8.4	2.2	0.0972216	21.1576	2017	RCP2.6
2017-05-03	35.0042	135.869	20.1	88.1	3.2	2.2	0.0370368	19.3253	2017	RCP2.6
2017-05-04	35.0042	135.869	24.6	61.7	20.1	1.3	0.232637	22.2081	2017	RCP2.6
2017-05-05	35.0042	135.869	26.6	59	19.5	1.6	0.225693	23.6722	2017	RCP2.6
2017-05-06	35.0042	135.869	22	77.7	8	2.2	0.092592	20.544	2017	RCP2.6
2017-05-07	35.0042	135.869	25	60.4	18.5	1.8	0.214119	22.2986	2017	RCP2.6
2017-05-08	35.0042	135.869	17.8	66.8	12.3	1.5	0.14236	15.8958	2017	RCP2.6
2017-05-09	35.0042	135.869	17.5	81.9	4.4	1.8	0.0509256	16.3199	2017	RCP2.6
2017-05-10	35.0042	135.869	17.5	66.8	10.5	1.7	0.121527	15.4717	2017	RCP2.6
2017-05-11	35.0042	135.869	16.7	62.6	13.4	1.8	0.155092	14.5734	2017	RCP2.6
2017-05-12	35.0042	135.869	20	54.5	25.9	1.7	0.299767	17.6343	2017	RCP2.6
2017-05-13	35.0042	135.869	21.9	52.6	26.6	1.5	0.307868	19.1913	2017	RCP2.6
2017-05-14	35.0042	135.869	21.9	51.4	17.9	1.5	0.207175	18.5389	2017	RCP2.6
2017-05-15	35.0042	135.869	22.1	58.1	15.7	1.6	0.181712	19.2442	2017	RCP2.6
2017-05-16	35.0042	135.869	20.5	65.5	16.9	1.2	0.195601	18.6213	2017	RCP2.6
2017-05-17	35.0042	135.869	25.5	54.1	24.5	2.2	0.283563	22.3983	2017	RCP2.6
2017-05-18	35.0042	135.869	22.4	53.6	24	2.3	0.277776	19.5437	2017	RCP2.6
2017-05-19	35.0042	135.869	21.3	55.7	20.3	2.2	0.234952	18.5517	2017	RCP2.6
2017-05-20	35.0042	135.869	21.5	47.9	27.4	1.6	0.317128	18.4035	2017	RCP2.6
2017-05-21	35.0042	135.869	26.3	49.7	29.4	0.9	0.340276	22.9555	2017	RCP2.6
2017-05-22	35.0042	135.869	27.9	50.6	26.1	1.3	0.302081	24.2686	2017	RCP2.6
2017-05-23	35.0042	135.869	24.9	60.2	17.2	1.7	0.199073	22.1049	2017	RCP2.6
2017-05-24	35.0042	135.869	20.4	73	8.1	2.9	0.0937494	18.517	2017	RCP2.6
2017-05-25	35.0042	135.869	26.8	48.8	24.4	2.1	0.282406	22.9461	2017	RCP2.6
2017-05-26	35.0042	135.869	27	53.9	25.8	1.6	0.298609	23.8236	2017	RCP2.6
2017-05-27	35.0042	135.869	30.9	53.4	28.6	1.3	0.331016	27.4112	2017	RCP2.6
2017-05-28	35.0042	135.869	32	53.3	27.5	1.5	0.318285	28.3073	2017	RCP2.6
2017-05-29	35.0042	135.869	29.8	59.7	17.9	1.9	0.207175	26.5408	2017	RCP2.6
2017-05-30	35.0042	135.869	23.6	82.8	4.3	2.1	0.0497682	22.3324	2017	RCP2.6
2017-05-31	35.0042	135.869	24.9	78.8	9.5	3	0.109953	23.525	2017	RCP2.6
2017-06-01	35.0042	135.869	27.7	68.1	18.3	1.4	0.211804	25.6799	2017	RCP2.6
2017-06-02	35.0042	135.869	27.3	67.4	19	0.6	0.219906	25.3159	2017	RCP2.6
2017-06-03	35.0042	135.869	28.8	60.2	23.2	1.2	0.268517	26.0667	2017	RCP2.6
2017-06-04	35.0042	135.869	30.3	45.1	28	1.6	0.324072	25.7825	2017	RCP2.6
2017-06-05	35.0042	135.869	25	68.9	13.3	3.3	0.153934	22.7936	2017	RCP2.6
2017-06-06	35.0042	135.869	25.5	66.9	15.4	1.4	0.17824	23.2951	2017	RCP2.6
2017-06-07	35.0042	135.869	22	83.5	5.1	2.3	0.0590274	20.8952	2017	RCP2.6
2017-06-08	35.0042	135.869	22.4	83.1	5.3	1.8	0.0613422	21.2906	2017	RCP2.6
2017-06-09	35.0042	135.869	26	70.8	17.3	1.2	0.20023	24.3433	2017	RCP2.6
2017-06-10	35.0042	135.869	25.6	72.1	16.2	0.9	0.187499	24.055	2017	RCP2.6
2017-06-11	35.0042	135.869	29.9	62.3	23.7	0.9	0.274304	27.3774	2017	RCP2.6
2017-06-12	35.0042	135.869	29	65.2	17.5	1	0.202545	26.5097	2017	RCP2.6
2017-06-13	35.0042	135.869	22.8	81.9	7.2	2.1	0.0833328	21.6928	2017	RCP2.6
2017-06-14	35.0042	135.869	22.8	81.5	6.7	2.1	0.0775458	21.6113	2017	RCP2.6
2017-06-15	35.0042	135.869	23.3	86.4	5.2	1.8	0.0601848	22.5103	2017	RCP2.6
2017-06-16	35.0042	135.869	23.9	89.8	5.4	1.8	0.0624996	23.4834	2017	RCP2.6
2017-06-17	35.0042	135.869	27.1	75.5	12.4	1.5	0.143518	25.5665	2017	RCP2.6
2017-06-18	35.0042	135.869	25.3	79.5	8.5	1.7	0.098379	23.9861	2017	RCP2.6
2017-06-19	35.0042	135.869	28.4	71.6	15	1.2	0.17361	26.5422	2017	RCP2.6
2017-06-20	35.0042	135.869	29.4	68.8	18.7	1.2	0.216434	27.3914	2017	RCP2.6
2017-06-21	35.0042	135.869	28.2	71.2	16.6	1.3	0.192128	26.41	2017	RCP2.6
2017-06-22	35.0042	135.869	24.8	82.4	7.6	1.4	0.0879624	23.7677	2017	RCP2.6
2017-06-23	35.0042	135.869	24.5	88.1	3.8	1.8	0.0439812	23.7644	2017	RCP2.6
2017-06-24	35.0042	135.869	27	82.7	11.8	1.1	0.136573	26.2867	2017	RCP2.6
2017-06-25	35.0042	135.869	28.8	76.6	13.9	0.9	0.160879	27.4669	2017	RCP2.6
2017-06-26	35.0042	135.869	28.4	78	12.7	1	0.14699	27.1598	2017	RCP2.6
2017-06-27	35.0042	135.869	28.4	72.2	12.9	1.6	0.149305	26.4421	2017	RCP2.6
2017-06-28	35.0042	135.869	28.7	67	14.3	1.9	0.165508	26.1787	2017	RCP2.6
2017-06-29	35.0042	135.869	26.1	69.6	10.1	2.1	0.116897	23.7351	2017	RCP2.6
2017-06-30	35.0042	135.869	27.3	71.2	11.6	2.3	0.134258	25.1494	2017	RCP2.6
2017-07-01	35.0042	135.869	26.7	78	10.6	2	0.122684	25.3106	2017	RCP2.6
2017-07-02	35.0042	135.869	25.9	78.7	11.4	1.9	0.131944	24.6851	2017	RCP2.6
2017-07-03	35.0042	135.869	26.6	76.9	9.4	2.2	0.108796	24.9852	2017	RCP2.6
2017-07-04	35.0042	135.869	24	80.5	6.4	4.4	0.0740736	22.5158	2017	RCP2.6
2017-07-05	35.0042	135.869	21.7	89.4	2.6	2.2	0.0300924	20.9931	2017	RCP2.6
2017-07-06	35.0042	135.869	25.3	90.9	6.2	1.3	0.0717588	25.0954	2017	RCP2.6
2017-07-07	35.0042	135.869	31.1	73.8	17.6	1.3	0.203702	29.5451	2017	RCP2.6
2017-07-08	35.0042	135.869	32.5	70.8	18.4	1.6	0.212962	30.5147	2017	RCP2.6
2017-07-09	35.0042	135.869	31.4	71.2	16.7	1.6	0.193286	29.4169	2017	RCP2.6
2017-07-10	35.0042	135.869	29.6	74.7	14.7	1.4	0.170138	28.0265	2017	RCP2.6
2017-07-11	35.0042	135.869	30.8	73.1	14.9	1.6	0.172453	28.9691	2017	RCP2.6
2017-07-12	35.0042	135.869	29.6	72.7	14.9	1.4	0.172453	27.7929	2017	RCP2.6
2017-07-13	35.0042	135.869	29	75	14.8	1.2	0.171295	27.5097	2017	RCP2.6
2017-07-14	35.0042	135.869	28.3	72.8	16.4	1.5	0.189814	26.6713	2017	RCP2.6
2017-07-15	35.0042	135.869	30.5	69.1	19.5	1.3	0.225693	28.505	2017	RCP2.6
2017-07-16	35.0042	135.869	32.2	67.7	22	1	0.254628	30.0878	2017	RCP2.6
2017-07-17	35.0042	135.869	32.6	68.7	19.3	0.9	0.223378	30.4291	2017	RCP2.6
2017-07-18	35.0042	135.869	32.7	68.4	18.5	1.2	0.214119	30.4136	2017	RCP2.6
2017-07-19	35.0042	135.869	34	66.2	21.1	1.3	0.244211	31.4887	2017	RCP2.6
2017-07-20	35.0042	135.869	34.4	65.2	23.6	1.2	0.273146	31.8802	2017	RCP2.6
2017-07-21	35.0042	135.869	35.2	61.9	26.2	1.2	0.303239	32.3081	2017	RCP2.6
2017-07-22	35.0042	135.869	35.3	61	25.4	1.6	0.29398	32.205	2017	RCP2.6
2017-07-23	35.0042	135.869	33.5	68.3	20.2	1.4	0.233795	31.2461	2017	RCP2.6
2017-07-24	35.0042	135.869	33.9	68.7	21.4	1.6	0.247684	31.7384	2017	RCP2.6
2017-07-25	35.0042	135.869	32	74	15.6	1.5	0.180554	30.2794	2017	RCP2.6
2017-07-26	35.0042	135.869	29.8	75.7	11.2	2	0.129629	28.054	2017	RCP2.6
2017-07-27	35.0042	135.869	29.6	77.5	10.4	1.4	0.12037	28.06	2017	RCP2.6
2017-07-28	35.0042	135.869	31.5	76.3	14	1.2	0.162036	30.0065	2017	RCP2.6
2017-07-29	35.0042	135.869	31.3	74.3	14.4	1.3	0.166666	29.5799	2017	RCP2.6
2017-07-30	35.0042	135.869	29.9	75.1	11.1	1.9	0.128471	28.073	2017	RCP2.6
2017-07-31	35.0042	135.869	25.4	90.9	5.3	1.7	0.0613422	25.0995	2017	RCP2.6
2017-08-01	35.0042	135.869	32.5	72.2	19.4	1.6	0.224536	30.765	2017	RCP2.6
2017-08-02	35.0042	135.869	35	64.7	24.3	1.8	0.281248	32.3725	2017	RCP2.6
2017-08-03	35.0042	135.869	35	65.3	23.8	1.3	0.275461	32.4555	2017	RCP2.6
2017-08-04	35.0042	135.869	36.5	60.3	25.7	1.5	0.297452	33.2228	2017	RCP2.6
2017-08-05	35.0042	135.869	36.8	61.4	24	1.9	0.277776	33.5342	2017	RCP2.6
2017-08-06	35.0042	135.869	34.3	66.8	19.9	2	0.230323	31.7339	2017	RCP2.6
2017-08-07	35.0042	135.869	30	71.1	12	2	0.138888	27.7294	2017	RCP2.6
2017-08-08	35.0042	135.869	33	65	20.7	1.9	0.239582	30.3405	2017	RCP2.6
2017-08-09	35.0042	135.869	34.2	63	23.8	1.6	0.275461	31.3821	2017	RCP2.6
2017-08-10	35.0042	135.869	34.4	63.8	24	1.3	0.277776	31.7051	2017	RCP2.6
2017-08-11	35.0042	135.869	35.6	62.9	24.5	1	0.283563	32.7299	2017	RCP2.6
2017-08-12	35.0042	135.869	35.6	64.7	22.7	1.1	0.26273	32.8717	2017	RCP2.6
2017-08-13	35.0042	135.869	34	69.9	18.5	1	0.214119	31.8452	2017	RCP2.6
2017-08-14	35.0042	135.869	31.7	75	16.9	0.9	0.195601	30.2473	2017	RCP2.6
2017-08-15	35.0042	135.869	32	72	16.2	1	0.187499	30.0876	2017	RCP2.6
2017-08-16	35.0042	135.869	32	69.2	16.8	1.6	0.194443	29.7278	2017	RCP2.6
2017-08-17	35.0042	135.869	33.9	64.8	20	1.6	0.23148	31.1184	2017	RCP2.6
2017-08-18	35.0042	135.869	33.3	67.3	18.4	1.5	0.212962	30.8026	2017	RCP2.6
2017-08-19	35.0042	135.869	31	71.2	15.2	1.7	0.175925	28.931	2017	RCP2.6
2017-08-20	35.0042	135.869	28.3	78.2	11.8	1.7	0.136573	26.9816	2017	RCP2.6
2017-08-21	35.0042	135.869	24.9	83.8	6.3	2	0.0729162	23.8815	2017	RCP2.6
2017-08-22	35.0042	135.869	31.4	63.7	21.8	1.9	0.252313	28.7615	2017	RCP2.6
2017-08-23	35.0042	135.869	31.9	61.8	24	1.7	0.277776	29.1179	2017	RCP2.6
2017-08-24	35.0042	135.869	33.2	62.3	24.5	1.2	0.283563	30.433	2017	RCP2.6
2017-08-25	35.0042	135.869	34.1	59.7	23.2	1.4	0.268517	30.8139	2017	RCP2.6
2017-08-26	35.0042	135.869	33.7	60.1	21.8	1.6	0.252313	30.4081	2017	RCP2.6
2017-08-27	35.0042	135.869	29.4	71.7	11.9	1.9	0.137731	27.2361	2017	RCP2.6
2017-08-28	35.0042	135.869	29.1	74.8	11.5	2.2	0.133101	27.2855	2017	RCP2.6
2017-08-29	35.0042	135.869	32.9	67.9	19.6	1.2	0.22685	30.6052	2017	RCP2.6
2017-08-30	35.0042	135.869	34.1	68.7	19.3	1.4	0.223378	31.8039	2017	RCP2.6
2017-08-31	35.0042	135.869	30.3	73.1	11.6	2.7	0.134258	28.1944	2017	RCP2.6
2017-09-01	35.0042	135.869	30.2	84.8	12.2	1.4	0.141203	29.6874	2017	RCP2.6
2017-09-02	35.0042	135.869	26.5	92.9	6.9	1.5	0.0798606	26.5702	2017	RCP2.6
2017-09-03	35.0042	135.869	25.2	89.8	3.1	7.1	0.0358794	24.2857	2017	RCP2.6
2017-09-04	35.0042	135.869	27.2	70.8	10.6	2.2	0.122684	24.9394	2017	RCP2.6
2017-09-05	35.0042	135.869	26.4	76.9	10.9	1.1	0.126157	24.9699	2017	RCP2.6
2017-09-06	35.0042	135.869	26.6	80.4	11.3	1.2	0.130786	25.5887	2017	RCP2.6
2017-09-07	35.0042	135.869	25.6	81.7	11.1	1.3	0.128471	24.7441	2017	RCP2.6
2017-09-08	35.0042	135.869	30	70.3	17.5	1.2	0.202545	28.0611	2017	RCP2.6
2017-09-09	35.0042	135.869	29.9	71.5	18	1.2	0.208332	28.15	2017	RCP2.6
2017-09-10	35.0042	135.869	31.2	68.1	20.4	1.4	0.23611	29.0839	2017	RCP2.6
2017-09-11	35.0042	135.869	30.3	74	14.1	1.6	0.163193	28.5518	2017	RCP2.6
2017-09-12	35.0042	135.869	32.1	66.7	18.8	3.8	0.217591	29.5007	2017	RCP2.6
2017-09-13	35.0042	135.869	29.3	60.4	19.2	1.5	0.222221	26.2803	2017	RCP2.6
2017-09-14	35.0042	135.869	22	83	4.1	1.5	0.0474534	20.8076	2017	RCP2.6
2017-09-15	35.0042	135.869	24.9	72.7	10.5	1.4	0.121527	23.0209	2017	RCP2.6
2017-09-16	35.0042	135.869	28.9	69.6	19.4	1	0.224536	27.0777	2017	RCP2.6
2017-09-17	35.0042	135.869	27.9	72.2	13	1.3	0.150462	25.9936	2017	RCP2.6
2017-09-18	35.0042	135.869	28.2	70	14.6	1.2	0.16898	26.1338	2017	RCP2.6
2017-09-19	35.0042	135.869	29.7	66.6	16.1	1	0.186341	27.2365	2017	RCP2.6
2017-09-20	35.0042	135.869	20.4	92	3.2	1.3	0.0370368	20.0526	2017	RCP2.6
2017-09-21	35.0042	135.869	25.5	63.7	18	2	0.208332	23.0791	2017	RCP2.6
2017-09-22	35.0042	135.869	26.1	59.1	21.6	1.4	0.249998	23.3738	2017	RCP2.6
2017-09-23	35.0042	135.869	26.2	66.3	15.5	1.4	0.179397	23.8849	2017	RCP2.6
2017-09-24	35.0042	135.869	24.9	78.1	9.1	1.1	0.105323	23.5259	2017	RCP2.6
2017-09-25	35.0042	135.869	22	81.5	2.5	3.2	0.028935	20.4233	2017	RCP2.6
2017-09-26	35.0042	135.869	22.7	90.2	3.2	1.8	0.0370368	22.1458	2017	RCP2.6
2017-09-27	35.0042	135.869	24.5	66.6	17	1.3	0.196758	22.4472	2017	RCP2.6
2017-09-28	35.0042	135.869	28.8	67.9	19.1	1	0.221063	26.758	2017	RCP2.6
2017-09-29	35.0042	135.869	29.9	66.7	18.3	1.2	0.211804	27.5712	2017	RCP2.6
2017-09-30	35.0042	135.869	29.2	66.9	18	1.4	0.208332	26.9136	2017	RCP2.6
2017-10-01	35.0042	135.869	26.6	78.4	12.1	1.2	0.140045	25.4176	2017	RCP2.6
2017-10-02	35.0042	135.869	28.2	74.4	14.6	1.3	0.16898	26.6549	2017	RCP2.6
2017-10-03	35.0042	135.869	28.8	71.4	16.8	1.4	0.194443	27.0079	2017	RCP2.6
2017-10-04	35.0042	135.869	30.7	68	18.4	1.6	0.212962	28.4639	2017	RCP2.6
2017-10-05	35.0042	135.869	23.4	73.3	5.5	2.2	0.063657	21.2256	2017	RCP2.6
2017-10-06	35.0042	135.869	21.5	57.9	17.1	2.2	0.197915	18.7425	2017	RCP2.6
2017-10-07	35.0042	135.869	21.3	66.5	16.2	1.2	0.187499	19.4143	2017	RCP2.6
2017-10-08	35.0042	135.869	22.6	59.7	17.3	1.6	0.20023	19.9708	2017	RCP2.6
2017-10-09	35.0042	135.869	22.8	69.3	8.9	3.3	0.103009	20.4472	2017	RCP2.6
2017-10-10	35.0042	135.869	19.7	81.8	2.4	2.4	0.0277776	18.2511	2017	RCP2.6
2017-10-11	35.0042	135.869	20.7	65.6	11.7	1.8	0.135416	18.4143	2017	RCP2.6
2017-10-12	35.0042	135.869	23.4	69.1	16.6	1.3	0.192128	21.6621	2017	RCP2.6
2017-10-13	35.0042	135.869	23	70.2	12.1	1.2	0.140045	21.0901	2017	RCP2.6
2017-10-14	35.0042	135.869	21.8	76.5	7.9	1.1	0.0914346	20.2854	2017	RCP2.6
2017-10-15	35.0042	135.869	20.4	87.8	3.4	0.8	0.0393516	19.6908	2017	RCP2.6
2017-10-16	35.0042	135.869	22.3	79	10.4	1	0.12037	21.2191	2017	RCP2.6
2017-10-17	35.0042	135.869	23.4	70	14.1	1.3	0.163193	21.5836	2017	RCP2.6
2017-10-18	35.0042	135.869	23.9	69.4	16.1	1.6	0.186341	22.1113	2017	RCP2.6
2017-10-19	35.0042	135.869	23.7	69.6	15.7	1.5	0.181712	21.9233	2017	RCP2.6
2017-10-20	35.0042	135.869	23.3	70.1	15	1.1	0.17361	21.575	2017	RCP2.6
2017-10-21	35.0042	135.869	21.5	70.4	10.9	1.1	0.126157	19.6169	2017	RCP2.6
2017-10-22	35.0042	135.869	21.8	69.9	8.1	1.2	0.0937494	19.6284	2017	RCP2.6
2017-10-23	35.0042	135.869	18.7	89.6	2.2	1.8	0.0254628	18.0121	2017	RCP2.6
2017-10-24	35.0042	135.869	20	92.1	1.5	1.8	0.017361	19.4871	2017	RCP2.6
2017-10-25	35.0042	135.869	22.2	70.6	7.1	2.5	0.0821754	19.9223	2017	RCP2.6
2017-10-26	35.0042	135.869	14.9	64.7	4.3	2.4	0.0497682	12.3529	2017	RCP2.6
2017-10-27	35.0042	135.869	16.8	68.3	12.9	1.2	0.149305	15.1563	2017	RCP2.6
2017-10-28	35.0042	135.869	17.8	67.8	10.4	1.6	0.12037	15.8382	2017	RCP2.6
2017-10-29	35.0042	135.869	19.6	71.7	13.4	1.1	0.155092	18.1362	2017	RCP2.6
2017-10-30	35.0042	135.869	19.5	72.3	8.3	1.1	0.0960642	17.7162	2017	RCP2.6
2017-10-31	35.0042	135.869	21.5	68.9	7.9	1.9	0.0914346	19.1908	2017	RCP2.6
2017-11-01	35.0042	135.869	17.9	76.6	2.3	2	0.0266202	16.0463	2017	RCP2.6
2017-11-02	35.0042	135.869	17.9	71.1	15.7	1.1	0.181712	16.639	2017	RCP2.6
2017-11-03	35.0042	135.869	19	72	13.9	0.9	0.160879	17.6447	2017	RCP2.6
2017-11-04	35.0042	135.869	16.2	78.9	3.9	0.9	0.0451386	14.8093	2017	RCP2.6
2017-11-05	35.0042	135.869	18.4	78.4	9	0.8	0.104166	17.3029	2017	RCP2.6
2017-11-06	35.0042	135.869	19.3	85.1	7.2	0.5	0.0833328	18.6748	2017	RCP2.6
2017-11-07	35.0042	135.869	19.1	81.9	3.6	1.1	0.0416664	17.8519	2017	RCP2.6
2017-11-08	35.0042	135.869	15.8	62.3	5.5	2	0.063657	13.1054	2017	RCP2.6
2017-11-09	35.0042	135.869	15.5	71.7	13.2	1	0.152777	14.2557	2017	RCP2.6
2017-11-10	35.0042	135.869	17.1	73.2	13.4	0.7	0.155092	15.9292	2017	RCP2.6
2017-11-11	35.0042	135.869	18.3	71.7	7	2.2	0.081018	16.361	2017	RCP2.6
2017-11-12	35.0042	135.869	16.6	71.3	1	2.9	0.011574	14.1814	2017	RCP2.6
2017-11-13	35.0042	135.869	11	72.3	8.3	2.3	0.0960642	9.6056	2017	RCP2.6
2017-11-14	35.0042	135.869	12.2	72.2	8.1	1.1	0.0937494	10.7866	2017	RCP2.6
2017-11-15	35.0042	135.869	14.2	72.3	11	0.9	0.127314	12.9195	2017	RCP2.6
2017-11-16	35.0042	135.869	14.5	90.1	2.3	3.2	0.0266202	13.7946	2017	RCP2.6
2017-11-17	35.0042	135.869	12.1	72.5	10.8	2.2	0.124999	10.8579	2017	RCP2.6
2017-11-18	35.0042	135.869	11	79.1	7.9	1.6	0.0914346	10.0871	2017	RCP2.6
2017-11-19	35.0042	135.869	11.6	76.9	8.4	1.4	0.0972216	10.5604	2017	RCP2.6
2017-11-20	35.0042	135.869	13.6	73.5	7.9	1.9	0.0914346	12.1496	2017	RCP2.6
2017-11-21	35.0042	135.869	15.2	80.5	9.6	0.9	0.11111	14.4304	2017	RCP2.6
2017-11-22	35.0042	135.869	14.8	77.9	5	1.1	0.05787	13.4567	2017	RCP2.6
2017-11-23	35.0042	135.869	15.1	79.2	6.5	0.8	0.075231	13.9903	2017	RCP2.6
2017-11-24	35.0042	135.869	15.3	60.7	8.2	2.2	0.0949068	12.7197	2017	RCP2.6
2017-11-25	35.0042	135.869	11	56	7.2	2.1	0.0833328	8.39727	2017	RCP2.6
2017-11-26	35.0042	135.869	11.3	55	8.5	2	0.098379	8.70433	2017	RCP2.6
2017-11-27	35.0042	135.869	11.9	67.6	6.2	1.1	0.0717588	10.02	2017	RCP2.6
2017-11-28	35.0042	135.869	12.8	73.6	7.4	2.1	0.0856476	11.3465	2017	RCP2.6
2017-11-29	35.0042	135.869	10.1	71	4.9	2.8	0.0567126	8.36611	2017	RCP2.6
2017-11-30	35.0042	135.869	9.4	70.9	6.5	2.8	0.075231	7.82996	2017	RCP2.6
2017-12-01	35.0042	135.869	8	62	7.6	3.7	0.0879624	6.00641	2017	RCP2.6
2017-12-02	35.0042	135.869	10.4	58.5	11.2	2.7	0.129629	8.30106	2017	RCP2.6
2017-12-03	35.0042	135.869	11.2	59.9	8.4	2.2	0.0972216	8.93905	2017	RCP2.6
2017-12-04	35.0042	135.869	11.2	65.9	6.8	1.5	0.0787032	9.27347	2017	RCP2.6
2017-12-05	35.0042	135.869	10.1	64	4	1.3	0.046296	7.90919	2017	RCP2.6
2017-12-06	35.0042	135.869	9.7	70.8	3.9	1.2	0.0451386	7.98475	2017	RCP2.6
2017-12-07	35.0042	135.869	10.9	60.8	5.7	1.2	0.0659718	8.57073	2017	RCP2.6
2017-12-08	35.0042	135.869	14	77	11.9	0.7	0.137731	13.1764	2017	RCP2.6
2017-12-09	35.0042	135.869	13.8	77	7.8	0.8	0.0902772	12.6665	2017	RCP2.6
2017-12-10	35.0042	135.869	14.1	70.4	10.2	1.3	0.118055	12.5926	2017	RCP2.6
2017-12-11	35.0042	135.869	11.6	64	5.3	2.2	0.0613422	9.34779	2017	RCP2.6
2017-12-12	35.0042	135.869	10.5	54.9	11.2	2.2	0.129629	8.17522	2017	RCP2.6
2017-12-13	35.0042	135.869	10.5	58.6	6.6	2	0.0763884	8.08283	2017	RCP2.6
2017-12-14	35.0042	135.869	9.4	68.1	5.7	1.8	0.0659718	7.64099	2017	RCP2.6
2017-12-15	35.0042	135.869	11.9	64.9	10.1	1.7	0.116897	10.096	2017	RCP2.6
2017-12-16	35.0042	135.869	11.7	66.6	4.7	3.1	0.0543978	9.52531	2017	RCP2.6
2017-12-17	35.0042	135.869	9.3	69.6	7.3	1.8	0.0844902	7.77284	2017	RCP2.6
2017-12-18	35.0042	135.869	9	74.5	3.7	1.5	0.0428238	7.52728	2017	RCP2.6
2017-12-19	35.0042	135.869	8.7	59.5	5	2.2	0.05787	6.36715	2017	RCP2.6
2017-12-20	35.0042	135.869	8.6	59.4	9.2	2.3	0.106481	6.59826	2017	RCP2.6
2017-12-21	35.0042	135.869	8.1	86.3	1.8	2.4	0.0208332	7.17776	2017	RCP2.6
2017-12-22	35.0042	135.869	5.7	70.8	8.1	3.4	0.0937494	4.43156	2017	RCP2.6
2017-12-23	35.0042	135.869	4.8	77.3	8.2	1.9	0.0949068	4.01183	2017	RCP2.6
2017-12-24	35.0042	135.869	5.5	80.4	8.9	1.3	0.103009	4.93879	2017	RCP2.6
2017-12-25	35.0042	135.869	6.1	87.4	6.9	1.1	0.0798606	5.7615	2017	RCP2.6
2017-12-26	35.0042	135.869	7.8	71.7	7.3	1.1	0.0844902	6.5319	2017	RCP2.6
2017-12-27	35.0042	135.869	7.7	60.5	8.7	2.2	0.100694	5.81362	2017	RCP2.6
2017-12-28	35.0042	135.869	7	60.3	8.7	2.1	0.100694	5.16961	2017	RCP2.6
2017-12-29	35.0042	135.869	7.7	64.5	6.5	2.1	0.075231	5.88529	2017	RCP2.6
2017-12-30	35.0042	135.869	6.5	76.3	7.3	3.1	0.0844902	5.44917	2017	RCP2.6
2017-12-31	35.0042	135.869	5.3	67.1	9.9	2.4	0.114583	4.05537	2017	RCP2.6
2018-01-01	35.0042	135.869	6.8	73.4	6.7	1.1	0.0775458	5.63709	2018	RCP2.6
2018-01-02	35.0042	135.869	6.7	84.3	2.3	1.5	0.0266202	5.77636	2018	RCP2.6
2018-01-03	35.0042	135.869	6.6	73.2	8	1.9	0.092592	5.4931	2018	RCP2.6
2018-01-04	35.0042	135.869	5.6	72.9	6.5	1.3	0.075231	4.44355	2018	RCP2.6
2018-01-05	35.0042	135.869	5.7	74.4	6.9	1.3	0.0798606	4.65141	2018	RCP2.6
2018-01-06	35.0042	135.869	4.6	74.3	6.5	2	0.075231	3.52681	2018	RCP2.6
2018-01-07	35.0042	135.869	5.2	75.4	7.6	1.2	0.0879624	4.28912	2018	RCP2.6
2018-01-08	35.0042	135.869	4.9	72.5	6.5	1.6	0.075231	3.7422	2018	RCP2.6
2018-01-09	35.0042	135.869	5.2	74	8.6	2.7	0.0995364	4.208	2018	RCP2.6
2018-01-10	35.0042	135.869	6	89	2.9	1.3	0.0335646	5.41011	2018	RCP2.6
2018-01-11	35.0042	135.869	5.3	75.7	4.9	2.1	0.0567126	4.13153	2018	RCP2.6
2018-01-12	35.0042	135.869	5.2	74.5	8.3	2	0.0960642	4.25097	2018	RCP2.6
2018-01-13	35.0042	135.869	5.6	70.1	7.8	1.4	0.0902772	4.39062	2018	RCP2.6
2018-01-14	35.0042	135.869	5.6	81.4	2.4	2.1	0.0277776	4.51541	2018	RCP2.6
2018-01-15	35.0042	135.869	4.5	75.8	9.5	1.5	0.109953	3.77127	2018	RCP2.6
2018-01-16	35.0042	135.869	5.3	77.9	8.8	1.4	0.101851	4.59919	2018	RCP2.6
2018-01-17	35.0042	135.869	7.4	68.6	10.3	1	0.119212	6.20926	2018	RCP2.6
2018-01-18	35.0042	135.869	7	75.8	7.9	1.3	0.0914346	6.04945	2018	RCP2.6
2018-01-19	35.0042	135.869	8.5	63.8	10.3	1.5	0.119212	6.91085	2018	RCP2.6
2018-01-20	35.0042	135.869	7.4	74.7	4.7	2.8	0.0543978	6.02371	2018	RCP2.6
2018-01-21	35.0042	135.869	4.6	62.3	4.8	3.9	0.0555552	2.66996	2018	RCP2.6
2018-01-22	35.0042	135.869	6	74.3	6.8	3.2	0.0787032	4.81493	2018	RCP2.6
2018-01-23	35.0042	135.869	7.8	76.4	4.5	2	0.052083	6.53651	2018	RCP2.6
2018-01-24	35.0042	135.869	8.9	64.6	8.6	1.9	0.0995364	7.1769	2018	RCP2.6
2018-01-25	35.0042	135.869	7.7	68.4	11	1.9	0.127314	6.47903	2018	RCP2.6
2018-01-26	35.0042	135.869	8.9	73.4	11.4	0.6	0.131944	8.0218	2018	RCP2.6
2018-01-27	35.0042	135.869	10.2	62.9	11.8	1.3	0.136573	8.54007	2018	RCP2.6
2018-01-28	35.0042	135.869	7.8	68.5	3.1	2.7	0.0358794	5.90411	2018	RCP2.6
2018-01-29	35.0042	135.869	4.9	62.8	8.5	3.2	0.098379	3.30717	2018	RCP2.6
2018-01-30	35.0042	135.869	2.7	71.2	10.4	3.6	0.12037	1.78987	2018	RCP2.6
2018-01-31	35.0042	135.869	3.1	66.6	12.1	3	0.140045	2.11423	2018	RCP2.6
2018-02-01	35.0042	135.869	5.1	69.5	10.3	1.7	0.119212	4.06507	2018	RCP2.6
2018-02-02	35.0042	135.869	5	84.9	3.5	1.2	0.040509	4.25832	2018	RCP2.6
2018-02-03	35.0042	135.869	7.4	64.3	6.7	2.3	0.0775458	5.60107	2018	RCP2.6
2018-02-04	35.0042	135.869	7.6	62.3	11.1	1.8	0.128471	6.03523	2018	RCP2.6
2018-02-05	35.0042	135.869	6.9	70.4	7.4	1.3	0.0856476	5.60364	2018	RCP2.6
2018-02-06	35.0042	135.869	7.8	65.1	6.7	1.8	0.0775458	6.04692	2018	RCP2.6
2018-02-07	35.0042	135.869	6.3	78.7	4.1	3.7	0.0474534	5.09729	2018	RCP2.6
2018-02-08	35.0042	135.869	3	75.6	9.5	3	0.109953	2.24174	2018	RCP2.6
2018-02-09	35.0042	135.869	4	81	6	2.8	0.069444	3.19844	2018	RCP2.6
2018-02-10	35.0042	135.869	4.5	85.7	4.1	2.2	0.0474534	3.80022	2018	RCP2.6
2018-02-11	35.0042	135.869	5.4	81.8	8.2	1.3	0.0949068	4.86183	2018	RCP2.6
2018-02-12	35.0042	135.869	6.7	68.7	7	1.3	0.081018	5.28693	2018	RCP2.6
2018-02-13	35.0042	135.869	5	68.4	8.4	2.4	0.0972216	3.72818	2018	RCP2.6
2018-02-14	35.0042	135.869	3.9	69.9	11.6	2.5	0.134258	3.01055	2018	RCP2.6
2018-02-15	35.0042	135.869	2.2	76.1	10.8	2.4	0.124999	1.63189	2018	RCP2.6
2018-02-16	35.0042	135.869	4	74	11.7	1.4	0.135416	3.37601	2018	RCP2.6
2018-02-17	35.0042	135.869	3.9	84.8	4.6	1.2	0.0532404	3.2638	2018	RCP2.6
2018-02-18	35.0042	135.869	5	85.5	3.1	1.4	0.0358794	4.24442	2018	RCP2.6
2018-02-19	35.0042	135.869	5.6	64.5	9.1	1.5	0.105323	4.18511	2018	RCP2.6
2018-02-20	35.0042	135.869	6.8	55.5	15	1.9	0.17361	5.18841	2018	RCP2.6
2018-02-21	35.0042	135.869	6.1	54.9	8.8	1.8	0.101851	4.07641	2018	RCP2.6
2018-02-22	35.0042	135.869	4.9	64.4	10.7	1.7	0.123842	3.64392	2018	RCP2.6
2018-02-23	35.0042	135.869	4.9	64.5	12.3	1.4	0.14236	3.78487	2018	RCP2.6
2018-02-24	35.0042	135.869	5	60.7	10.9	1.7	0.126157	3.55882	2018	RCP2.6
2018-02-25	35.0042	135.869	5.2	62.3	7.5	1.1	0.086805	3.59809	2018	RCP2.6
2018-02-26	35.0042	135.869	5.1	68	7	1.1	0.081018	3.7648	2018	RCP2.6
2018-02-27	35.0042	135.869	5.2	62.9	12.1	1.9	0.140045	3.93448	2018	RCP2.6
2018-02-28	35.0042	135.869	7.4	64.4	12.3	1.8	0.14236	6.06444	2018	RCP2.6
2018-03-01	35.0042	135.869	4.9	63.3	10.9	2.1	0.126157	3.57916	2018	RCP2.6
2018-03-02	35.0042	135.869	7.9	58.3	19.1	1.5	0.221063	6.64357	2018	RCP2.6
2018-03-03	35.0042	135.869	8.6	68.2	11.7	2.8	0.135416	7.30833	2018	RCP2.6
2018-03-04	35.0042	135.869	9.1	57.5	17.5	1.7	0.202545	7.56189	2018	RCP2.6
2018-03-05	35.0042	135.869	12.1	66.2	18.3	1.2	0.211804	10.985	2018	RCP2.6
2018-03-06	35.0042	135.869	15.3	65.2	18.7	1	0.216434	13.9112	2018	RCP2.6
2018-03-07	35.0042	135.869	16.4	59.2	14.6	1.6	0.16898	14.1049	2018	RCP2.6
2018-03-08	35.0042	135.869	16.6	59.5	17	1.2	0.196758	14.5004	2018	RCP2.6
2018-03-09	35.0042	135.869	11	83.4	2.5	1.6	0.028935	9.94409	2018	RCP2.6
2018-03-10	35.0042	135.869	14.6	63.7	11.7	2.1	0.135416	12.5931	2018	RCP2.6
2018-03-11	35.0042	135.869	10.9	57.6	14.9	2.6	0.172453	8.9647	2018	RCP2.6
2018-03-12	35.0042	135.869	10.5	64.7	13.5	1.4	0.156249	9.05611	2018	RCP2.6
2018-03-13	35.0042	135.869	10.6	68.6	7.7	1.1	0.0891198	8.99584	2018	RCP2.6
2018-03-14	35.0042	135.869	15.5	75.4	4.1	3.8	0.0474534	13.695	2018	RCP2.6
2018-03-15	35.0042	135.869	13.7	61.8	16.1	1.5	0.186341	11.9648	2018	RCP2.6
2018-03-16	35.0042	135.869	12.8	63.7	13.6	1.1	0.157406	11.1307	2018	RCP2.6
2018-03-17	35.0042	135.869	10.3	80.1	2.5	2	0.028935	9.01357	2018	RCP2.6
2018-03-18	35.0042	135.869	13	58	15.2	1.6	0.175925	10.9697	2018	RCP2.6
2018-03-19	35.0042	135.869	6.5	84.3	2.7	1.3	0.0312498	5.62562	2018	RCP2.6
2018-03-20	35.0042	135.869	13.9	68.6	15.1	1.3	0.174767	12.6205	2018	RCP2.6
2018-03-21	35.0042	135.869	11.1	68	13.8	1.4	0.159721	9.8623	2018	RCP2.6
2018-03-22	35.0042	135.869	12.7	57.9	17.4	1.5	0.201388	10.8469	2018	RCP2.6
2018-03-23	35.0042	135.869	14.2	60.1	19.2	1.1	0.222221	12.5179	2018	RCP2.6
2018-03-24	35.0042	135.869	9.9	79	5.1	1.1	0.0590274	8.82176	2018	RCP2.6
2018-03-25	35.0042	135.869	10.3	88.3	2.3	0.8	0.0266202	9.61846	2018	RCP2.6
2018-03-26	35.0042	135.869	14.1	83.1	5.2	0.6	0.0601848	13.2366	2018	RCP2.6
2018-03-27	35.0042	135.869	11.6	82.5	2.5	1.5	0.028935	10.4728	2018	RCP2.6
2018-03-28	35.0042	135.869	8.2	80.4	2.5	1.3	0.028935	7.03734	2018	RCP2.6
2018-03-29	35.0042	135.869	6.6	89.6	1.4	1.4	0.0162036	5.90699	2018	RCP2.6
2018-03-30	35.0042	135.869	6.5	83.4	2.7	1.5	0.0312498	5.56343	2018	RCP2.6
2018-03-31	35.0042	135.869	13.2	66.6	15.5	0.9	0.179397	11.8646	2018	RCP2.6
2018-04-01	35.0042	135.869	13.4	75.2	7.4	2.4	0.0856476	12.0217	2018	RCP2.6
2018-04-02	35.0042	135.869	17.4	62.1	19.9	1.6	0.230323	15.6243	2018	RCP2.6
2018-04-03	35.0042	135.869	21.8	60.3	19.1	1.2	0.221063	19.4456	2018	RCP2.6
2018-04-04	35.0042	135.869	16.8	89.1	2.9	1.7	0.0335646	16.1406	2018	RCP2.6
2018-04-05	35.0042	135.869	18.4	66.7	11.9	2.2	0.137731	16.3753	2018	RCP2.6
2018-04-06	35.0042	135.869	8.9	85.6	2.9	2.3	0.0335646	8.02255	2018	RCP2.6
2018-04-07	35.0042	135.869	9.1	74	6.1	2.4	0.0706014	7.73635	2018	RCP2.6
2018-04-08	35.0042	135.869	13.8	57.3	19.9	2	0.230323	11.9297	2018	RCP2.6
2018-04-09	35.0042	135.869	12.9	71.3	8.5	1.5	0.098379	11.3895	2018	RCP2.6
2018-04-10	35.0042	135.869	14.4	77.5	4.4	2.2	0.0509256	12.9276	2018	RCP2.6
2018-04-11	35.0042	135.869	14.8	66	17	1.4	0.196758	13.3773	2018	RCP2.6
2018-04-12	35.0042	135.869	17.9	59	21.2	1.6	0.245369	15.8865	2018	RCP2.6
2018-04-13	35.0042	135.869	21.1	58.6	19.8	1.6	0.229165	18.6618	2018	RCP2.6
2018-04-14	35.0042	135.869	16	72.7	6.2	2.8	0.0717588	14.1746	2018	RCP2.6
2018-04-15	35.0042	135.869	23	57.3	22.3	1.7	0.2581	20.3979	2018	RCP2.6
2018-04-16	35.0042	135.869	22.7	57.5	23.9	1.3	0.276619	20.2668	2018	RCP2.6
2018-04-17	35.0042	135.869	24.9	55.9	23.7	1.3	0.274304	22.0652	2018	RCP2.6
2018-04-18	35.0042	135.869	22	58.9	19.6	1.3	0.22685	19.5121	2018	RCP2.6
2018-04-19	35.0042	135.869	25.2	58.7	24.7	1.1	0.285878	22.7155	2018	RCP2.6
2018-04-20	35.0042	135.869	25.9	60.7	23.4	1.3	0.270832	23.4882	2018	RCP2.6
2018-04-21	35.0042	135.869	24.1	64.2	19.2	1.8	0.222221	21.9336	2018	RCP2.6
2018-04-22	35.0042	135.869	20.9	76.8	8.4	1.5	0.0972216	19.4686	2018	RCP2.6
2018-04-23	35.0042	135.869	18.7	66	16.9	1.5	0.195601	16.9829	2018	RCP2.6
2018-04-24	35.0042	135.869	24	57	23	1.3	0.266202	21.3333	2018	RCP2.6
2018-04-25	35.0042	135.869	20.9	69.7	15.3	1.3	0.177082	19.2899	2018	RCP2.6
2018-04-26	35.0042	135.869	24.4	46.3	25.4	1.7	0.29398	20.6492	2018	RCP2.6
2018-04-27	35.0042	135.869	24.2	44.5	23.7	1.2	0.274304	20.2102	2018	RCP2.6
2018-04-28	35.0042	135.869	21.4	68.7	14.1	1.2	0.163193	19.5807	2018	RCP2.6
2018-04-29	35.0042	135.869	24.8	67.6	19	1.2	0.219906	22.974	2018	RCP2.6
2018-04-30	35.0042	135.869	28	63.8	25.3	1.3	0.292822	25.8843	2018	RCP2.6
2018-05-01	35.0042	135.869	28.9	58.8	25	1.5	0.28935	26.0759	2018	RCP2.6
2018-05-02	35.0042	135.869	28.8	56.5	22.8	1.7	0.263887	25.5645	2018	RCP2.6
2018-05-03	35.0042	135.869	23.9	57	13.4	2.2	0.155092	20.5584	2018	RCP2.6
2018-05-04	35.0042	135.869	20.5	68	9.9	1.5	0.114583	18.3446	2018	RCP2.6
2018-05-05	35.0042	135.869	24.1	58.9	19	1.3	0.219906	21.378	2018	RCP2.6
2018-05-06	35.0042	135.869	22.8	66.7	8.3	2.9	0.0960642	20.1532	2018	RCP2.6
2018-05-07	35.0042	135.869	20.3	79.8	4.5	1.7	0.052083	18.8585	2018	RCP2.6
2018-05-08	35.0042	135.869	20.4	63.3	16.3	1.1	0.188656	18.2803	2018	RCP2.6
2018-05-09	35.0042	135.869	26.7	57.7	23.1	1.4	0.267359	23.8482	2018	RCP2.6
2018-05-10	35.0042	135.869	24.9	68.4	14.1	1.1	0.163193	22.828	2018	RCP2.6
2018-05-11	35.0042	135.869	27.1	64.9	17.5	1.5	0.202545	24.6879	2018	RCP2.6
2018-05-12	35.0042	135.869	22.9	78	5.1	4.1	0.0590274	21.0997	2018	RCP2.6
2018-05-13	35.0042	135.869	20.9	53.7	21.8	2.4	0.252313	18.0781	2018	RCP2.6
2018-05-14	35.0042	135.869	23.7	48.4	26.1	1.4	0.302081	20.3208	2018	RCP2.6
2018-05-15	35.0042	135.869	23.2	59	17.4	2.2	0.201388	20.4152	2018	RCP2.6
2018-05-16	35.0042	135.869	19.7	80.2	4.1	2.2	0.0474534	18.2539	2018	RCP2.6
2018-05-17	35.0042	135.869	21.3	94.7	2.6	2	0.0300924	21.134	2018	RCP2.6
2018-05-18	35.0042	135.869	19.5	86.2	3.6	2.6	0.0416664	18.5614	2018	RCP2.6
2018-05-19	35.0042	135.869	17.4	65.5	13.2	1.8	0.152777	15.4573	2018	RCP2.6
2018-05-20	35.0042	135.869	23.5	57.7	20.6	1.3	0.238424	20.809	2018	RCP2.6
2018-05-21	35.0042	135.869	21.5	65.1	18.1	1.6	0.209489	19.5648	2018	RCP2.6
2018-05-22	35.0042	135.869	25.6	57.7	21.7	1.5	0.251156	22.7635	2018	RCP2.6
2018-05-23	35.0042	135.869	25.4	58.7	19.8	1.7	0.229165	22.5635	2018	RCP2.6
2018-05-24	35.0042	135.869	24.2	59.7	17.3	1.9	0.20023	21.4086	2018	RCP2.6
2018-05-25	35.0042	135.869	25.5	63.8	15.4	1.9	0.17824	22.9197	2018	RCP2.6
2018-05-26	35.0042	135.869	22	83.9	6.5	2.3	0.075231	21.0494	2018	RCP2.6
2018-05-27	35.0042	135.869	25.5	54.2	25.8	1.9	0.298609	22.5014	2018	RCP2.6
2018-05-28	35.0042	135.869	25.2	56.8	19.6	1.4	0.22685	22.1757	2018	RCP2.6
2018-05-29	35.0042	135.869	24	63.5	17.1	1.7	0.197915	21.6332	2018	RCP2.6
2018-05-30	35.0042	135.869	26.3	74.5	13.2	1.4	0.152777	24.7517	2018	RCP2.6
2018-05-31	35.0042	135.869	25.7	75.6	10.3	1.5	0.119212	24.084	2018	RCP2.6
2018-06-01	35.0042	135.869	24.7	61.4	21	1.3	0.243054	22.3235	2018	RCP2.6
2018-06-02	35.0042	135.869	30	48.6	29.3	1.5	0.339118	26.0349	2018	RCP2.6
2018-06-03	35.0042	135.869	26.1	67.5	14.3	1.8	0.165508	23.8215	2018	RCP2.6
2018-06-04	35.0042	135.869	22	87	5.4	1.7	0.0624996	21.3098	2018	RCP2.6
2018-06-05	35.0042	135.869	23.3	78.4	8.2	2.4	0.0949068	21.8725	2018	RCP2.6
2018-06-06	35.0042	135.869	23.2	84.9	6.5	2.2	0.075231	22.3363	2018	RCP2.6
2018-06-07	35.0042	135.869	23.8	78.2	6.2	2.4	0.0717588	22.1743	2018	RCP2.6
2018-06-08	35.0042	135.869	22.6	86.6	2.2	2.3	0.0254628	21.5602	2018	RCP2.6
2018-06-09	35.0042	135.869	26.2	76.7	12.9	1.2	0.149305	24.8968	2018	RCP2.6
2018-06-10	35.0042	135.869	27.3	73.8	12.2	1.8	0.141203	25.5267	2018	RCP2.6
2018-06-11	35.0042	135.869	24	80.2	8	2.1	0.092592	22.7422	2018	RCP2.6
2018-06-12	35.0042	135.869	27.5	71.3	14.9	1.5	0.172453	25.6331	2018	RCP2.6
2018-06-13	35.0042	135.869	28.3	75.3	12.2	2.3	0.141203	26.6286	2018	RCP2.6
2018-06-14	35.0042	135.869	25.6	75.5	5.8	2.3	0.0671292	23.5788	2018	RCP2.6
2018-06-15	35.0042	135.869	22.6	85.2	7.5	1.3	0.086805	21.9087	2018	RCP2.6
2018-06-16	35.0042	135.869	29.8	66.7	20.6	1.1	0.238424	27.6321	2018	RCP2.6
2018-06-17	35.0042	135.869	29.9	66.2	19.9	1.4	0.230323	27.6012	2018	RCP2.6
2018-06-18	35.0042	135.869	28.2	75.7	11.8	1.5	0.136573	26.5974	2018	RCP2.6
2018-06-19	35.0042	135.869	28.2	73.6	11.5	1.5	0.133101	26.3237	2018	RCP2.6
2018-06-20	35.0042	135.869	28.7	75.5	13.6	1.7	0.157406	27.1705	2018	RCP2.6
2018-06-21	35.0042	135.869	29.3	68.5	14.5	2.2	0.167823	26.9184	2018	RCP2.6
2018-06-22	35.0042	135.869	29.3	70.7	15.1	1.8	0.174767	27.2539	2018	RCP2.6
2018-06-23	35.0042	135.869	27.1	74	10.8	1.9	0.124999	25.2504	2018	RCP2.6
2018-06-24	35.0042	135.869	26.1	76.4	8.3	1.9	0.0960642	24.3806	2018	RCP2.6
2018-06-25	35.0042	135.869	24.7	80.3	4.9	2.6	0.0567126	23.154	2018	RCP2.6
2018-06-26	35.0042	135.869	25.7	83.7	6.9	1.8	0.0798606	24.7135	2018	RCP2.6
2018-06-27	35.0042	135.869	25.1	83.4	5.1	1.9	0.0590274	23.9414	2018	RCP2.6
2018-06-28	35.0042	135.869	27	75.3	8.6	1.9	0.0995364	25.1384	2018	RCP2.6
2018-06-29	35.0042	135.869	28.3	72.9	12.2	1.8	0.141203	26.3691	2018	RCP2.6
2018-06-30	35.0042	135.869	30.3	70.1	18.2	1.6	0.210647	28.3416	2018	RCP2.6
2018-07-01	35.0042	135.869	28.4	79.2	10.7	1.8	0.123842	27.1107	2018	RCP2.6
2018-07-02	35.0042	135.869	29.6	70	13	2.5	0.150462	27.2604	2018	RCP2.6
2018-07-03	35.0042	135.869	26.9	77.8	9.2	1.5	0.106481	25.4021	2018	RCP2.6
2018-07-04	35.0042	135.869	31.8	73.8	18.3	1.1	0.211804	30.2683	2018	RCP2.6
2018-07-05	35.0042	135.869	34.8	67.7	21.4	1	0.247684	32.4757	2018	RCP2.6
2018-07-06	35.0042	135.869	35.3	69.2	20.9	1.1	0.241897	33.1159	2018	RCP2.6
2018-07-07	35.0042	135.869	30.2	80.7	11.6	0.8	0.134258	29.1626	2018	RCP2.6
2018-07-08	35.0042	135.869	27.1	77.6	11.5	1.1	0.133101	25.7678	2018	RCP2.6
2018-07-09	35.0042	135.869	30.7	69.7	19.8	1.2	0.229165	28.7935	2018	RCP2.6
2018-07-10	35.0042	135.869	31	69.1	19.3	1.1	0.223378	28.9719	2018	RCP2.6
2018-07-11	35.0042	135.869	33.2	66	22.8	1.5	0.263887	30.8121	2018	RCP2.6
2018-07-12	35.0042	135.869	29.7	71.2	16.3	1.4	0.188656	27.7982	2018	RCP2.6
2018-07-13	35.0042	135.869	27.4	77.7	11.6	1.2	0.134258	26.0697	2018	RCP2.6
2018-07-14	35.0042	135.869	26.7	77.8	9.5	1.4	0.109953	25.2384	2018	RCP2.6
2018-07-15	35.0042	135.869	22.7	85.9	6.1	2.1	0.0706014	21.922	2018	RCP2.6
2018-07-16	35.0042	135.869	26.3	84	10.9	1.7	0.126157	25.6504	2018	RCP2.6
2018-07-17	35.0042	135.869	30	74.7	14.1	1.7	0.163193	28.3483	2018	RCP2.6
2018-07-18	35.0042	135.869	30.5	66.5	21.7	1.7	0.251156	28.292	2018	RCP2.6
2018-07-19	35.0042	135.869	31.5	60.3	26.2	1.9	0.303239	28.6728	2018	RCP2.6
2018-07-20	35.0042	135.869	31.2	60.6	26.8	1.7	0.310183	28.4829	2018	RCP2.6
2018-07-21	35.0042	135.869	30.8	67.9	21.5	1.2	0.248841	28.7652	2018	RCP2.6
2018-07-22	35.0042	135.869	33.6	65.7	25	1.1	0.28935	31.2952	2018	RCP2.6
2018-07-23	35.0042	135.869	35.1	61.6	26.3	1.3	0.304396	32.1744	2018	RCP2.6
2018-07-24	35.0042	135.869	35.8	61.3	25.7	1.3	0.297452	32.7384	2018	RCP2.6
2018-07-25	35.0042	135.869	36.2	62.7	24.2	1.3	0.280091	33.2178	2018	RCP2.6
2018-07-26	35.0042	135.869	33.8	66.2	19.1	1.7	0.221063	31.1529	2018	RCP2.6
2018-07-27	35.0042	135.869	30	75.9	11	1.8	0.127314	28.2667	2018	RCP2.6
2018-07-28	35.0042	135.869	28.2	83.3	7.9	1.9	0.0914346	27.1875	2018	RCP2.6
2018-07-29	35.0042	135.869	27.8	84.5	7.3	1.6	0.0844902	26.9084	2018	RCP2.6
2018-07-30	35.0042	135.869	34.1	70.7	19.2	1.5	0.222221	32.0657	2018	RCP2.6
2018-07-31	35.0042	135.869	33.1	71.7	17.6	1.2	0.203702	31.1703	2018	RCP2.6
2018-08-01	35.0042	135.869	35.3	67.3	21.5	1.9	0.248841	32.8406	2018	RCP2.6
2018-08-02	35.0042	135.869	36.6	61.7	23.2	2	0.268517	33.3414	2018	RCP2.6
2018-08-03	35.0042	135.869	35.8	63.6	21.3	1.8	0.246526	32.7745	2018	RCP2.6
2018-08-04	35.0042	135.869	35.5	62.8	20.8	1.9	0.240739	32.3485	2018	RCP2.6
2018-08-05	35.0042	135.869	35.4	61.8	22.9	2	0.265045	32.2393	2018	RCP2.6
2018-08-06	35.0042	135.869	36.4	61.8	25.8	1.8	0.298609	33.3357	2018	RCP2.6
2018-08-07	35.0042	135.869	36.7	60.1	26.4	1.7	0.305554	33.4041	2018	RCP2.6
2018-08-08	35.0042	135.869	36.7	56.5	26.9	2	0.311341	32.8943	2018	RCP2.6
2018-08-09	35.0042	135.869	36.3	59	25.9	1.9	0.299767	32.8426	2018	RCP2.6
2018-08-10	35.0042	135.869	36.6	60.1	25.7	1.7	0.297452	33.2736	2018	RCP2.6
2018-08-11	35.0042	135.869	37	58.7	26.5	1.5	0.306711	33.4907	2018	RCP2.6
2018-08-12	35.0042	135.869	37.2	56.9	26.5	1.5	0.306711	33.4091	2018	RCP2.6
2018-08-13	35.0042	135.869	36.9	56.9	25.9	1.7	0.299767	33.0936	2018	RCP2.6
2018-08-14	35.0042	135.869	36.1	59.7	24.5	1.7	0.283563	32.6922	2018	RCP2.6
2018-08-15	35.0042	135.869	35.1	62.4	23.4	1.7	0.270832	32.0957	2018	RCP2.6
2018-08-16	35.0042	135.869	32.5	69	17.7	1.6	0.20486	30.2303	2018	RCP2.6
2018-08-17	35.0042	135.869	32	72.4	16	1.5	0.185184	30.0977	2018	RCP2.6
2018-08-18	35.0042	135.869	32.5	73.5	16	1.1	0.185184	30.7393	2018	RCP2.6
2018-08-19	35.0042	135.869	33.1	71.1	17.4	1	0.201388	31.088	2018	RCP2.6
2018-08-20	35.0042	135.869	33.1	66.6	18.4	1.7	0.212962	30.511	2018	RCP2.6
2018-08-21	35.0042	135.869	33.5	65.2	20.3	2	0.234952	30.799	2018	RCP2.6
2018-08-22	35.0042	135.869	33	61.9	16.7	2.5	0.193286	29.6301	2018	RCP2.6
2018-08-23	35.0042	135.869	31.9	64.9	16.7	2.2	0.193286	29.0316	2018	RCP2.6
2018-08-24	35.0042	135.869	34.1	57.2	22.8	2	0.263887	30.4131	2018	RCP2.6
2018-08-25	35.0042	135.869	34.9	60	23.3	1.7	0.269674	31.572	2018	RCP2.6
2018-08-26	35.0042	135.869	33.8	64.6	19.6	1.2	0.22685	30.996	2018	RCP2.6
2018-08-27	35.0042	135.869	34.5	63.6	20.4	1.6	0.23611	31.5326	2018	RCP2.6
2018-08-28	35.0042	135.869	31.1	72.4	13.8	2	0.159721	29.0633	2018	RCP2.6
2018-08-29	35.0042	135.869	30.1	77.3	12.2	1.7	0.141203	28.6323	2018	RCP2.6
2018-08-30	35.0042	135.869	30	79	12	1.9	0.138888	28.7226	2018	RCP2.6
2018-08-31	35.0042	135.869	31.3	78.3	12.2	1.3	0.141203	29.9368	2018	RCP2.6
2018-09-01	35.0042	135.869	28.7	82.9	7.5	0.9	0.086805	27.6539	2018	RCP2.6
2018-09-02	35.0042	135.869	27.1	82.5	8.5	1.1	0.098379	26.1109	2018	RCP2.6
2018-09-03	35.0042	135.869	29.6	73	15.4	1	0.17824	27.8878	2018	RCP2.6
2018-09-04	35.0042	135.869	32	68.5	17.5	1.1	0.202545	29.7119	2018	RCP2.6
2018-09-05	35.0042	135.869	31	66.4	18	1.4	0.208332	28.5243	2018	RCP2.6
2018-09-06	35.0042	135.869	30.3	65.6	19.6	1.5	0.22685	27.872	2018	RCP2.6
2018-09-07	35.0042	135.869	31.7	65.9	20.9	1.1	0.241897	29.3136	2018	RCP2.6
2018-09-08	35.0042	135.869	31.5	66.1	18.4	1.2	0.212962	28.9878	2018	RCP2.6
2018-09-09	35.0042	135.869	32.1	65.3	18.6	1.4	0.215276	29.4413	2018	RCP2.6
2018-09-10	35.0042	135.869	31.3	70.4	14.3	1.1	0.165508	29.082	2018	RCP2.6
2018-09-11	35.0042	135.869	26.4	90.8	4.2	2.3	0.0486108	25.9635	2018	RCP2.6
2018-09-12	35.0042	135.869	29	63.5	15.5	2.4	0.179397	26.086	2018	RCP2.6
2018-09-13	35.0042	135.869	28.3	63.1	17.7	1.4	0.20486	25.6003	2018	RCP2.6
2018-09-14	35.0042	135.869	29.8	60.8	17	1.5	0.196758	26.6404	2018	RCP2.6
2018-09-15	35.0042	135.869	27	73.5	10.3	1.3	0.119212	25.0938	2018	RCP2.6
2018-09-16	35.0042	135.869	28.7	61.2	17.6	1.4	0.203702	25.731	2018	RCP2.6
2018-09-17	35.0042	135.869	21.5	83.3	4.1	1	0.0474534	20.3776	2018	RCP2.6
2018-09-18	35.0042	135.869	21.4	80.2	4.1	2.1	0.0474534	19.9072	2018	RCP2.6
2018-09-19	35.0042	135.869	23.3	95.5	2.8	1.7	0.0324072	23.2755	2018	RCP2.6
2018-09-20	35.0042	135.869	27.9	76.2	11.4	1.3	0.131944	26.3518	2018	RCP2.6
2018-09-21	35.0042	135.869	24.9	73.4	9.1	1.6	0.105323	22.9798	2018	RCP2.6
2018-09-22	35.0042	135.869	29.9	66.3	18.4	1.1	0.212962	27.5336	2018	RCP2.6
2018-09-23	35.0042	135.869	24.8	85.3	6.4	1.1	0.0740736	24.0077	2018	RCP2.6
2018-09-24	35.0042	135.869	22.5	95.9	2.5	1.1	0.028935	22.5145	2018	RCP2.6
2018-09-25	35.0042	135.869	30.7	70.3	19.2	0.9	0.222221	28.8483	2018	RCP2.6
2018-09-26	35.0042	135.869	30.1	66.8	17.2	1.6	0.199073	27.6736	2018	RCP2.6
2018-09-27	35.0042	135.869	21.1	72.3	5.8	2.1	0.0671292	18.9739	2018	RCP2.6
2018-09-28	35.0042	135.869	21.9	64.9	13	1.4	0.150462	19.5731	2018	RCP2.6
2018-09-29	35.0042	135.869	23.7	69.3	11	1.4	0.127314	21.5592	2018	RCP2.6
2018-09-30	35.0042	135.869	19.4	93.4	2.3	1.9	0.0266202	19.07	2018	RCP2.6
2018-10-01	35.0042	135.869	23.2	72.3	9.4	1.9	0.108796	21.2562	2018	RCP2.6
2018-10-02	35.0042	135.869	21.7	68.4	10.4	1.9	0.12037	19.5201	2018	RCP2.6
2018-10-03	35.0042	135.869	22.7	68.7	15.8	1.1	0.182869	20.9216	2018	RCP2.6
2018-10-04	35.0042	135.869	24.5	68.4	18.2	0.8	0.210647	22.752	2018	RCP2.6
2018-10-05	35.0042	135.869	26.2	64.7	19.5	1.2	0.225693	23.9814	2018	RCP2.6
2018-10-06	35.0042	135.869	25	68.9	15.9	1.5	0.184027	23.0795	2018	RCP2.6
2018-10-07	35.0042	135.869	23.2	59.8	17.7	1.5	0.20486	20.5594	2018	RCP2.6
2018-10-08	35.0042	135.869	22.5	66.1	17.2	1.4	0.199073	20.5445	2018	RCP2.6
2018-10-09	35.0042	135.869	22.3	70	14.2	1.1	0.164351	20.5688	2018	RCP2.6
2018-10-10	35.0042	135.869	22.5	69.9	14.1	1.4	0.163193	20.7221	2018	RCP2.6
2018-10-11	35.0042	135.869	22.2	65.6	15.7	1.8	0.181712	20.0899	2018	RCP2.6
2018-10-12	35.0042	135.869	22.2	72.3	12.1	0.9	0.140045	20.5699	2018	RCP2.6
2018-10-13	35.0042	135.869	22.1	71.6	6.9	2.1	0.0798606	19.9371	2018	RCP2.6
2018-10-14	35.0042	135.869	20.4	65.2	6	2.2	0.069444	17.6336	2018	RCP2.6
2018-10-15	35.0042	135.869	19.6	65	12.4	1.5	0.143518	17.4069	2018	RCP2.6
2018-10-16	35.0042	135.869	19.9	64.5	13.4	1.6	0.155092	17.7033	2018	RCP2.6
2018-10-17	35.0042	135.869	20.7	66.1	13	1.5	0.150462	18.5754	2018	RCP2.6
2018-10-18	35.0042	135.869	20.9	67.6	14.1	1.1	0.163193	19.0103	2018	RCP2.6
2018-10-19	35.0042	135.869	18.5	78.4	4.4	1.2	0.0509256	17.0084	2018	RCP2.6
2018-10-20	35.0042	135.869	18.6	80.1	2.7	1.7	0.0312498	17.0895	2018	RCP2.6
2018-10-21	35.0042	135.869	21.9	64.4	15.2	1.3	0.175925	19.6843	2018	RCP2.6
2018-10-22	35.0042	135.869	19	78.3	4.6	1.8	0.0532404	17.4633	2018	RCP2.6
2018-10-23	35.0042	135.869	14.2	81.1	1.9	3.3	0.0219906	12.7455	2018	RCP2.6
2018-10-24	35.0042	135.869	20.3	70.1	14.1	1.6	0.163193	18.664	2018	RCP2.6
2018-10-25	35.0042	135.869	19.7	62	10.1	2.4	0.116897	16.9919	2018	RCP2.6
2018-10-26	35.0042	135.869	16.9	59.9	13.1	1.6	0.151619	14.5126	2018	RCP2.6
2018-10-27	35.0042	135.869	14.1	65.1	8.7	1.6	0.100694	12.044	2018	RCP2.6
2018-10-28	35.0042	135.869	16.8	60.1	11.4	1.9	0.131944	14.2973	2018	RCP2.6
2018-10-29	35.0042	135.869	18.7	79.2	2.5	2.6	0.028935	17.0351	2018	RCP2.6
2018-10-30	35.0042	135.869	19.2	63.7	13.6	1.7	0.157406	16.9908	2018	RCP2.6
2018-10-31	35.0042	135.869	19.9	59.9	13.9	1.7	0.160879	17.294	2018	RCP2.6
2018-11-01	35.0042	135.869	20.7	77.5	11.4	1	0.131944	19.6022	2018	RCP2.6
2018-11-02	35.0042	135.869	18.4	85.7	5.9	0.7	0.0682866	17.7287	2018	RCP2.6
2018-11-03	35.0042	135.869	21	76.6	12.2	1	0.141203	19.8607	2018	RCP2.6
2018-11-04	35.0042	135.869	20.3	80.9	6.8	0.9	0.0787032	19.1975	2018	RCP2.6
2018-11-05	35.0042	135.869	21	72.7	8	2.3	0.092592	19.0828	2018	RCP2.6
2018-11-06	35.0042	135.869	13.6	69.5	7.4	2	0.0856476	11.796	2018	RCP2.6
2018-11-07	35.0042	135.869	17.5	71.1	14.7	1	0.170138	16.198	2018	RCP2.6
2018-11-08	35.0042	135.869	18.6	73.7	13.9	0.9	0.160879	17.4225	2018	RCP2.6
2018-11-09	35.0042	135.869	19.8	77.2	12	0.8	0.138888	18.7642	2018	RCP2.6
2018-11-10	35.0042	135.869	20.8	86.3	10.2	0.7	0.118055	20.489	2018	RCP2.6
2018-11-11	35.0042	135.869	19.9	80.1	6.6	1.8	0.0763884	18.6651	2018	RCP2.6
2018-11-12	35.0042	135.869	15.5	50.6	9.8	2.1	0.113425	12.1965	2018	RCP2.6
2018-11-13	35.0042	135.869	15.1	68.6	11.4	0.8	0.131944	13.505	2018	RCP2.6
2018-11-14	35.0042	135.869	15.3	74.3	10.3	0.7	0.119212	14.0832	2018	RCP2.6
2018-11-15	35.0042	135.869	16.4	74.9	12.2	0.7	0.141203	15.323	2018	RCP2.6
2018-11-16	35.0042	135.869	16.3	79.1	4.3	2.4	0.0497682	14.8703	2018	RCP2.6
2018-11-17	35.0042	135.869	17.1	66.8	7.3	2.6	0.0844902	14.8008	2018	RCP2.6
2018-11-18	35.0042	135.869	15.8	74.8	11.6	0.9	0.134258	14.6868	2018	RCP2.6
2018-11-19	35.0042	135.869	16.7	69.2	11.9	1.1	0.137731	15.0731	2018	RCP2.6
2018-11-20	35.0042	135.869	18.7	78.9	8.7	0.9	0.100694	17.6091	2018	RCP2.6
2018-11-21	35.0042	135.869	17.9	93	3	1	0.034722	17.6335	2018	RCP2.6
2018-11-22	35.0042	135.869	16.6	71.7	4.9	1.5	0.0567126	14.6257	2018	RCP2.6
2018-11-23	35.0042	135.869	14.9	73.2	10	1.1	0.11574	13.5678	2018	RCP2.6
2018-11-24	35.0042	135.869	16.2	73.4	4.7	1.3	0.0543978	14.3869	2018	RCP2.6
2018-11-25	35.0042	135.869	15.3	97.2	1	1.4	0.011574	15.1668	2018	RCP2.6
2018-11-26	35.0042	135.869	12.1	77.2	1.2	2.5	0.0138888	10.4064	2018	RCP2.6
2018-11-27	35.0042	135.869	12.1	72.5	5.2	1.1	0.0601848	10.4817	2018	RCP2.6
2018-11-28	35.0042	135.869	13.6	73.6	9.6	1.1	0.11111	12.3348	2018	RCP2.6
2018-11-29	35.0042	135.869	15.2	89.2	1.3	3.8	0.0150462	14.2994	2018	RCP2.6
2018-11-30	35.0042	135.869	11.1	75.7	3.2	3.9	0.0370368	9.43212	2018	RCP2.6
2018-12-01	35.0042	135.869	6.1	73.3	5.9	3.7	0.0682866	4.75393	2018	RCP2.6
2018-12-02	35.0042	135.869	5.6	73.1	9.3	2.8	0.107638	4.58841	2018	RCP2.6
2018-12-03	35.0042	135.869	6.5	80	8.9	2.2	0.103009	5.83453	2018	RCP2.6
2018-12-04	35.0042	135.869	8	78.5	5.1	1.9	0.0590274	6.91083	2018	RCP2.6
2018-12-05	35.0042	135.869	8.2	93.3	2.4	1.2	0.0277776	7.82588	2018	RCP2.6
2018-12-06	35.0042	135.869	10.5	84.2	5.8	1.5	0.0671292	9.78927	2018	RCP2.6
2018-12-07	35.0042	135.869	9.2	70.5	5.8	3	0.0671292	7.54793	2018	RCP2.6
2018-12-08	35.0042	135.869	5	75	8.5	3.7	0.098379	4.00481	2018	RCP2.6
2018-12-09	35.0042	135.869	3.6	79.1	9.3	2.5	0.107638	2.99614	2018	RCP2.6
2018-12-10	35.0042	135.869	6.8	76.6	8.9	1.8	0.103009	5.95332	2018	RCP2.6
2018-12-11	35.0042	135.869	8	87.4	4.2	2.9	0.0486108	7.32014	2018	RCP2.6
2018-12-12	35.0042	135.869	6.3	72.1	10.3	1.8	0.119212	5.32995	2018	RCP2.6
2018-12-13	35.0042	135.869	8.7	72.6	9.5	1.7	0.109953	7.57547	2018	RCP2.6
2018-12-14	35.0042	135.869	8.7	72.7	4.2	2.7	0.0486108	7.10151	2018	RCP2.6
2018-12-15	35.0042	135.869	6.5	77.8	8	2.2	0.092592	5.64041	2018	RCP2.6
2018-12-16	35.0042	135.869	8.6	75	10	1.2	0.11574	7.69754	2018	RCP2.6
2018-12-17	35.0042	135.869	10.3	72.8	10.4	1.5	0.12037	9.18402	2018	RCP2.6
2018-12-18	35.0042	135.869	11.8	72.2	6.9	1.3	0.0798606	10.302	2018	RCP2.6
2018-12-19	35.0042	135.869	11.7	77.8	9.5	0.6	0.109953	10.8515	2018	RCP2.6
2018-12-20	35.0042	135.869	13.8	85.4	5.7	0.9	0.0659718	13.1456	2018	RCP2.6
2018-12-21	35.0042	135.869	16.3	74.1	9.6	1.2	0.11111	14.9364	2018	RCP2.6
2018-12-22	35.0042	135.869	15.9	84.5	3	1.9	0.034722	14.8563	2018	RCP2.6
2018-12-23	35.0042	135.869	13.3	79	2.3	2.2	0.0266202	11.8079	2018	RCP2.6
2018-12-24	35.0042	135.869	8.6	63.1	7	3	0.081018	6.61727	2018	RCP2.6
2018-12-25	35.0042	135.869	6.5	79.9	7.2	1.3	0.0833328	5.74717	2018	RCP2.6
2018-12-26	35.0042	135.869	4.7	91.5	2.9	1.9	0.0335646	4.21026	2018	RCP2.6
2018-12-27	35.0042	135.869	4.7	81.6	6.8	2.3	0.0787032	4.00207	2018	RCP2.6
2018-12-28	35.0042	135.869	5.3	75.3	8.8	2.1	0.101851	4.42167	2018	RCP2.6
2018-12-29	35.0042	135.869	7.4	73.6	10.7	1.3	0.123842	6.51729	2018	RCP2.6
2018-12-30	35.0042	135.869	8.4	72.9	9.7	1.1	0.112268	7.35956	2018	RCP2.6
2018-12-31	35.0042	135.869	7.7	92	2.4	1.4	0.0277776	7.23287	2018	RCP2.6
2019-01-01	35.0042	135.869	8.9	82.7	3.5	1.2	0.040509	7.95221	2019	RCP2.6
2019-01-02	35.0042	135.869	9.9	52.1	5.3	2.3	0.0613422	6.98581	2019	RCP2.6
2019-01-03	35.0042	135.869	7	63.8	5.5	1.8	0.063657	5.13477	2019	RCP2.6
2019-01-04	35.0042	135.869	5	74	9	1.9	0.104166	4.09451	2019	RCP2.6
2019-01-05	35.0042	135.869	4	76.5	7.1	3.2	0.0821754	3.0429	2019	RCP2.6
2019-01-06	35.0042	135.869	4	71.1	8.5	1.7	0.098379	2.97379	2019	RCP2.6
2019-01-07	35.0042	135.869	4	76	8	2.5	0.092592	3.12947	2019	RCP2.6
2019-01-08	35.0042	135.869	5.7	73.9	8.5	1.5	0.098379	4.739	2019	RCP2.6
2019-01-09	35.0042	135.869	7.6	73.9	9.1	0.9	0.105323	6.62628	2019	RCP2.6
2019-01-10	35.0042	135.869	8.4	85.3	5.3	0.7	0.0613422	7.80264	2019	RCP2.6
2019-01-11	35.0042	135.869	10.9	86.1	9.4	0.3	0.108796	10.6658	2019	RCP2.6
2019-01-12	35.0042	135.869	11.8	75.9	8.4	0.9	0.0972216	10.709	2019	RCP2.6
2019-01-13	35.0042	135.869	10.4	71.9	6.7	1.2	0.0775458	8.9473	2019	RCP2.6
2019-01-14	35.0042	135.869	9.7	94.9	0.9	1.8	0.0104166	9.27862	2019	RCP2.6
2019-01-15	35.0042	135.869	8.4	78.4	2.6	2.9	0.0300924	7.02442	2019	RCP2.6
2019-01-16	35.0042	135.869	6	70.8	7.8	2.5	0.0902772	4.74202	2019	RCP2.6
2019-01-17	35.0042	135.869	4.4	79	7.8	2.1	0.0902772	3.67015	2019	RCP2.6
2019-01-18	35.0042	135.869	5.1	75.3	9.3	1.6	0.107638	4.29787	2019	RCP2.6
2019-01-19	35.0042	135.869	4.4	77.4	5.3	2.5	0.0613422	3.36641	2019	RCP2.6
2019-01-20	35.0042	135.869	3.9	70.9	10.2	3	0.118055	2.92592	2019	RCP2.6
2019-01-21	35.0042	135.869	1.9	70	9.6	3.7	0.11111	0.917512	2019	RCP2.6
2019-01-22	35.0042	135.869	3.5	71.9	10.3	2.8	0.119212	2.61573	2019	RCP2.6
2019-01-23	35.0042	135.869	4.3	75.6	9.5	1.7	0.109953	3.55857	2019	RCP2.6
2019-01-24	35.0042	135.869	4	81.2	9.5	1.9	0.109953	3.53526	2019	RCP2.6
2019-01-25	35.0042	135.869	5	72.1	12	1.6	0.138888	4.23896	2019	RCP2.6
2019-01-26	35.0042	135.869	6.7	70	12.9	0.6	0.149305	5.84963	2019	RCP2.6
2019-01-27	35.0042	135.869	6.1	91.3	2.4	1.3	0.0277776	5.59412	2019	RCP2.6
2019-01-28	35.0042	135.869	8.2	75.9	10.8	0.9	0.124999	7.4487	2019	RCP2.6
2019-01-29	35.0042	135.869	10	64.2	13.7	1.3	0.158564	8.58088	2019	RCP2.6
2019-01-30	35.0042	135.869	11.2	68.5	10	1.3	0.11574	9.71654	2019	RCP2.6
2019-01-31	35.0042	135.869	9.9	52.7	10	2.6	0.11574	7.37899	2019	RCP2.6
2019-02-01	35.0042	135.869	8.6	68.4	9.7	1.2	0.112268	7.26211	2019	RCP2.6
2019-02-02	35.0042	135.869	10.1	80.2	2.1	2.4	0.0243054	8.76945	2019	RCP2.6
2019-02-03	35.0042	135.869	9.2	63.5	11.9	1.6	0.137731	7.65017	2019	RCP2.6
2019-02-04	35.0042	135.869	9.6	68.8	10	1.1	0.11574	8.25158	2019	RCP2.6
2019-02-05	35.0042	135.869	12.8	77.9	2.7	2.1	0.0312498	11.2826	2019	RCP2.6
2019-02-06	35.0042	135.869	14.6	84.5	2.1	2.9	0.0243054	13.4463	2019	RCP2.6
2019-02-07	35.0042	135.869	12.3	60.8	10.9	2	0.126157	10.2084	2019	RCP2.6
2019-02-08	35.0042	135.869	11	63.3	12.2	1.4	0.141203	9.3265	2019	RCP2.6
2019-02-09	35.0042	135.869	9	65.2	10.4	1.1	0.12037	7.49109	2019	RCP2.6
2019-02-10	35.0042	135.869	9.3	70.7	11.8	0.8	0.136573	8.2454	2019	RCP2.6
2019-02-11	35.0042	135.869	12.3	63.3	10.5	2.3	0.121527	10.3445	2019	RCP2.6
2019-02-12	35.0042	135.869	10.4	77.1	2.7	2.5	0.0312498	8.89555	2019	RCP2.6
2019-02-13	35.0042	135.869	6	67.2	10	2.6	0.11574	4.70868	2019	RCP2.6
2019-02-14	35.0042	135.869	6	74.4	9.7	1.5	0.112268	5.14418	2019	RCP2.6
2019-02-15	35.0042	135.869	6.4	80.2	8.4	1.3	0.0972216	5.76156	2019	RCP2.6
2019-02-16	35.0042	135.869	8.9	65.7	8.6	1.3	0.0995364	7.28095	2019	RCP2.6
2019-02-17	35.0042	135.869	9.2	85.1	3.1	0.9	0.0358794	8.38289	2019	RCP2.6
2019-02-18	35.0042	135.869	10.9	91.7	2.3	1.1	0.0266202	10.4324	2019	RCP2.6
2019-02-19	35.0042	135.869	15.5	76.6	11.4	0.9	0.131944	14.5347	2019	RCP2.6
2019-02-20	35.0042	135.869	11.7	91	2.9	0.9	0.0335646	11.2469	2019	RCP2.6
2019-02-21	35.0042	135.869	12.1	59.6	12.2	2.8	0.141203	9.98913	2019	RCP2.6
2019-02-22	35.0042	135.869	8.4	55	16.2	2.5	0.187499	6.64139	2019	RCP2.6
2019-02-23	35.0042	135.869	5	72.2	3.8	1.8	0.0439812	3.58872	2019	RCP2.6
2019-02-24	35.0042	135.869	8.5	60	13.3	1.5	0.153934	6.89574	2019	RCP2.6
2019-02-25	35.0042	135.869	11	74.9	8.5	1	0.098379	9.87629	2019	RCP2.6
2019-02-26	35.0042	135.869	11.7	89.7	1.5	1.3	0.017361	11.0113	2019	RCP2.6
2019-02-27	35.0042	135.869	11.4	69.8	9.7	1.3	0.112268	9.97259	2019	RCP2.6
2019-02-28	35.0042	135.869	12.1	79.8	10.2	0.7	0.118055	11.4294	2019	RCP2.6
2019-03-01	35.0042	135.869	13.2	73.4	7	2.1	0.081018	11.6795	2019	RCP2.6
2019-03-02	35.0042	135.869	13.8	71.6	13.8	0.9	0.159721	12.6912	2019	RCP2.6
2019-03-03	35.0042	135.869	12.3	77.9	6.5	1.4	0.075231	11.1551	2019	RCP2.6
2019-03-04	35.0042	135.869	9.1	78.3	5.4	1.1	0.0624996	8.02897	2019	RCP2.6
2019-03-05	35.0042	135.869	6.6	75.1	3.7	2.3	0.0428238	5.22942	2019	RCP2.6
2019-03-06	35.0042	135.869	8.9	61.1	18	1.7	0.208332	7.64276	2019	RCP2.6
2019-03-07	35.0042	135.869	11.3	67.6	14.4	1.5	0.166666	10.0577	2019	RCP2.6
2019-03-08	35.0042	135.869	7.5	84.1	3.7	1.7	0.0428238	6.65631	2019	RCP2.6
2019-03-09	35.0042	135.869	8.9	65.9	10.8	2.7	0.124999	7.3815	2019	RCP2.6
2019-03-10	35.0042	135.869	9	66.6	18.5	1.6	0.214119	8.12302	2019	RCP2.6
2019-03-11	35.0042	135.869	14.3	57.4	18.2	1.6	0.210647	12.3012	2019	RCP2.6
2019-03-12	35.0042	135.869	16.5	73.6	10.1	2.6	0.116897	15.0418	2019	RCP2.6
2019-03-13	35.0042	135.869	18.5	69.7	14.5	1.2	0.167823	16.9871	2019	RCP2.6
2019-03-14	35.0042	135.869	14.3	88.4	2.2	2	0.0254628	13.5205	2019	RCP2.6
2019-03-15	35.0042	135.869	13.4	62	14.8	3.4	0.171295	11.5066	2019	RCP2.6
2019-03-16	35.0042	135.869	8.6	71.6	10.3	1.5	0.119212	7.49057	2019	RCP2.6
2019-03-17	35.0042	135.869	4.8	84.2	3.3	1.3	0.0381942	4.00322	2019	RCP2.6
2019-03-18	35.0042	135.869	10.3	65.1	18.8	1.3	0.217591	9.2669	2019	RCP2.6
2019-03-19	35.0042	135.869	12.9	68.1	21.1	1.1	0.244211	12.0556	2019	RCP2.6
2019-03-20	35.0042	135.869	16.4	64.8	21.7	1.2	0.251156	15.0741	2019	RCP2.6
2019-03-21	35.0042	135.869	19.8	64.1	20.6	1.1	0.238424	18.0869	2019	RCP2.6
2019-03-22	35.0042	135.869	17.5	61.2	11.5	2.4	0.133101	15.0108	2019	RCP2.6
2019-03-23	35.0042	135.869	16.7	57	13.1	1.4	0.151619	14.0922	2019	RCP2.6
2019-03-24	35.0042	135.869	10.7	64.5	4.1	2.6	0.0474534	8.4306	2019	RCP2.6
2019-03-25	35.0042	135.869	9.2	64.8	14.3	3.3	0.165508	7.80972	2019	RCP2.6
2019-03-26	35.0042	135.869	11.6	64.8	15	1.4	0.17361	10.1857	2019	RCP2.6
2019-03-27	35.0042	135.869	7	83.9	3.7	1.1	0.0428238	6.18877	2019	RCP2.6
2019-03-28	35.0042	135.869	14.8	60.8	21.1	1.3	0.244211	13.23	2019	RCP2.6
2019-03-29	35.0042	135.869	18.2	66.4	16.8	1.7	0.194443	16.5371	2019	RCP2.6
2019-03-30	35.0042	135.869	13.5	77.6	6.6	1.8	0.0763884	12.2722	2019	RCP2.6
2019-03-31	35.0042	135.869	12.8	59.8	15.4	2.4	0.17824	10.8916	2019	RCP2.6
2019-04-01	35.0042	135.869	8.7	47.7	17	2.3	0.196758	6.51737	2019	RCP2.6
2019-04-02	35.0042	135.869	14	50.1	22.9	1.4	0.265045	11.767	2019	RCP2.6
2019-04-03	35.0042	135.869	15.6	53.7	21.7	1.4	0.251156	13.4025	2019	RCP2.6
2019-04-04	35.0042	135.869	14.5	58.7	17	1.4	0.196758	12.5168	2019	RCP2.6
2019-04-05	35.0042	135.869	19.1	55.8	20.3	1.5	0.234952	16.6262	2019	RCP2.6
2019-04-06	35.0042	135.869	17.8	82	4.3	3.7	0.0497682	16.5041	2019	RCP2.6
2019-04-07	35.0042	135.869	18.3	42	23.7	3	0.274304	14.7771	2019	RCP2.6
2019-04-08	35.0042	135.869	17.4	51.5	21.1	1.7	0.244211	14.7593	2019	RCP2.6
2019-04-09	35.0042	135.869	12.8	71.4	7.8	1	0.0902772	11.2765	2019	RCP2.6
2019-04-10	35.0042	135.869	13.4	77.7	7.6	1.9	0.0879624	12.2575	2019	RCP2.6
2019-04-11	35.0042	135.869	17.1	54.7	21.1	2.1	0.244211	14.7503	2019	RCP2.6
2019-04-12	35.0042	135.869	18.9	53.9	24	1.2	0.277776	16.5141	2019	RCP2.6
2019-04-13	35.0042	135.869	21.1	46.4	19.9	1.4	0.230323	17.4717	2019	RCP2.6
2019-04-14	35.0042	135.869	17.9	82.8	4.2	2.4	0.0486108	16.7393	2019	RCP2.6
2019-04-15	35.0042	135.869	20.1	77.3	10.9	1.4	0.126157	18.946	2019	RCP2.6
2019-04-16	35.0042	135.869	21.7	58.8	19.9	1.4	0.230323	19.2434	2019	RCP2.6
2019-04-17	35.0042	135.869	14.8	58.8	15.2	1.2	0.175925	12.6849	2019	RCP2.6
2019-04-18	35.0042	135.869	19	55.2	22.3	0.9	0.2581	16.6394	2019	RCP2.6
2019-04-19	35.0042	135.869	17.6	63.5	15.3	2.3	0.177082	15.585	2019	RCP2.6
2019-04-20	35.0042	135.869	16.9	68.7	14.5	1.7	0.167823	15.3701	2019	RCP2.6
2019-04-21	35.0042	135.869	18.6	58.2	14.6	1.8	0.16898	15.999	2019	RCP2.6
2019-04-22	35.0042	135.869	21.9	46.3	25.3	2	0.292822	18.4508	2019	RCP2.6
2019-04-23	35.0042	135.869	19.6	53.6	23.5	1.7	0.271989	17.0522	2019	RCP2.6
2019-04-24	35.0042	135.869	21.4	55	26.4	1.1	0.305554	18.9985	2019	RCP2.6
2019-04-25	35.0042	135.869	24.8	50.2	25.8	1.9	0.298609	21.4369	2019	RCP2.6
2019-04-26	35.0042	135.869	25.2	63.5	22.4	1.5	0.259258	23.0887	2019	RCP2.6
2019-04-27	35.0042	135.869	26	62.8	20.6	1.9	0.238424	23.6113	2019	RCP2.6
2019-04-28	35.0042	135.869	23.3	74	14.5	2.5	0.167823	21.8711	2019	RCP2.6
2019-04-29	35.0042	135.869	26.5	73.9	16	1.6	0.185184	25.0589	2019	RCP2.6
2019-04-30	35.0042	135.869	25.8	69.8	15.2	2.6	0.175925	23.8186	2019	RCP2.6
2019-05-01	35.0042	135.869	21.8	60.6	16.3	1.7	0.188656	19.2609	2019	RCP2.6
2019-05-02	35.0042	135.869	16.4	62.2	15.7	2	0.181712	14.4145	2019	RCP2.6
2019-05-03	35.0042	135.869	24.7	47.9	27	1.5	0.312498	21.1868	2019	RCP2.6
2019-05-04	35.0042	135.869	22.7	53.8	20.6	1.9	0.238424	19.6475	2019	RCP2.6
2019-05-05	35.0042	135.869	20.3	66.8	9.8	2.1	0.113425	17.9999	2019	RCP2.6
2019-05-06	35.0042	135.869	20	88.5	2.3	2.2	0.0266202	19.1881	2019	RCP2.6
2019-05-07	35.0042	135.869	23.2	68.8	6.7	3.1	0.0775458	20.608	2019	RCP2.6
2019-05-08	35.0042	135.869	25.7	73.4	10.7	2.2	0.123842	23.8267	2019	RCP2.6
2019-05-09	35.0042	135.869	24.2	69.9	12.3	1.5	0.14236	22.1832	2019	RCP2.6
2019-05-10	35.0042	135.869	22.7	56.9	18.2	1.7	0.210647	19.8256	2019	RCP2.6
2019-05-11	35.0042	135.869	22.7	49.3	27.3	1.9	0.31597	19.5759	2019	RCP2.6
2019-05-12	35.0042	135.869	20.2	52	25.2	1.9	0.291665	17.5208	2019	RCP2.6
2019-05-13	35.0042	135.869	22.5	62.1	18	1.7	0.208332	20.1683	2019	RCP2.6
2019-05-14	35.0042	135.869	17.8	89.5	3.6	1.5	0.0416664	17.2419	2019	RCP2.6
2019-05-15	35.0042	135.869	20.6	84.6	6.7	1.2	0.0775458	19.8247	2019	RCP2.6
2019-05-16	35.0042	135.869	26.5	58.2	24.8	1.5	0.287035	23.8194	2019	RCP2.6
2019-05-17	35.0042	135.869	28.8	47.8	25.8	2.1	0.298609	24.6602	2019	RCP2.6
2019-05-18	35.0042	135.869	25.2	73.7	10.8	1.4	0.124999	23.4386	2019	RCP2.6
2019-05-19	35.0042	135.869	22.6	94.8	2.9	1.9	0.0335646	22.4905	2019	RCP2.6
2019-05-20	35.0042	135.869	25.9	74.9	10	1.8	0.11574	24.1561	2019	RCP2.6
2019-05-21	35.0042	135.869	28.8	66.1	16.5	2	0.190971	26.3093	2019	RCP2.6
2019-05-22	35.0042	135.869	27.4	65.4	12.8	2.4	0.148147	24.6449	2019	RCP2.6
2019-05-23	35.0042	135.869	26.1	64	14	2.2	0.162036	23.3797	2019	RCP2.6
2019-05-24	35.0042	135.869	27	56.2	23	1.5	0.266202	23.9332	2019	RCP2.6
2019-05-25	35.0042	135.869	22.7	70.4	6.8	2.8	0.0787032	20.3311	2019	RCP2.6
2019-05-26	35.0042	135.869	26.8	69.2	12.5	2.2	0.144675	24.5185	2019	RCP2.6
2019-05-27	35.0042	135.869	24.5	82.4	4.1	2.6	0.0474534	23.1227	2019	RCP2.6
2019-05-28	35.0042	135.869	22.2	67	8.3	2.2	0.0960642	19.666	2019	RCP2.6
2019-05-29	35.0042	135.869	23.8	52.6	26.3	1.9	0.304396	20.84	2019	RCP2.6
2019-05-30	35.0042	135.869	17.6	70.3	5	2	0.05787	15.4253	2019	RCP2.6
2019-05-31	35.0042	135.869	21.3	66.9	13.9	2.2	0.160879	19.2364	2019	RCP2.6
2019-06-01	35.0042	135.869	21.3	70.9	12.5	1.5	0.144675	19.574	2019	RCP2.6
2019-06-02	35.0042	135.869	27	54.7	24.3	1.9	0.281248	23.813	2019	RCP2.6
2019-06-03	35.0042	135.869	26.7	58.5	24	1.1	0.277776	24.0111	2019	RCP2.6
2019-06-04	35.0042	135.869	29.4	53.4	27.9	1	0.322915	26.0544	2019	RCP2.6
2019-06-05	35.0042	135.869	30.7	50.7	29.5	1.5	0.341433	26.926	2019	RCP2.6
2019-06-06	35.0042	135.869	31.2	49.2	28.5	1.7	0.329859	27.1105	2019	RCP2.6
2019-06-07	35.0042	135.869	31.9	50	24.6	1.6	0.28472	27.6182	2019	RCP2.6
2019-06-08	35.0042	135.869	25.5	72.3	13	0.8	0.150462	23.7634	2019	RCP2.6
2019-06-09	35.0042	135.869	29.3	62.3	21.9	1	0.253471	26.7129	2019	RCP2.6
2019-06-10	35.0042	135.869	33.4	51.7	26.6	0.9	0.307868	29.323	2019	RCP2.6
2019-06-11	35.0042	135.869	30.6	61.5	19.6	1.7	0.22685	27.6189	2019	RCP2.6
2019-06-12	35.0042	135.869	22.5	80.7	4.2	2.9	0.0486108	20.9874	2019	RCP2.6
2019-06-13	35.0042	135.869	24.5	66.6	14.2	1.9	0.164351	22.2193	2019	RCP2.6
2019-06-14	35.0042	135.869	29.1	59.4	18.1	1.4	0.209489	25.9094	2019	RCP2.6
2019-06-15	35.0042	135.869	28.7	64	17.1	1.5	0.197915	26.0312	2019	RCP2.6
2019-06-16	35.0042	135.869	26.9	77	9.5	1.8	0.109953	25.3152	2019	RCP2.6
2019-06-17	35.0042	135.869	23.7	70.3	14	1.8	0.162036	21.8617	2019	RCP2.6
2019-06-18	35.0042	135.869	29	60.8	26.6	1.2	0.307868	26.5185	2019	RCP2.6
2019-06-19	35.0042	135.869	29.9	59.1	24.1	1.1	0.278933	26.9905	2019	RCP2.6
2019-06-20	35.0042	135.869	27.7	65.7	15.9	1.2	0.184027	25.2459	2019	RCP2.6
2019-06-21	35.0042	135.869	28.1	69.5	16.8	1.4	0.194443	26.1205	2019	RCP2.6
2019-06-22	35.0042	135.869	31.6	60.8	22	1.4	0.254628	28.6105	2019	RCP2.6
2019-06-23	35.0042	135.869	29.3	72.8	14.3	1.1	0.165508	27.496	2019	RCP2.6
2019-06-24	35.0042	135.869	31.8	68.2	18.8	1.5	0.217591	29.5487	2019	RCP2.6
2019-06-25	35.0042	135.869	29.2	71.1	12.9	1.9	0.149305	27.0467	2019	RCP2.6
2019-06-26	35.0042	135.869	26.8	78.6	3.7	1.8	0.0428238	24.9395	2019	RCP2.6
2019-06-27	35.0042	135.869	26.3	84	4.9	1.5	0.0567126	25.1906	2019	RCP2.6
2019-06-28	35.0042	135.869	27.3	85.5	11.7	1	0.135416	26.9059	2019	RCP2.6
2019-06-29	35.0042	135.869	28.3	79.1	12.1	0.8	0.140045	27.1632	2019	RCP2.6
2019-06-30	35.0042	135.869	29.5	72.5	14.3	1.3	0.165508	27.637	2019	RCP2.6
2019-07-01	35.0042	135.869	30.8	74.2	17.4	1.1	0.201388	29.309	2019	RCP2.6
2019-07-02	35.0042	135.869	29.5	78.7	12.1	1	0.140045	28.2615	2019	RCP2.6
2019-07-03	35.0042	135.869	27.9	86.2	10.2	1	0.118055	27.4677	2019	RCP2.6
2019-07-04	35.0042	135.869	26	80.7	6.8	3.4	0.0787032	24.5679	2019	RCP2.6
2019-07-05	35.0042	135.869	24.4	78.5	9.8	1.6	0.113425	23.1129	2019	RCP2.6
2019-07-06	35.0042	135.869	32.6	69.5	21.9	1.3	0.253471	30.6762	2019	RCP2.6
2019-07-07	35.0042	135.869	30.9	74.6	15.1	1.7	0.174767	29.2637	2019	RCP2.6
2019-07-08	35.0042	135.869	29.6	79.6	10.3	2	0.119212	28.2781	2019	RCP2.6
2019-07-09	35.0042	135.869	28.2	81.4	8.7	1.9	0.100694	27.0225	2019	RCP2.6
2019-07-10	35.0042	135.869	25.9	95.8	3.7	2.2	0.0428238	25.9927	2019	RCP2.6
2019-07-11	35.0042	135.869	30.6	80.3	10.4	1.4	0.12037	29.3762	2019	RCP2.6
2019-07-12	35.0042	135.869	31.5	79.5	14.9	1	0.172453	30.4954	2019	RCP2.6
2019-07-13	35.0042	135.869	29.6	79.2	11.9	1.4	0.137731	28.3823	2019	RCP2.6
2019-07-14	35.0042	135.869	29.8	76.8	12.6	1.3	0.145832	28.334	2019	RCP2.6
2019-07-15	35.0042	135.869	29.8	74.3	15.7	1.3	0.181712	28.2427	2019	RCP2.6
2019-07-16	35.0042	135.869	31.8	71.3	15.9	1.5	0.184027	29.7582	2019	RCP2.6
2019-07-17	35.0042	135.869	31.4	71.1	14.8	1.6	0.171295	29.273	2019	RCP2.6
2019-07-18	35.0042	135.869	27.7	74.9	10.9	1.6	0.126157	25.9521	2019	RCP2.6
2019-07-19	35.0042	135.869	29.5	73	13.4	1.6	0.155092	27.6174	2019	RCP2.6
2019-07-20	35.0042	135.869	29.7	77.8	12	1.4	0.138888	28.3126	2019	RCP2.6
2019-07-21	35.0042	135.869	29.9	77.6	15.1	1.2	0.174767	28.7136	2019	RCP2.6
2019-07-22	35.0042	135.869	34	68.7	20.8	1.2	0.240739	31.8174	2019	RCP2.6
2019-07-23	35.0042	135.869	33.4	67.9	19.9	1.3	0.230323	31.0853	2019	RCP2.6
2019-07-24	35.0042	135.869	35.2	65	25	1.2	0.28935	32.6744	2019	RCP2.6
2019-07-25	35.0042	135.869	35.6	65.8	23	1.2	0.266202	33.0396	2019	RCP2.6
2019-07-26	35.0042	135.869	34.8	67.9	19.1	1.1	0.221063	32.3519	2019	RCP2.6
2019-07-27	35.0042	135.869	31.2	74.6	12.1	1.3	0.140045	29.3577	2019	RCP2.6
2019-07-28	35.0042	135.869	30.9	70.5	14.4	1.7	0.166666	28.6913	2019	RCP2.6
2019-07-29	35.0042	135.869	28.6	82.6	6.2	1.6	0.0717588	27.3761	2019	RCP2.6
2019-07-30	35.0042	135.869	28	77.5	9.4	1.9	0.108796	26.4172	2019	RCP2.6
2019-07-31	35.0042	135.869	33.4	69.6	19.7	1.5	0.228008	31.2905	2019	RCP2.6
2019-08-01	35.0042	135.869	33.3	71.6	18.6	1.4	0.215276	31.4004	2019	RCP2.6
2019-08-02	35.0042	135.869	33.2	72.3	16.3	1.1	0.188656	31.2633	2019	RCP2.6
2019-08-03	35.0042	135.869	32	78.9	12.9	1.1	0.149305	30.7523	2019	RCP2.6
2019-08-04	35.0042	135.869	28.1	86.8	9.2	1.7	0.106481	27.6203	2019	RCP2.6
2019-08-05	35.0042	135.869	31.2	72.3	13.2	2.8	0.152777	29.0563	2019	RCP2.6
2019-08-06	35.0042	135.869	33.9	65.3	19.8	1.7	0.229165	31.1681	2019	RCP2.6
2019-08-07	35.0042	135.869	35.3	63.7	22.6	1.5	0.261572	32.4252	2019	RCP2.6
2019-08-08	35.0042	135.869	32	65.9	22.9	1.7	0.265045	29.6804	2019	RCP2.6
2019-08-09	35.0042	135.869	33.8	65.3	22.9	1.4	0.265045	31.2852	2019	RCP2.6
2019-08-10	35.0042	135.869	35.9	64.2	23.4	1.3	0.270832	33.1084	2019	RCP2.6
2019-08-11	35.0042	135.869	36	66.8	22	1.2	0.254628	33.4923	2019	RCP2.6
2019-08-12	35.0042	135.869	33.7	66.9	19.9	1.5	0.230323	31.2181	2019	RCP2.6
2019-08-13	35.0042	135.869	32.2	69.1	16.3	1.9	0.188656	29.8509	2019	RCP2.6
2019-08-14	35.0042	135.869	27.5	78.9	9.7	2	0.112268	26.1186	2019	RCP2.6
2019-08-15	35.0042	135.869	31	68.6	16.6	1.8	0.192128	28.689	2019	RCP2.6
2019-08-16	35.0042	135.869	31.9	60.3	20.1	2	0.232637	28.666	2019	RCP2.6
2019-08-17	35.0042	135.869	32.8	54.5	23.7	2.2	0.274304	28.9233	2019	RCP2.6
2019-08-18	35.0042	135.869	33.4	56.4	24.2	1.9	0.280091	29.7628	2019	RCP2.6
2019-08-19	35.0042	135.869	33.9	54.6	25.6	1.8	0.296294	30.0537	2019	RCP2.6
2019-08-20	35.0042	135.869	34.8	61	25.3	1.2	0.292822	31.7656	2019	RCP2.6
2019-08-21	35.0042	135.869	35.3	64.4	22	1.2	0.254628	32.5041	2019	RCP2.6
2019-08-22	35.0042	135.869	34.2	70.2	17.7	1	0.20486	32.0213	2019	RCP2.6
2019-08-23	35.0042	135.869	32	78	13.9	0.9	0.160879	30.7178	2019	RCP2.6
2019-08-24	35.0042	135.869	32	72.9	16.7	1	0.193286	30.2394	2019	RCP2.6
2019-08-25	35.0042	135.869	31.5	68.7	10.7	2	0.123842	28.7362	2019	RCP2.6
2019-08-26	35.0042	135.869	33.2	69.5	16.2	2.2	0.187499	30.8174	2019	RCP2.6
2019-08-27	35.0042	135.869	30.8	78.4	11.7	1.2	0.135416	29.4367	2019	RCP2.6
2019-08-28	35.0042	135.869	28.4	80.9	9.6	0.8	0.11111	27.2891	2019	RCP2.6
2019-08-29	35.0042	135.869	25.5	87.1	4.8	2	0.0555552	24.7163	2019	RCP2.6
2019-08-30	35.0042	135.869	25	87.4	1.9	3.7	0.0219906	23.9137	2019	RCP2.6
2019-08-31	35.0042	135.869	28.4	67.8	13	2.4	0.150462	25.8742	2019	RCP2.6
2019-09-01	35.0042	135.869	32.7	63.2	22.3	1.1	0.2581	29.9687	2019	RCP2.6
2019-09-02	35.0042	135.869	31.8	64.4	17.6	2.5	0.203702	28.9174	2019	RCP2.6
2019-09-03	35.0042	135.869	29.4	78.2	8.5	1.4	0.098379	27.8084	2019	RCP2.6
2019-09-04	35.0042	135.869	28.5	90.9	7	1	0.081018	28.378	2019	RCP2.6
2019-09-05	35.0042	135.869	25	94.3	4.2	1.1	0.0486108	25.0184	2019	RCP2.6
2019-09-06	35.0042	135.869	25.1	94.9	3	1.4	0.034722	25.0681	2019	RCP2.6
2019-09-07	35.0042	135.869	30.6	76.8	12.1	1.3	0.140045	29.0648	2019	RCP2.6
2019-09-08	35.0042	135.869	32.8	69.7	17.7	1.9	0.20486	30.5873	2019	RCP2.6
2019-09-09	35.0042	135.869	32.3	75.4	13.9	1.7	0.160879	30.6184	2019	RCP2.6
2019-09-10	35.0042	135.869	27.5	86.4	7.2	1	0.0833328	26.8638	2019	RCP2.6
2019-09-11	35.0042	135.869	29.3	76.7	11.8	1.1	0.136573	27.7949	2019	RCP2.6
2019-09-12	35.0042	135.869	30.5	70	15.6	1.8	0.180554	28.3298	2019	RCP2.6
2019-09-13	35.0042	135.869	31.5	66.6	15.9	2.6	0.184027	28.8043	2019	RCP2.6
2019-09-14	35.0042	135.869	26.7	76.1	8.2	1.5	0.0949068	24.9359	2019	RCP2.6
2019-09-15	35.0042	135.869	29.5	64.8	19.2	1.2	0.222221	27.0233	2019	RCP2.6
2019-09-16	35.0042	135.869	26.4	66.4	13.8	1.1	0.159721	23.9797	2019	RCP2.6
2019-09-17	35.0042	135.869	25.8	73.1	13.6	1	0.157406	24.1692	2019	RCP2.6
2019-09-18	35.0042	135.869	26.5	57	18.9	1.5	0.218749	23.3187	2019	RCP2.6
2019-09-19	35.0042	135.869	28.5	56.6	22.4	1.4	0.259258	25.2995	2019	RCP2.6
2019-09-20	35.0042	135.869	27.9	58.4	19.1	1.3	0.221063	24.7716	2019	RCP2.6
2019-09-21	35.0042	135.869	24.4	66.8	14.4	1.2	0.166666	22.2023	2019	RCP2.6
2019-09-22	35.0042	135.869	22.9	71.8	9.5	1.2	0.109953	20.9679	2019	RCP2.6
2019-09-23	35.0042	135.869	19.2	81.4	4.1	2.3	0.0474534	17.8757	2019	RCP2.6
2019-09-24	35.0042	135.869	17.5	90.5	2.5	3.1	0.028935	16.8471	2019	RCP2.6
2019-09-25	35.0042	135.869	21.2	70.6	13.1	1.7	0.151619	19.4821	2019	RCP2.6
2019-09-26	35.0042	135.869	24.4	72.2	16.9	1	0.195601	22.9731	2019	RCP2.6
2019-09-27	35.0042	135.869	24.9	66.4	16.6	1.4	0.192128	22.7642	2019	RCP2.6
2019-09-28	35.0042	135.869	25.7	66.1	17	1.2	0.196758	23.5121	2019	RCP2.6
2019-09-29	35.0042	135.869	25.8	66.5	17.5	1.1	0.202545	23.6893	2019	RCP2.6
2019-09-30	35.0042	135.869	27.7	65.2	19.9	1.2	0.230323	25.4521	2019	RCP2.6
2019-10-01	35.0042	135.869	27.8	74.2	14.2	1.3	0.164351	26.2221	2019	RCP2.6
2019-10-02	35.0042	135.869	23.9	93.1	2.1	1.6	0.0243054	23.5727	2019	RCP2.6
2019-10-03	35.0042	135.869	25.2	91.1	3.9	1.5	0.0451386	24.8175	2019	RCP2.6
2019-10-04	35.0042	135.869	26.3	67.7	8	3.8	0.092592	23.4466	2019	RCP2.6
2019-10-05	35.0042	135.869	24.1	61.6	18.1	1.6	0.209489	21.5928	2019	RCP2.6
2019-10-06	35.0042	135.869	24.6	64.6	19.8	1.2	0.229165	22.5114	2019	RCP2.6
2019-10-07	35.0042	135.869	26.4	66	20	0.8	0.23148	24.3699	2019	RCP2.6
2019-10-08	35.0042	135.869	27	67.3	18.4	1.2	0.212962	24.9512	2019	RCP2.6
2019-10-09	35.0042	135.869	26.1	77.7	13.2	1.1	0.152777	24.9419	2019	RCP2.6
2019-10-10	35.0042	135.869	27.1	72.4	16.3	1.1	0.188656	25.5037	2019	RCP2.6
2019-10-11	35.0042	135.869	26.6	75	14.1	1.1	0.163193	25.1765	2019	RCP2.6
2019-10-12	35.0042	135.869	26.6	77.2	12.9	1	0.149305	25.3493	2019	RCP2.6
2019-10-13	35.0042	135.869	27.6	74.6	14.5	0.9	0.167823	26.123	2019	RCP2.6
2019-10-14	35.0042	135.869	26.7	77.5	11	1.1	0.127314	25.3344	2019	RCP2.6
2019-10-15	35.0042	135.869	21.5	78.2	3.5	1.8	0.040509	19.7708	2019	RCP2.6
2019-10-16	35.0042	135.869	20.4	80.1	3.6	1.8	0.0416664	18.9037	2019	RCP2.6
2019-10-17	35.0042	135.869	17.7	83.3	1.3	2.2	0.0150462	16.354	2019	RCP2.6
2019-10-18	35.0042	135.869	20.5	78.4	6.5	1.6	0.075231	19.0846	2019	RCP2.6
2019-10-19	35.0042	135.869	24.6	71.7	15.7	1.2	0.181712	23.0143	2019	RCP2.6
2019-10-20	35.0042	135.869	25.1	68.5	13.7	1.4	0.158564	22.9803	2019	RCP2.6
2019-10-21	35.0042	135.869	19.2	70.2	2.2	2.4	0.0254628	16.6629	2019	RCP2.6
2019-10-22	35.0042	135.869	18.9	58.6	14.8	2.1	0.171295	16.3044	2019	RCP2.6
2019-10-23	35.0042	135.869	18.2	57.8	15.6	2.1	0.180554	15.6534	2019	RCP2.6
2019-10-24	35.0042	135.869	16.3	72.3	6.4	1.2	0.0740736	14.5324	2019	RCP2.6
2019-10-25	35.0042	135.869	14.5	80.8	3.2	1.5	0.0370368	13.2266	2019	RCP2.6
2019-10-26	35.0042	135.869	19.3	81	7	1.8	0.081018	18.2001	2019	RCP2.6
2019-10-27	35.0042	135.869	22	61	14.8	1.9	0.171295	19.3687	2019	RCP2.6
2019-10-28	35.0042	135.869	20.6	60.4	9.6	2.7	0.11111	17.605	2019	RCP2.6
2019-10-29	35.0042	135.869	16.4	57.2	15.2	2.3	0.175925	13.9362	2019	RCP2.6
2019-10-30	35.0042	135.869	17.5	69.1	15	1.1	0.17361	16.0363	2019	RCP2.6
2019-10-31	35.0042	135.869	20.4	70.3	13	1.5	0.150462	18.7043	2019	RCP2.6
2019-11-01	35.0042	135.869	22	72.4	14.2	1.6	0.164351	20.5023	2019	RCP2.6
2019-11-02	35.0042	135.869	21	78.4	13.8	0.7	0.159721	20.1713	2019	RCP2.6
2019-11-03	35.0042	135.869	22.5	82.4	13.5	0.7	0.156249	22.0081	2019	RCP2.6
2019-11-04	35.0042	135.869	21.2	83.4	7.1	0.7	0.0821754	20.3552	2019	RCP2.6
2019-11-05	35.0042	135.869	22.5	83	6.6	1.1	0.0763884	21.5233	2019	RCP2.6
2019-11-06	35.0042	135.869	18.9	73.8	9.6	1.1	0.11111	17.3879	2019	RCP2.6
2019-11-07	35.0042	135.869	18.3	75.5	9.5	0.8	0.109953	16.9815	2019	RCP2.6
2019-11-08	35.0042	135.869	16.2	80	2.9	0.9	0.0335646	14.8184	2019	RCP2.6
2019-11-09	35.0042	135.869	17.6	87.3	2.3	0.9	0.0266202	16.7717	2019	RCP2.6
2019-11-10	35.0042	135.869	19.5	93.3	1.3	1.1	0.0150462	19.1211	2019	RCP2.6
2019-11-11	35.0042	135.869	19.3	72.4	1.8	2	0.0208332	16.9518	2019	RCP2.6
2019-11-12	35.0042	135.869	17	59.1	12.5	1.3	0.144675	14.5076	2019	RCP2.6
2019-11-13	35.0042	135.869	15.1	71.5	11.4	1.1	0.131944	13.7242	2019	RCP2.6
2019-11-14	35.0042	135.869	16	69.6	9	1.6	0.104166	14.2034	2019	RCP2.6
2019-11-15	35.0042	135.869	11.6	72.6	5	2.6	0.05787	9.91328	2019	RCP2.6
2019-11-16	35.0042	135.869	12.5	69.2	10.3	1.5	0.119212	10.9951	2019	RCP2.6
2019-11-17	35.0042	135.869	13.5	71.1	9.7	1.2	0.112268	12.0497	2019	RCP2.6
2019-11-18	35.0042	135.869	11.6	83.8	2.3	1.3	0.0266202	10.5598	2019	RCP2.6
2019-11-19	35.0042	135.869	14.5	76	6.6	1	0.0763884	13.152	2019	RCP2.6
2019-11-20	35.0042	135.869	14.4	72.5	6.3	1.1	0.0729162	12.7484	2019	RCP2.6
2019-11-21	35.0042	135.869	16.3	72.6	6	1.3	0.069444	14.52	2019	RCP2.6
2019-11-22	35.0042	135.869	17.9	70.9	11.5	1.1	0.133101	16.3204	2019	RCP2.6
2019-11-23	35.0042	135.869	20	73	9.5	1.4	0.109953	18.332	2019	RCP2.6
2019-11-24	35.0042	135.869	13.9	87.7	1.2	1.2	0.0138888	13.0283	2019	RCP2.6
2019-11-25	35.0042	135.869	11.4	77.9	1.2	1.4	0.0138888	9.84645	2019	RCP2.6
2019-11-26	35.0042	135.869	12.9	72.5	5.7	0.9	0.0659718	11.2913	2019	RCP2.6
2019-11-27	35.0042	135.869	11.1	87.5	2.1	0.9	0.0243054	10.3341	2019	RCP2.6
2019-11-28	35.0042	135.869	14	76.7	8.1	1	0.0937494	12.8471	2019	RCP2.6
2019-11-29	35.0042	135.869	13.8	69.1	7.5	1.6	0.086805	11.9833	2019	RCP2.6
2019-11-30	35.0042	135.869	14.3	69.6	6.1	1.5	0.0706014	12.3852	2019	RCP2.6
2019-12-01	35.0042	135.869	15.3	70.4	11.8	1.2	0.136573	13.8466	2019	RCP2.6
2019-12-02	35.0042	135.869	12.6	60	5.8	4.6	0.0671292	9.87632	2019	RCP2.6
2019-12-03	35.0042	135.869	6	73.4	8.1	3	0.0937494	4.87975	2019	RCP2.6
2019-12-04	35.0042	135.869	7	82.2	7.3	1.5	0.0844902	6.36085	2019	RCP2.6
2019-12-05	35.0042	135.869	8.7	80	5.3	1.1	0.0613422	7.74212	2019	RCP2.6
2019-12-06	35.0042	135.869	12.4	78.3	4	1.5	0.046296	11.0707	2019	RCP2.6
2019-12-07	35.0042	135.869	14	56.5	4.9	3.5	0.0567126	10.8661	2019	RCP2.6
2019-12-08	35.0042	135.869	9.3	68.2	7.9	1.7	0.0914346	7.73552	2019	RCP2.6
2019-12-09	35.0042	135.869	8.2	74.4	4.5	1.5	0.052083	6.82565	2019	RCP2.6
2019-12-10	35.0042	135.869	7.3	77.8	5.8	2.3	0.0671292	6.22897	2019	RCP2.6
2019-12-11	35.0042	135.869	6.5	81.9	7.9	1.5	0.0914346	5.90376	2019	RCP2.6
2019-12-12	35.0042	135.869	8.6	71.1	9.1	1.4	0.105323	7.37343	2019	RCP2.6
2019-12-13	35.0042	135.869	8.2	77	3.7	2.1	0.0428238	6.88429	2019	RCP2.6
2019-12-14	35.0042	135.869	9.4	76.8	8	1.3	0.092592	8.41736	2019	RCP2.6
2019-12-15	35.0042	135.869	11.3	72.8	8.2	1.4	0.0949068	9.9683	2019	RCP2.6
2019-12-16	35.0042	135.869	14.8	75.9	7.5	1.2	0.086805	13.4911	2019	RCP2.6
2019-12-17	35.0042	135.869	14.5	66.8	6.4	2	0.0740736	12.3451	2019	RCP2.6
2019-12-18	35.0042	135.869	12	66.7	8.3	1.2	0.0960642	10.209	2019	RCP2.6
2019-12-19	35.0042	135.869	9.6	88.2	3.7	1.2	0.0428238	9.01238	2019	RCP2.6
2019-12-20	35.0042	135.869	13.2	60.3	3.9	5	0.0451386	10.266	2019	RCP2.6
2019-12-21	35.0042	135.869	7.9	64.3	8.2	2.1	0.0949068	6.19252	2019	RCP2.6
2019-12-22	35.0042	135.869	8.8	81.5	4.1	1.3	0.0474534	7.82325	2019	RCP2.6
2019-12-23	35.0042	135.869	9.5	75.2	4.1	1.3	0.0474534	8.09395	2019	RCP2.6
2019-12-24	35.0042	135.869	10.4	59.8	8.7	1.7	0.100694	8.25627	2019	RCP2.6
2019-12-25	35.0042	135.869	8.7	50.2	3.7	3.1	0.0428238	5.62386	2019	RCP2.6
2019-12-26	35.0042	135.869	7.8	75.3	6.9	1.1	0.0798606	6.71673	2019	RCP2.6
2019-12-27	35.0042	135.869	8.9	75.4	5.2	1.6	0.0601848	7.60748	2019	RCP2.6
2019-12-28	35.0042	135.869	12.3	64.6	7.2	2.3	0.0833328	10.1844	2019	RCP2.6
2019-12-29	35.0042	135.869	6.1	73.4	2.7	3.4	0.0312498	4.51122	2019	RCP2.6
2019-12-30	35.0042	135.869	4.6	70.5	7.4	3.4	0.0856476	3.3253	2019	RCP2.6
2019-12-31	35.0042	135.869	6.6	70.6	9.4	1.5	0.108796	5.47722	2019	RCP2.6
2020-01-01	35.0042	135.869	9.5	87.7	2.3	2.8	0.0266202	8.67071	2020	RCP2.6
2020-01-02	35.0042	135.869	5.8	71.4	6.4	2.7	0.0740736	4.46351	2020	RCP2.6
2020-01-03	35.0042	135.869	4.3	73.9	7	2.4	0.081018	3.23833	2020	RCP2.6
2020-01-04	35.0042	135.869	6.5	76.6	7.2	0.9	0.0833328	5.584	2020	RCP2.6
2020-01-05	35.0042	135.869	11.3	76.7	5.2	1.3	0.0601848	10.0086	2020	RCP2.6
2020-01-06	35.0042	135.869	14	91.1	0.6	2.1	0.0069444	13.2899	2020	RCP2.6
2020-01-07	35.0042	135.869	12.2	71.3	7.8	1	0.0902772	10.7031	2020	RCP2.6
2020-01-08	35.0042	135.869	13.5	72.6	9.3	0.9	0.107638	12.1515	2020	RCP2.6
2020-01-09	35.0042	135.869	14.3	86.8	4	1.6	0.046296	13.5687	2020	RCP2.6
2020-01-10	35.0042	135.869	13.4	91.9	3.2	2.5	0.0370368	12.9509	2020	RCP2.6
2020-01-11	35.0042	135.869	11.4	75.7	3.9	2.7	0.0451386	9.84627	2020	RCP2.6
2020-01-12	35.0042	135.869	6.4	66.9	6.3	2.8	0.0729162	4.76345	2020	RCP2.6
2020-01-13	35.0042	135.869	6.7	63.8	8.2	2.4	0.0949068	5.03957	2020	RCP2.6
2020-01-14	35.0042	135.869	6.3	71.9	7.7	2.3	0.0891198	5.08948	2020	RCP2.6
2020-01-15	35.0042	135.869	7.1	65.5	9.6	2.1	0.11111	5.63232	2020	RCP2.6
2020-01-16	35.0042	135.869	9.5	73.4	10.1	0.8	0.116897	8.48239	2020	RCP2.6
2020-01-17	35.0042	135.869	12.5	78.5	2.5	3.7	0.028935	10.9297	2020	RCP2.6
2020-01-18	35.0042	135.869	9.2	61.5	5.4	2.7	0.0624996	6.95418	2020	RCP2.6
2020-01-19	35.0042	135.869	6.9	53.4	9.5	2.9	0.109953	4.69732	2020	RCP2.6
2020-01-20	35.0042	135.869	6.3	61.6	6.4	2.3	0.0740736	4.41134	2020	RCP2.6
2020-01-21	35.0042	135.869	6.5	75.8	7.2	0.9	0.0833328	5.53889	2020	RCP2.6
2020-01-22	35.0042	135.869	6.1	69.9	7.7	2.5	0.0891198	4.77863	2020	RCP2.6
2020-01-23	35.0042	135.869	3.6	70.4	7.8	1.9	0.0902772	2.49701	2020	RCP2.6
2020-01-24	35.0042	135.869	4.6	70.9	9.2	2.3	0.106481	3.54904	2020	RCP2.6
2020-01-25	35.0042	135.869	1.2	77.9	10.3	2.6	0.119212	0.699217	2020	RCP2.6
2020-01-26	35.0042	135.869	1.2	78.4	11.7	2.1	0.135416	0.852923	2020	RCP2.6
2020-01-27	35.0042	135.869	1.3	86.1	10.3	2.6	0.119212	1.13327	2020	RCP2.6
2020-01-28	35.0042	135.869	3.6	75.8	12.4	1.3	0.143518	3.13897	2020	RCP2.6
2020-01-29	35.0042	135.869	5.9	71.8	8.8	0.8	0.101851	4.87776	2020	RCP2.6
2020-01-30	35.0042	135.869	4	96.6	2.5	0.9	0.028935	3.78229	2020	RCP2.6
2020-01-31	35.0042	135.869	5	87.9	4.5	1	0.052083	4.50906	2020	RCP2.6
2020-02-01	35.0042	135.869	5.3	79.8	5.8	1.9	0.0671292	4.43325	2020	RCP2.6
2020-02-02	35.0042	135.869	4.1	68.5	7.9	3.5	0.0914346	2.78982	2020	RCP2.6
2020-02-03	35.0042	135.869	5.1	76.3	9.9	1.2	0.114583	4.41891	2020	RCP2.6
2020-02-04	35.0042	135.869	7.1	74.2	11.7	0.9	0.135416	6.36458	2020	RCP2.6
2020-02-05	35.0042	135.869	6.3	88.9	3.5	1	0.040509	5.77072	2020	RCP2.6
2020-02-06	35.0042	135.869	8.2	85	4.7	1.7	0.0543978	7.48097	2020	RCP2.6
2020-02-07	35.0042	135.869	8.7	71.6	9.4	0.9	0.108796	7.55076	2020	RCP2.6
2020-02-08	35.0042	135.869	10.5	81.8	8.3	0.3	0.0960642	9.89351	2020	RCP2.6
2020-02-09	35.0042	135.869	10.2	69.4	3.7	2	0.0428238	8.29909	2020	RCP2.6
2020-02-10	35.0042	135.869	7.3	73.4	5.8	1.8	0.0671292	5.99922	2020	RCP2.6
2020-02-11	35.0042	135.869	4.9	97.1	2.1	4.9	0.0243054	4.46056	2020	RCP2.6
2020-02-12	35.0042	135.869	5.1	86.4	4.8	1.8	0.0555552	4.50878	2020	RCP2.6
2020-02-13	35.0042	135.869	5.3	81.9	8.1	1.4	0.0937494	4.75619	2020	RCP2.6
2020-02-14	35.0042	135.869	4.6	74.6	10.7	2.2	0.123842	3.85689	2020	RCP2.6
2020-02-15	35.0042	135.869	4	78.9	9.3	1.9	0.107638	3.40703	2020	RCP2.6
2020-02-16	35.0042	135.869	5.4	69	14.6	1.2	0.16898	4.66229	2020	RCP2.6
2020-02-17	35.0042	135.869	6.9	80	7.9	1.6	0.0914346	6.17836	2020	RCP2.6
2020-02-18	35.0042	135.869	4.3	82.2	7.7	2.2	0.0891198	3.71985	2020	RCP2.6
2020-02-19	35.0042	135.869	5.5	77.5	13.9	1.2	0.160879	5.1608	2020	RCP2.6
2020-02-20	35.0042	135.869	8.2	77.6	16.2	0.5	0.187499	7.96304	2020	RCP2.6
2020-02-21	35.0042	135.869	11	69.1	13.5	1.7	0.156249	9.8068	2020	RCP2.6
2020-02-22	35.0042	135.869	8.7	53.6	13.5	3.6	0.156249	6.57008	2020	RCP2.6
2020-02-23	35.0042	135.869	5	67.1	7.9	2.5	0.0914346	3.61574	2020	RCP2.6
2020-02-24	35.0042	135.869	6.5	62.2	17.1	1.4	0.197915	5.46967	2020	RCP2.6
2020-02-25	35.0042	135.869	7.5	79.7	5.8	1.7	0.0671292	6.56839	2020	RCP2.6
2020-02-26	35.0042	135.869	8.4	63.4	12.5	1.7	0.144675	6.94589	2020	RCP2.6
2020-02-27	35.0042	135.869	9	60.1	16.4	1.5	0.189814	7.57437	2020	RCP2.6
2020-02-28	35.0042	135.869	8.5	76.1	7.6	1.1	0.0879624	7.49045	2020	RCP2.6
2020-02-29	35.0042	135.869	11.8	60.5	15	1.6	0.17361	10.0502	2020	RCP2.6
2020-03-01	35.0042	135.869	11.7	64.5	16.5	1.1	0.190971	10.3773	2020	RCP2.6
2020-03-02	35.0042	135.869	13.7	62.4	18.1	1.1	0.209489	12.1687	2020	RCP2.6
2020-03-03	35.0042	135.869	14.7	64.7	14.3	1.7	0.165508	12.9764	2020	RCP2.6
2020-03-04	35.0042	135.869	11.2	65.8	13.1	1.3	0.151619	9.75691	2020	RCP2.6
2020-03-05	35.0042	135.869	13.7	64.8	17.9	1.1	0.207175	12.3412	2020	RCP2.6
2020-03-06	35.0042	135.869	15.5	57	18	1.3	0.208332	13.3553	2020	RCP2.6
2020-03-07	35.0042	135.869	13.6	62.1	11.8	1.8	0.136573	11.5732	2020	RCP2.6
2020-03-08	35.0042	135.869	12.8	46.1	13.2	3.3	0.152777	9.66006	2020	RCP2.6
2020-03-09	35.0042	135.869	9.8	54.8	19.7	1.8	0.228008	8.154	2020	RCP2.6
2020-03-10	35.0042	135.869	12.4	62	20.3	1.1	0.234952	11.0893	2020	RCP2.6
2020-03-11	35.0042	135.869	13.8	61.2	12.9	1.2	0.149305	11.8013	2020	RCP2.6
2020-03-12	35.0042	135.869	15	84.7	2.5	1.9	0.028935	13.9466	2020	RCP2.6
2020-03-13	35.0042	135.869	16	89.2	2.4	1.4	0.0277776	15.3275	2020	RCP2.6
2020-03-14	35.0042	135.869	19.2	79.9	11.2	1.1	0.129629	18.3639	2020	RCP2.6
2020-03-15	35.0042	135.869	14	73.4	5.4	2.4	0.0624996	12.2929	2020	RCP2.6
2020-03-16	35.0042	135.869	13	68.1	21	1.2	0.243054	12.137	2020	RCP2.6
2020-03-17	35.0042	135.869	16.5	68.3	14.2	1.7	0.164351	14.9405	2020	RCP2.6
2020-03-18	35.0042	135.869	15.8	91.9	1.4	1.8	0.0162036	15.2453	2020	RCP2.6
2020-03-19	35.0042	135.869	19.1	76.4	11.2	1.5	0.129629	17.9181	2020	RCP2.6
2020-03-20	35.0042	135.869	14.3	78.2	8.5	1.3	0.098379	13.2676	2020	RCP2.6
2020-03-21	35.0042	135.869	16.6	68.8	15.5	1.2	0.179397	15.1965	2020	RCP2.6
2020-03-22	35.0042	135.869	18.3	62.8	22	1.2	0.254628	16.6669	2020	RCP2.6
2020-03-23	35.0042	135.869	20.2	66.1	21.7	0.9	0.251156	18.7286	2020	RCP2.6
2020-03-24	35.0042	135.869	20.3	60.3	15.2	1.1	0.175925	17.8225	2020	RCP2.6
2020-03-25	35.0042	135.869	12.3	85.9	2.4	1.6	0.0277776	11.3909	2020	RCP2.6
2020-03-26	35.0042	135.869	14.8	87.6	3	1.1	0.034722	14.0721	2020	RCP2.6
2020-03-27	35.0042	135.869	16.3	70.7	14.6	1.7	0.16898	14.9858	2020	RCP2.6
2020-03-28	35.0042	135.869	16.5	70.7	18.2	1	0.210647	15.4595	2020	RCP2.6
2020-03-29	35.0042	135.869	15.6	84.2	3.6	2.6	0.0416664	14.5474	2020	RCP2.6
2020-03-30	35.0042	135.869	16.3	74.8	6.4	2.2	0.0740736	14.6877	2020	RCP2.6
2020-03-31	35.0042	135.869	12.3	57.7	18.4	1.7	0.212962	10.5255	2020	RCP2.6
2020-04-01	35.0042	135.869	17.2	49.9	24.5	1.3	0.283563	14.6701	2020	RCP2.6
2020-04-02	35.0042	135.869	20.6	44.5	22.9	1.5	0.265045	17.0315	2020	RCP2.6
2020-04-03	35.0042	135.869	15.5	70.2	6.1	2.4	0.0706014	13.5091	2020	RCP2.6
2020-04-04	35.0042	135.869	15.9	68.5	13.1	1.3	0.151619	14.3408	2020	RCP2.6
2020-04-05	35.0042	135.869	15.7	75.2	11.8	1.4	0.136573	14.6109	2020	RCP2.6
2020-04-06	35.0042	135.869	20.3	68.6	16.1	1.8	0.186341	18.647	2020	RCP2.6
2020-04-07	35.0042	135.869	22.4	67.8	14.3	2.2	0.165508	20.3807	2020	RCP2.6
2020-04-08	35.0042	135.869	18	55.9	19.9	2	0.230323	15.5934	2020	RCP2.6
2020-04-09	35.0042	135.869	11.3	83.1	3.1	3.2	0.0358794	10.1759	2020	RCP2.6
2020-04-10	35.0042	135.869	13.3	74.4	7.9	1.9	0.0914346	11.9333	2020	RCP2.6
2020-04-11	35.0042	135.869	17.2	69.3	15.4	1	0.17824	15.8064	2020	RCP2.6
2020-04-12	35.0042	135.869	17.5	76.3	12.5	1.1	0.144675	16.495	2020	RCP2.6
2020-04-13	35.0042	135.869	19.6	70.2	15.3	0.9	0.177082	18.14	2020	RCP2.6
2020-04-14	35.0042	135.869	22.2	64.2	18.2	1.3	0.210647	20.1441	2020	RCP2.6
2020-04-15	35.0042	135.869	16.8	75.5	9.7	2.2	0.112268	15.4835	2020	RCP2.6
2020-04-16	35.0042	135.869	20.7	56.8	22.7	2	0.26273	18.2808	2020	RCP2.6
2020-04-17	35.0042	135.869	23.1	55.4	25.3	1.3	0.292822	20.4892	2020	RCP2.6
2020-04-18	35.0042	135.869	20.4	58.2	14.6	3.5	0.16898	17.5307	2020	RCP2.6
2020-04-19	35.0042	135.869	17.2	80.5	2.7	2.9	0.0312498	15.6995	2020	RCP2.6
2020-04-20	35.0042	135.869	17.1	81.4	6.1	1.6	0.0706014	16.037	2020	RCP2.6
2020-04-21	35.0042	135.869	25.2	57.5	25.8	0.8	0.298609	22.6626	2020	RCP2.6
2020-04-22	35.0042	135.869	21	73	10	1.1	0.11574	19.3354	2020	RCP2.6
2020-04-23	35.0042	135.869	20.1	57.4	19.6	2	0.22685	17.6046	2020	RCP2.6
2020-04-24	35.0042	135.869	21.5	56.9	26.2	1.3	0.303239	19.2557	2020	RCP2.6
2020-04-25	35.0042	135.869	24.7	50.4	27.5	1	0.318285	21.5167	2020	RCP2.6
2020-04-26	35.0042	135.869	26.8	48.8	27	1.3	0.312498	23.1396	2020	RCP2.6
2020-04-27	35.0042	135.869	24.1	63.8	17.3	1.9	0.20023	21.7595	2020	RCP2.6
2020-04-28	35.0042	135.869	22.1	72.9	11.8	2.3	0.136573	20.4343	2020	RCP2.6
2020-04-29	35.0042	135.869	16.9	73.8	7.6	2.3	0.0879624	15.2629	2020	RCP2.6
2020-04-30	35.0042	135.869	21.8	55.9	28.3	1.3	0.327544	19.5403	2020	RCP2.6
2020-05-01	35.0042	135.869	25.2	49.7	23.8	1.5	0.275461	21.6411	2020	RCP2.6
2020-05-02	35.0042	135.869	20.1	61.2	11.6	1.8	0.134258	17.4281	2020	RCP2.6
2020-05-03	35.0042	135.869	21.4	66.8	9.8	1.7	0.113425	19.0458	2020	RCP2.6
2020-05-04	35.0042	135.869	20.4	84.3	8.2	1.5	0.0949068	19.7007	2020	RCP2.6
2020-05-05	35.0042	135.869	28.4	59.1	24.1	1.6	0.278933	25.6005	2020	RCP2.6
2020-05-06	35.0042	135.869	29.1	64.1	17.2	2.4	0.199073	26.3674	2020	RCP2.6
2020-05-07	35.0042	135.869	21	65.8	7	2.2	0.081018	18.3283	2020	RCP2.6
2020-05-08	35.0042	135.869	24.3	45.6	29	1.5	0.335646	20.6956	2020	RCP2.6
2020-05-09	35.0042	135.869	25.9	53.1	27.4	1.7	0.317128	22.8349	2020	RCP2.6
2020-05-10	35.0042	135.869	28.1	58.2	21.7	1.3	0.251156	25.0934	2020	RCP2.6
2020-05-11	35.0042	135.869	19.8	65	6.5	2.2	0.075231	17.0996	2020	RCP2.6
2020-05-12	35.0042	135.869	21.1	47.5	24.1	1.5	0.278933	17.8324	2020	RCP2.6
2020-05-13	35.0042	135.869	21.2	49.3	21.5	1.8	0.248841	17.9245	2020	RCP2.6
2020-05-14	35.0042	135.869	22.3	44.2	29.3	1.7	0.339118	18.8201	2020	RCP2.6
2020-05-15	35.0042	135.869	24.7	53.8	23.1	1.8	0.267359	21.5912	2020	RCP2.6
2020-05-16	35.0042	135.869	24.7	60.4	17.2	1.2	0.199073	21.9733	2020	RCP2.6
2020-05-17	35.0042	135.869	22	77.2	11.7	1.1	0.135416	20.8379	2020	RCP2.6
2020-05-18	35.0042	135.869	25.8	61.1	21.6	1.3	0.249998	23.3327	2020	RCP2.6
2020-05-19	35.0042	135.869	25.5	51.9	20.7	1.5	0.239582	21.962	2020	RCP2.6
2020-05-20	35.0042	135.869	22.7	60.3	10.6	2.9	0.122684	19.5729	2020	RCP2.6
2020-05-21	35.0042	135.869	25.2	82.3	9.6	1.8	0.11111	24.2793	2020	RCP2.6
2020-05-22	35.0042	135.869	27.1	74.2	9.7	1.9	0.112268	25.1904	2020	RCP2.6
2020-05-23	35.0042	135.869	27.3	67.7	14.4	2	0.166666	24.9591	2020	RCP2.6
2020-05-24	35.0042	135.869	25.3	66.6	9.6	2.8	0.11111	22.5726	2020	RCP2.6
2020-05-25	35.0042	135.869	23.2	46.5	27.4	1.6	0.317128	19.7436	2020	RCP2.6
2020-05-26	35.0042	135.869	26.9	38.1	27.4	1.7	0.317128	21.9858	2020	RCP2.6
2020-05-27	35.0042	135.869	25.7	53.9	22.7	1.5	0.26273	22.4876	2020	RCP2.6
2020-05-28	35.0042	135.869	30.7	47.1	30.8	1.3	0.356479	26.5468	2020	RCP2.6
2020-05-29	35.0042	135.869	31.1	51.2	28.6	1.1	0.331016	27.3187	2020	RCP2.6
2020-05-30	35.0042	135.869	30.9	54	27.3	1.4	0.31597	27.4118	2020	RCP2.6
2020-05-31	35.0042	135.869	30.1	53.8	28.5	1.5	0.329859	26.7318	2020	RCP2.6
2020-06-01	35.0042	135.869	30.2	49	29.9	1.3	0.346063	26.3032	2020	RCP2.6
2020-06-02	35.0042	135.869	30.2	48.9	24.7	1.6	0.285878	25.9882	2020	RCP2.6
2020-06-03	35.0042	135.869	30.6	51.5	27.6	1.6	0.319442	26.832	2020	RCP2.6
2020-06-04	35.0042	135.869	29.5	61.6	19.6	1.4	0.22685	26.6423	2020	RCP2.6
2020-06-05	35.0042	135.869	21.1	80	7	1.7	0.081018	19.8556	2020	RCP2.6
2020-06-06	35.0042	135.869	26.6	63.4	21.3	1.7	0.246526	24.2867	2020	RCP2.6
2020-06-07	35.0042	135.869	29.4	59.3	28.5	1.3	0.329859	26.7966	2020	RCP2.6
2020-06-08	35.0042	135.869	29.2	62.9	20.7	1.6	0.239582	26.5859	2020	RCP2.6
2020-06-09	35.0042	135.869	27.9	66.8	16.4	1.7	0.189814	25.5676	2020	RCP2.6
2020-06-10	35.0042	135.869	28.5	71.4	13.8	1.8	0.159721	26.4935	2020	RCP2.6
2020-06-11	35.0042	135.869	27.8	66.2	16.2	1.6	0.187499	25.3956	2020	RCP2.6
2020-06-12	35.0042	135.869	26.7	63.5	19	1.4	0.219906	24.2611	2020	RCP2.6
2020-06-13	35.0042	135.869	30.6	57	23.9	1.7	0.276619	27.3135	2020	RCP2.6
2020-06-14	35.0042	135.869	30	56.1	23.3	1.4	0.269674	26.6417	2020	RCP2.6
2020-06-15	35.0042	135.869	33.6	58.5	24.1	1.8	0.278933	30.2271	2020	RCP2.6
2020-06-16	35.0042	135.869	34.1	61.2	21.1	2	0.244211	30.8567	2020	RCP2.6
2020-06-17	35.0042	135.869	27.3	76.9	9.6	2.4	0.11111	25.6607	2020	RCP2.6
2020-06-18	35.0042	135.869	29.9	56.3	26.1	1.8	0.302081	26.7163	2020	RCP2.6
2020-06-19	35.0042	135.869	30.7	54.2	21	1.3	0.243054	26.8945	2020	RCP2.6
2020-06-20	35.0042	135.869	23.2	77.6	6.8	3.2	0.0787032	21.5355	2020	RCP2.6
2020-06-21	35.0042	135.869	25.3	71.2	13	2.1	0.150462	23.3774	2020	RCP2.6
[truncated: 29,412 more rows]
